# Supplementary material for: A CPF-like phosphatase module links transcription termination to chromatin silencing
Source: Mol Cell. Author manuscript; Available in PMC 2024 Jul 23. (PMC7616277; doi:10.1016/j.molcel.2024.05.016)
Supplement: Data S1 [file EMS197565-supplement-Data_S1.zip]

Archive with 1 entries (1 files):
- molcel_00009190_Data S1. List of baits used to enrich Quant-seq libraries.fas
