# Supplementary material for: A CPF-like phosphatase module links transcription termination to chromatin silencing
Source: Mol Cell. Author manuscript; Available in PMC 2024 Jul 23. (PMC7616277; doi:10.1016/j.molcel.2024.05.016)
Supplement: Data S1 [file EMS197565-supplement-Data_S1.zip › molcel_00009190_Data S1. List of baits used to enrich Quant-seq libraries.fas]

>AT5G10140-FLC::5:3172382-3181949(-)_0
TTAATTCTGATATCATATTTTCAAGATTTTAACTTTCAGAAACGACAAAGATATTATCACTCTAGTGGATTCCCATAAGA
>AT5G10140-FLC::5:3172382-3181949(-)_40
TCTATGTTTTCAAGTTTTAATTTATATACAGTATCAATGTTTAATTCTGATATCATATTTTCAAGATTTTAACTTTCAGA
>AT5G10140-FLC::5:3172382-3181949(-)_80
AGGCAAAAAAAAAAAAAAAAACACTTTTCTTCAAGGCATCTCTATGTTTTCAAGTTTTAATTTATATACAGTATCAATGT
>AT5G10140-FLC::5:3172382-3181949(-)_120
TCCTTGCCCTTTTCTGGATATGTCAATTATCATTTCTTCAAGGCAAAAAAAAAAAAAAAAACACTTTTCTTCAAGGCATC
>AT5G10140-FLC::5:3172382-3181949(-)_160
TGAATGTACGGCATGATTTATATCCAATCATCCCACCACCTCCTTGCCCTTTTCTGGATATGTCAATTATCATTTCTTCA
>AT5G10140-FLC::5:3172382-3181949(-)_200
AAAAAAAACTTAATGCGAAAAGTACTTCGAATCGATTGGGTGAATGTACGGCATGATTTATATCCAATCATCCCACCACC
>AT5G10140-FLC::5:3172382-3181949(-)_240
AATTGTGTGGCAGATAATAAAAATATCGAATTTTTATTTTAAAAAAAACTTAATGCGAAAAGTACTTCGAATCGATTGGG
>AT5G10140-FLC::5:3172382-3181949(-)_280
CTTTCTTTTGGTATGGTGTCAATATAAAAACTTTACTATTAATTGTGTGGCAGATAATAAAAATATCGAATTTTTATTTT
>AT5G10140-FLC::5:3172382-3181949(-)_320
TGGAACGTTCCCTAGACCATGATTTGTCAATATAAAAAAACTTTCTTTTGGTATGGTGTCAATATAAAAACTTTACTATT
>AT5G10140-FLC::5:3172382-3181949(-)_360
CATGGACTTTCAAACGATGGGAAAATGTTTGATAACCCTATGGAACGTTCCCTAGACCATGATTTGTCAATATAAAAAAA
>AT5G10140-FLC::5:3172382-3181949(-)_400
ATATATTACCACAAAAATTGAGTACTGACCAAATGATTTTCATGGACTTTCAAACGATGGGAAAATGTTTGATAACCCTA
>AT5G10140-FLC::5:3172382-3181949(-)_440
ACAAAAGTAAAGAACATTATATTTATATATATATATATATATATATTACCACAAAAATTGAGTACTGACCAAATGATTTT
>AT5G10140-FLC::5:3172382-3181949(-)_480
TATGCAAATTTTATTTCTTGCAAATCAGATCAATAGTTAAACAAAAGTAAAGAACATTATATTTATATATATATATATAT
>AT5G10140-FLC::5:3172382-3181949(-)_520
ATGAAATTATTTCTTGGATCCGCCACTGCTCGCTATTGCATATGCAAATTTTATTTCTTGCAAATCAGATCAATAGTTAA
>AT5G10140-FLC::5:3172382-3181949(-)_560
CTATTATCATTTTATTGTTTTTTTTTTAACTGTGCTCCATATGAAATTATTTCTTGGATCCGCCACTGCTCGCTATTGCA
>AT5G10140-FLC::5:3172382-3181949(-)_600
TACTTAATAGTGCCCCACATCAATCCAAGTTCAAGCCTTACTATTATCATTTTATTGTTTTTTTTTTAACTGTGCTCCAT
>AT5G10140-FLC::5:3172382-3181949(-)_640
AACATTTTGTAGTTAAAATGTAAGTAGTACAGTGGCTTTTTACTTAATAGTGCCCCACATCAATCCAAGTTCAAGCCTTA
>AT5G10140-FLC::5:3172382-3181949(-)_680
CATGTGCCCTATACTGAATTCAATAAATATTATATAAGTTAACATTTTGTAGTTAAAATGTAAGTAGTACAGTGGCTTTT
>AT5G10140-FLC::5:3172382-3181949(-)_720
CTCGCTATCAGGGGCGGACTCACGTTAGTCATGGGTAGGGCATGTGCCCTATACTGAATTCAATAAATATTATATAAGTT
>AT5G10140-FLC::5:3172382-3181949(-)_760
ATAGTATTCACATAATTTGCATTCCTTTGCTCGTTTCTTACTCGCTATCAGGGGCGGACTCACGTTAGTCATGGGTAGGG
>AT5G10140-FLC::5:3172382-3181949(-)_800
ACATTGCCGCATTGTAGCTACATGTCTACACTGTTGGTGTATAGTATTCACATAATTTGCATTCCTTTGCTCGTTTCTTA
>AT5G10140-FLC::5:3172382-3181949(-)_840
ATTAGGTTGTTCCCTCCAAACCAATTTGAGTTTATTTTTAACATTGCCGCATTGTAGCTACATGTCTACACTGTTGGTGT
>AT5G10140-FLC::5:3172382-3181949(-)_880
TCAATTGGATTGTATTTACCACAAAAGTGTACTTATAAGCATTAGGTTGTTCCCTCCAAACCAATTTGAGTTTATTTTTA
>AT5G10140-FLC::5:3172382-3181949(-)_920
CATACAATTTCATTGGACCAAACCAAACCTACAAAGACTTTCAATTGGATTGTATTTACCACAAAAGTGTACTTATAAGC
>AT5G10140-FLC::5:3172382-3181949(-)_960
ATATCTAATGTTTTGAACTAAGGTTATTTTACTCAACTCGCATACAATTTCATTGGACCAAACCAAACCTACAAAGACTT
>AT5G10140-FLC::5:3172382-3181949(-)_1000
TAACCCAAATCTTTGGCTACCATCGTATCTAGACCATTACATATCTAATGTTTTGAACTAAGGTTATTTTACTCAACTCG
>AT5G10140-FLC::5:3172382-3181949(-)_1040
AGGAAGTCAGTCATTTGTTCTTTGATCTTTATTCTAAATTTAACCCAAATCTTTGGCTACCATCGTATCTAGACCATTAC
>AT5G10140-FLC::5:3172382-3181949(-)_1080
CAAGACACGAGTTAAGACTTTACATAAACAAACACACATAAGGAAGTCAGTCATTTGTTCTTTGATCTTTATTCTAAATT
>AT5G10140-FLC::5:3172382-3181949(-)_1120
GCTCTAGTTCATTGTATAATGCACCTTTTTATTAATTTGGCAAGACACGAGTTAAGACTTTACATAAACAAACACACATA
>AT5G10140-FLC::5:3172382-3181949(-)_1160
TAATAACTTATATTAATGTTAAAATTTTTGATGAGAACAAGCTCTAGTTCATTGTATAATGCACCTTTTTATTAATTTGG
>AT5G10140-FLC::5:3172382-3181949(-)_1200
TATAATTTAATATTGAAATCATATATAATCAACAAAATTTTAATAACTTATATTAATGTTAAAATTTTTGATGAGAACAA
>AT5G10140-FLC::5:3172382-3181949(-)_1240
CGGAGCTGTGCCAAGAAGTTTTGATGCTATAAGCAAAAAATATAATTTAATATTGAAATCATATATAATCAACAAAATTT
>AT5G10140-FLC::5:3172382-3181949(-)_1280
AACTTTTCTATTGGAGCCACACAAACATTTCAGTAACACTCGGAGCTGTGCCAAGAAGTTTTGATGCTATAAGCAAAAAA
>AT5G10140-FLC::5:3172382-3181949(-)_1320
ACTGATTTTGTAACGATATTGATGATTCATGATTGGTATTAACTTTTCTATTGGAGCCACACAAACATTTCAGTAACACT
>AT5G10140-FLC::5:3172382-3181949(-)_1360
ACAAACATTTCACTAACACTCGGAGTGGGTGAAACTGATTACTGATTTTGTAACGATATTGATGATTCATGATTGGTATT
>AT5G10140-FLC::5:3172382-3181949(-)_1400
CGATATTGGTGATTGGTATTAACTTTTTTAATGGAGCCACACAAACATTTCACTAACACTCGGAGTGGGTGAAACTGATT
>AT5G10140-FLC::5:3172382-3181949(-)_1440
GACGAAAAGAAGTGGGTGAAACTGATTACAAATTTTGTAACGATATTGGTGATTGGTATTAACTTTTTTAATGGAGCCAC
>AT5G10140-FLC::5:3172382-3181949(-)_1480
ATATTAGACACTTGAAAGGTGAGGCTATATCGAGTAACAAGACGAAAAGAAGTGGGTGAAACTGATTACAAATTTTGTAA
>AT5G10140-FLC::5:3172382-3181949(-)_1520
ATAATTTTTCTTGTTTTGTAATATTTTGTTAAAAAATGTTATATTAGACACTTGAAAGGTGAGGCTATATCGAGTAACAA
>AT5G10140-FLC::5:3172382-3181949(-)_1560
TACTATATGTAATAGATTACATATGATTAATCTAATTACTATAATTTTTCTTGTTTTGTAATATTTTGTTAAAAAATGTT
>AT5G10140-FLC::5:3172382-3181949(-)_1600
CCGTTTGAATGGTAACACAATAAACGATACTAATACAAATTACTATATGTAATAGATTACATATGATTAATCTAATTACT
>AT5G10140-FLC::5:3172382-3181949(-)_1640
AAAACTATATTTTGTTTTGCTAATAATTATATAGATTATACCGTTTGAATGGTAACACAATAAACGATACTAATACAAAT
>AT5G10140-FLC::5:3172382-3181949(-)_1680
TCTGAATATCACTATCATTATATTAATTTTATTAATTACTAAAACTATATTTTGTTTTGCTAATAATTATATAGATTATA
>AT5G10140-FLC::5:3172382-3181949(-)_1720
ATTTTATTATTATATATTTTTACATGATTAGATACCACATTCTGAATATCACTATCATTATATTAATTTTATTAATTACT
>AT5G10140-FLC::5:3172382-3181949(-)_1760
TATCTCATTAATTATTTTTTACCAATTTCTTCTTTATCTAATTTTATTATTATATATTTTTACATGATTAGATACCACAT
>AT5G10140-FLC::5:3172382-3181949(-)_1800
TTTTTTGGTGAAATGCTTGTATCAGCTTGTTTTCCTTTTATATCTCATTAATTATTTTTTACCAATTTCTTCTTTATCTA
>AT5G10140-FLC::5:3172382-3181949(-)_1840
CAAAGTTACTAATTCTTTTTTGCTTGTATCAGCTTGTTTTTTTTTTGGTGAAATGCTTGTATCAGCTTGTTTTCCTTTTA
>AT5G10140-FLC::5:3172382-3181949(-)_1880
ATACAAGAAATCTTAAATGTCCACACATATGGCAATAGCTCAAAGTTACTAATTCTTTTTTGCTTGTATCAGCTTGTTTT
>AT5G10140-FLC::5:3172382-3181949(-)_1920
AAGTAGTAAATATATTGTGGAAATATATAAGATTTCTAAAATACAAGAAATCTTAAATGTCCACACATATGGCAATAGCT
>AT5G10140-FLC::5:3172382-3181949(-)_1960
AAATAATAATGTTCGGGAGATTAACACAAATAATAAAGGAAAGTAGTAAATATATTGTGGAAATATATAAGATTTCTAAA
>AT5G10140-FLC::5:3172382-3181949(-)_2000
CAAATTTTATAAAAAAAAATGTGTTTTTCAGATAGTATTGAAATAATAATGTTCGGGAGATTAACACAAATAATAAAGGA
>AT5G10140-FLC::5:3172382-3181949(-)_2040
GCCTACATAGTAAAAACAAAGAACCACTCGCCTACGTCATCAAATTTTATAAAAAAAAATGTGTTTTTCAGATAGTATTG
>AT5G10140-FLC::5:3172382-3181949(-)_2080
TAAAATTTGGCAGTTAATTAGTAGGTGTTACCAAAGTCGTGCCTACATAGTAAAAACAAAGAACCACTCGCCTACGTCAT
>AT5G10140-FLC::5:3172382-3181949(-)_2120
AACCTAAAACTGGTTTGAACTCTTCCGACTTCTCAAAACTTAAAATTTGGCAGTTAATTAGTAGGTGTTACCAAAGTCGT
>AT5G10140-FLC::5:3172382-3181949(-)_2160
CTCCACTCTACATCATCTTTGAACTATGTAGACATATCGAAACCTAAAACTGGTTTGAACTCTTCCGACTTCTCAAAACT
>AT5G10140-FLC::5:3172382-3181949(-)_2200
TCCTCCCCTACGATACGGATTGAACTATTGCAGAAAGAACCTCCACTCTACATCATCTTTGAACTATGTAGACATATCGA
>AT5G10140-FLC::5:3172382-3181949(-)_2240
GCCTTAGTTTTCACTTTCGTTGCTAAATGAAAACTATCTTTCCTCCCCTACGATACGGATTGAACTATTGCAGAAAGAAC
>AT5G10140-FLC::5:3172382-3181949(-)_2280
ACGTGTACCGCATGACGAGCGTCTTTGCTACTTTTGCATTGCCTTAGTTTTCACTTTCGTTGCTAAATGAAAACTATCTT
>AT5G10140-FLC::5:3172382-3181949(-)_2320
TATGTGAATAAAAACGTTGTGTTTTGAAGACAAGATTGCCACGTGTACCGCATGACGAGCGTCTTTGCTACTTTTGCATT
>AT5G10140-FLC::5:3172382-3181949(-)_2360
TTTTTTTGGGGGTAAACGAGAGTGATGCAAAAAAACCAAATATGTGAATAAAAACGTTGTGTTTTGAAGACAAGATTGCC
>AT5G10140-FLC::5:3172382-3181949(-)_2400
GTGCCTATCTACTTTTTCTTCGTCGGGCCAGATATTTTTTTTTTTTTGGGGGTAAACGAGAGTGATGCAAAAAAACCAAA
>AT5G10140-FLC::5:3172382-3181949(-)_2440
TTTTTTTTTCCTTTTCTCGCTTTATTTCTTTCTATTTTTTGTGCCTATCTACTTTTTCTTCGTCGGGCCAGATATTTTTT
>AT5G10140-FLC::5:3172382-3181949(-)_2480
TTCAAGTCGCCGGAGATACTAAGCGTTTTCTCTTTCTATTTTTTTTTTTCCTTTTCTCGCTTTATTTCTTTCTATTTTTT
>AT5G10140-FLC::5:3172382-3181949(-)_2520
CGAGAGGGCTTTGTGCCCTAATTTGATCCTCAGGTTTGGGTTCAAGTCGCCGGAGATACTAAGCGTTTTCTCTTTCTATT
>AT5G10140-FLC::5:3172382-3181949(-)_2560
TCGCTTGATTTCTAGTTTTTTTCTTCCCATGGCTTCTCTCCGAGAGGGCTTTGTGCCCTAATTTGATCCTCAGGTTTGGG
>AT5G10140-FLC::5:3172382-3181949(-)_2600
GTTTGGAGAAGGTGACTTGTCGGCTACTTTTGTTCTCAATTCGCTTGATTTCTAGTTTTTTTCTTCCCATGGCTTCTCTC
>AT5G10140-FLC::5:3172382-3181949(-)_2640
ACAGAAAGCTGACGAGCTTTCTCGATGAGACCGTTGCGACGTTTGGAGAAGGTGACTTGTCGGCTACTTTTGTTCTCAAT
>AT5G10140-FLC::5:3172382-3181949(-)_2680
GGCGGAGACGACGAGAAGAGCGACGGATGCGTCACAGAGAACAGAAAGCTGACGAGCTTTCTCGATGAGACCGTTGCGAC
>AT5G10140-FLC::5:3172382-3181949(-)_2720
CGTACTTATCGCCGGAGGAGAAGCTGTAGAGCTTGCCGGAGGCGGAGACGACGAGAAGAGCGACGGATGCGTCACAGAGA
>AT5G10140-FLC::5:3172382-3181949(-)_2760
ATAAAAGGGGGAACAAATGAAAACCCAGGTAAGGAAAAGGCGTACTTATCGCCGGAGGAGAAGCTGTAGAGCTTGCCGGA
>AT5G10140-FLC::5:3172382-3181949(-)_2800
TTTTATTTTCTCAGAAAAGTAAAAGAGCACAAAACAGAAGATAAAAGGGGGAACAAATGAAAACCCAGGTAAGGAAAAGG
>AT5G10140-FLC::5:3172382-3181949(-)_2840
GCCGGAAAAAAACCAAACGGTATATTAATTGTTTTTTTATTTTTATTTTCTCAGAAAAGTAAAAGAGCACAAAACAGAAG
>AT5G10140-FLC::5:3172382-3181949(-)_2880
AACACAAACAAACACAGAACCGAGAAACAACAAGAGATCCGCCGGAAAAAAACCAAACGGTATATTAATTGTTTTTTTAT
>AT5G10140-FLC::5:3172382-3181949(-)_2920
AATTTGGTTATCTCATGTATCTATCATGGTCGCAGAAAAAAACACAAACAAACACAGAACCGAGAAACAACAAGAGATCC
>AT5G10140-FLC::5:3172382-3181949(-)_2960
AAGAAGCTAAAAAGCTTCTTCACGACATTGTTCTTCCTTAAATTTGGTTATCTCATGTATCTATCATGGTCGCAGAAAAA
>AT5G10140-FLC::5:3172382-3181949(-)_3000
TTTTTTTTTTTAAGAAATAGAGAGAGAAATGAACAAAAGTAAGAAGCTAAAAAGCTTCTTCACGACATTGTTCTTCCTTA
>AT5G10140-FLC::5:3172382-3181949(-)_3040
TGCAATTTTTTTCCAAGGAAATAATGAAATCCATGCAGAATTTTTTTTTTTAAGAAATAGAGAGAGAAATGAACAAAAGT
>AT5G10140-FLC::5:3172382-3181949(-)_3080
GAGCACGCATCAGATCGTATCAAACAAATCGTGAATGACATGCAATTTTTTTCCAAGGAAATAATGAAATCCATGCAGAA
>AT5G10140-FLC::5:3172382-3181949(-)_3120
AAACAATCAAAGATGGCTTGAAACTTCACTCAACAACATCGAGCACGCATCAGATCGTATCAAACAAATCGTGAATGACA
>AT5G10140-FLC::5:3172382-3181949(-)_3160
AATTAACTCTTCAAAAACTTAAGGAATCTCTAAAGGTAAGAAACAATCAAAGATGGCTTGAAACTTCACTCAACAACATC
>AT5G10140-FLC::5:3172382-3181949(-)_3200
ACTCTGAAAAGAGACATTAATCATTAGTCTTGTGATATATAATTAACTCTTCAAAAACTTAAGGAATCTCTAAAGGTAAG
>AT5G10140-FLC::5:3172382-3181949(-)_3240
GCATTGCATACAAATCCGAGAGATCCAATGAATTTTAATCACTCTGAAAAGAGACATTAATCATTAGTCTTGTGATATAT
>AT5G10140-FLC::5:3172382-3181949(-)_3280
AGCATTAACCCCATAGCAACTCTATAGATCTCCCGTAAGTGCATTGCATACAAATCCGAGAGATCCAATGAATTTTAATC
>AT5G10140-FLC::5:3172382-3181949(-)_3320
ATAGTCAATAGCTGCACAATGTGGTATATATACATTGTTCAGCATTAACCCCATAGCAACTCTATAGATCTCCCGTAAGT
>AT5G10140-FLC::5:3172382-3181949(-)_3360
GCAAAGATAGGAATTCATAGAAGATTAACAATAGTCTTATATAGTCAATAGCTGCACAATGTGGTATATATACATTGTTC
>AT5G10140-FLC::5:3172382-3181949(-)_3400
AAAACACTAATTTGGATAATCACCAAGTAATAGGTCCACAGCAAAGATAGGAATTCATAGAAGATTAACAATAGTCTTAT
>AT5G10140-FLC::5:3172382-3181949(-)_3440
AAATTCAAAACTACTGTGTATGAAAAATATGAATCAATTAAAAACACTAATTTGGATAATCACCAAGTAATAGGTCCACA
>AT5G10140-FLC::5:3172382-3181949(-)_3480
GTAAGTACTAATTGTGAGGCTGAGTTTTTTGAAGCTACCAAAATTCAAAACTACTGTGTATGAAAAATATGAATCAATTA
>AT5G10140-FLC::5:3172382-3181949(-)_3520
ATCGATAACCAGATTATGTTACTGAAGTAGCATATGTGCGGTAAGTACTAATTGTGAGGCTGAGTTTTTTGAAGCTACCA
>AT5G10140-FLC::5:3172382-3181949(-)_3560
ATATATATAGCACACGACGATTGTGATTCAAAGAATCGCAATCGATAACCAGATTATGTTACTGAAGTAGCATATGTGCG
>AT5G10140-FLC::5:3172382-3181949(-)_3600
AGTCTAAAATTAGACCAGTTTATGTACAGCAAAAGGTGTTATATATATAGCACACGACGATTGTGATTCAAAGAATCGCA
>AT5G10140-FLC::5:3172382-3181949(-)_3640
ACGTGCATATACAAATCCAAGAGAACAATGAAATTTAATTAGTCTAAAATTAGACCAGTTTATGTACAGCAAAAGGTGTT
>AT5G10140-FLC::5:3172382-3181949(-)_3680
ACCATTAACCTCATACTAATTTTATTTATAAATCTCCCGGACGTGCATATACAAATCCAAGAGAACAATGAAATTTAATT
>AT5G10140-FLC::5:3172382-3181949(-)_3720
ATGTGGCTTACATTTAAAACCAAACTTCTTGATCCTTTTTACCATTAACCTCATACTAATTTTATTTATAAATCTCCCGG
>AT5G10140-FLC::5:3172382-3181949(-)_3760
TATATTACCAATTCATCTTTTAGTCATAGTTTCCCAATTAATGTGGCTTACATTTAAAACCAAACTTCTTGATCCTTTTT
>AT5G10140-FLC::5:3172382-3181949(-)_3800
TCCCATAAAAAGGAGAGAAATTCGTTAAAAATATTATGTATATATTACCAATTCATCTTTTAGTCATAGTTTCCCAATTA
>AT5G10140-FLC::5:3172382-3181949(-)_3840
TGGGAAACTATAAACCTTTGGACAATCTTTAAATAGCATATCCCATAAAAAGGAGAGAAATTCGTTAAAAATATTATGTA
>AT5G10140-FLC::5:3172382-3181949(-)_3880
ACATAAATATGAGGCAAATCTATGTGTGTAACTGCAAGAGTGGGAAACTATAAACCTTTGGACAATCTTTAAATAGCATA
>AT5G10140-FLC::5:3172382-3181949(-)_3920
CAACGATGATAAGATTAAGGGCGATAATTGATATACAATCACATAAATATGAGGCAAATCTATGTGTGTAACTGCAAGAG
>AT5G10140-FLC::5:3172382-3181949(-)_3960
TGTCAATTTTAACGAATAGGAACAAAGTCATAAATGAACACAACGATGATAAGATTAAGGGCGATAATTGATATACAATC
>AT5G10140-FLC::5:3172382-3181949(-)_4000
TGATTGTCGATTTTCACAACAAAAGATTGAGGTTGTGGATTGTCAATTTTAACGAATAGGAACAAAGTCATAAATGAACA
>AT5G10140-FLC::5:3172382-3181949(-)_4040
AAAGGTTGTGTGACAAAAGACACAAGATACAAAGGTTGTGTGATTGTCGATTTTCACAACAAAAGATTGAGGTTGTGGAT
>AT5G10140-FLC::5:3172382-3181949(-)_4080
TGTGTGAATGACAATTTCCATGACAAAAGACACAAGATACAAAGGTTGTGTGACAAAAGACACAAGATACAAAGGTTGTG
>AT5G10140-FLC::5:3172382-3181949(-)_4120
TGGGATTTTCAATTTCCTAGAGGCACCAAAGAAACAAGGCTGTGTGAATGACAATTTCCATGACAAAAGACACAAGATAC
>AT5G10140-FLC::5:3172382-3181949(-)_4160
ACCAAAGAGGTTGGTATTTCTTACATGAAGACAAGTGTTGTGGGATTTTCAATTTCCTAGAGGCACCAAAGAAACAAGGC
>AT5G10140-FLC::5:3172382-3181949(-)_4200
AACTTATATATAGGATTATATTGATTCATTATAGATCCGTACCAAAGAGGTTGGTATTTCTTACATGAAGACAAGTGTTG
>AT5G10140-FLC::5:3172382-3181949(-)_4240
GGAGGGTTGTAGTAGACACTACACCAGATTCAATTTTGACAACTTATATATAGGATTATATTGATTCATTATAGATCCGT
>AT5G10140-FLC::5:3172382-3181949(-)_4280
CAACATGGCCAAACTACTACAACCATTTGGTTATTATATTGGAGGGTTGTAGTAGACACTACACCAGATTCAATTTTGAC
>AT5G10140-FLC::5:3172382-3181949(-)_4320
CAAAGTATGCATCAAGTGAGAATCGGCCAGCGATCTTGACCAACATGGCCAAACTACTACAACCATTTGGTTATTATATT
>AT5G10140-FLC::5:3172382-3181949(-)_4360
ATTCCAAGGCTGGACCTAACTAGGGGTGAACAAATCCTAACAAAGTATGCATCAAGTGAGAATCGGCCAGCGATCTTGAC
>AT5G10140-FLC::5:3172382-3181949(-)_4400
TCATAATTAAGACCAGGAGTTCTAGTCAGGTGTCTCGACAATTCCAAGGCTGGACCTAACTAGGGGTGAACAAATCCTAA
>AT5G10140-FLC::5:3172382-3181949(-)_4440
CTAAGGGTTCCACGTTCTAAAAGGCTTCTTCTTTATTAAATCATAATTAAGACCAGGAGTTCTAGTCAGGTGTCTCGACA
>AT5G10140-FLC::5:3172382-3181949(-)_4480
TTTGCATCAACCTAAGTATGCAAAAAGAGTAACTGAGTAACTAAGGGTTCCACGTTCTAAAAGGCTTCTTCTTTATTAAA
>AT5G10140-FLC::5:3172382-3181949(-)_4520
TTTTGTTAATAGATATCAGTCCTATTGTGAAGTTAAGCTCTTTGCATCAACCTAAGTATGCAAAAAGAGTAACTGAGTAA
>AT5G10140-FLC::5:3172382-3181949(-)_4560
TAGAAGATCCAACAATTTTGACAAAACTTCACTTAATTTGTTTTGTTAATAGATATCAGTCCTATTGTGAAGTTAAGCTC
>AT5G10140-FLC::5:3172382-3181949(-)_4600
AAGCGACTAAGACAGATAAAAACTAAACTACATATTGACCTAGAAGATCCAACAATTTTGACAAAACTTCACTTAATTTG
>AT5G10140-FLC::5:3172382-3181949(-)_4640
ACTTATCACACATATCTATAAATATATCTTCCATAGAAGGAAGCGACTAAGACAGATAAAAACTAAACTACATATTGACC
>AT5G10140-FLC::5:3172382-3181949(-)_4680
TTTCTGCCCTTGAAGTTACACTAACTAATATTAGTAGGAAACTTATCACACATATCTATAAATATATCTTCCATAGAAGG
>AT5G10140-FLC::5:3172382-3181949(-)_4720
ATTTAAACCCCAAATTAATCAAGCAATAAAAGTAAAGAGTTTTCTGCCCTTGAAGTTACACTAACTAATATTAGTAGGAA
>AT5G10140-FLC::5:3172382-3181949(-)_4760
CTTACTCGTTTATAGAAACTGTGAGGTTCCAATTTCCTATATTTAAACCCCAAATTAATCAAGCAATAAAAGTAAAGAGT
>AT5G10140-FLC::5:3172382-3181949(-)_4800
AGGAAGCCGGTCTTCCATTTTGTTATTTCACATTCAATTACTTACTCGTTTATAGAAACTGTGAGGTTCCAATTTCCTAT
>AT5G10140-FLC::5:3172382-3181949(-)_4840
TATATGTTTTTTTTGCAAATATCAAAAGACTCCTAAGAATAGGAAGCCGGTCTTCCATTTTGTTATTTCACATTCAATTA
>AT5G10140-FLC::5:3172382-3181949(-)_4880
TACATGGACCGAGTCTTAGACAAAACTCATATTTCTATTGTATATGTTTTTTTTGCAAATATCAAAAGACTCCTAAGAAT
>AT5G10140-FLC::5:3172382-3181949(-)_4920
TAACCAGATAACCATAAGTATGAGGAAGCCAAACTCCAAATACATGGACCGAGTCTTAGACAAAACTCATATTTCTATTG
>AT5G10140-FLC::5:3172382-3181949(-)_4960
AGTATTGATGACCCATAAGATGATAATGATGATGTGGCGGTAACCAGATAACCATAAGTATGAGGAAGCCAAACTCCAAA
>AT5G10140-FLC::5:3172382-3181949(-)_5000
AATGAACCTTGAGGACAAGGTTTTTTCCAGCGATAGAGCTAGTATTGATGACCCATAAGATGATAATGATGATGTGGCGG
>AT5G10140-FLC::5:3172382-3181949(-)_5040
TACCATATCAACATATACGAGAAAACTTTTCGGATTTTTCAATGAACCTTGAGGACAAGGTTTTTTCCAGCGATAGAGCT
>AT5G10140-FLC::5:3172382-3181949(-)_5080
GTGTCAAAATTGGTAACATCAGCTCTTTGTTTGTAAGTAATACCATATCAACATATACGAGAAAACTTTTCGGATTTTTC
>AT5G10140-FLC::5:3172382-3181949(-)_5120
TTTTTAAAAACGCCTCTTTCATGAGTTCATTAGTAATCTCGTGTCAAAATTGGTAACATCAGCTCTTTGTTTGTAAGTAA
>AT5G10140-FLC::5:3172382-3181949(-)_5160
GTTACCTCTTTTCTTTTTGTATCCCAGTTTTAAAAAGAATTTTTTAAAAACGCCTCTTTCATGAGTTCATTAGTAATCTC
>AT5G10140-FLC::5:3172382-3181949(-)_5200
ACATTTGATCAGGACTACGAACAATGGTATCAAATTATTAGTTACCTCTTTTCTTTTTGTATCCCAGTTTTAAAAAGAAT
>AT5G10140-FLC::5:3172382-3181949(-)_5240
ACCTATTTACCCTCTATTTTCTATCATGTTTACCCTTATAACATTTGATCAGGACTACGAACAATGGTATCAAATTATTA
>AT5G10140-FLC::5:3172382-3181949(-)_5280
CCTTTACAAAGCGTGTTATCAAAACCATTATAAGAACAAAACCTATTTACCCTCTATTTTCTATCATGTTTACCCTTATA
>AT5G10140-FLC::5:3172382-3181949(-)_5320
GATCCATACCACAACTTTTAGCATCAAAAAACACCTATATCCTTTACAAAGCGTGTTATCAAAACCATTATAAGAACAAA
>AT5G10140-FLC::5:3172382-3181949(-)_5360
GCAACCTCTATCAGAGATTCAGAGCTTCCATTTTGGTTTTGATCCATACCACAACTTTTAGCATCAAAAAACACCTATAT
>AT5G10140-FLC::5:3172382-3181949(-)_5400
CTTCCAATTCATTTGCAAATTAACTTATATAATTCTAATTGCAACCTCTATCAGAGATTCAGAGCTTCCATTTTGGTTTT
>AT5G10140-FLC::5:3172382-3181949(-)_5440
CTGAAAGACTTCCCTAACAATAGCAAATAGTGGAAGACTGCTTCCAATTCATTTGCAAATTAACTTATATAATTCTAATT
>AT5G10140-FLC::5:3172382-3181949(-)_5480
AGTCTAGAAAGTCATATTTCTCTTAATTTTCTGAAATTAACTGAAAGACTTCCCTAACAATAGCAAATAGTGGAAGACTG
>AT5G10140-FLC::5:3172382-3181949(-)_5520
ATGGAAGTAAACCGAAGTAAAATTCCAAGTACACAGACTGAGTCTAGAAAGTCATATTTCTCTTAATTTTCTGAAATTAA
>AT5G10140-FLC::5:3172382-3181949(-)_5560
GTATATACACACATATATTGATGAGCCACAATGTGATGACATGGAAGTAAACCGAAGTAAAATTCCAAGTACACAGACTG
>AT5G10140-FLC::5:3172382-3181949(-)_5600
GCAATTTTTATTTTTCCAGAAATCATATATACTCATGAATGTATATACACACATATATTGATGAGCCACAATGTGATGAC
>AT5G10140-FLC::5:3172382-3181949(-)_5640
TATAAAATGTAAACGCAGCCCCAATCTTAAATGCAAACAAGCAATTTTTATTTTTCCAGAAATCATATATACTCATGAAT
>AT5G10140-FLC::5:3172382-3181949(-)_5680
CATTTATGTTTGTGAATCTATGTTGAAATAATTGATGCAATATAAAATGTAAACGCAGCCCCAATCTTAAATGCAAACAA
>AT5G10140-FLC::5:3172382-3181949(-)_5720
ACCCTAAACATAAGCCTCTACTGTCCAGATTGTTTCTATGCATTTATGTTTGTGAATCTATGTTGAAATAATTGATGCAA
>AT5G10140-FLC::5:3172382-3181949(-)_5760
TTTGATTAACTTAAAGTCAAACTAGTTAAGGTACATAAGAACCCTAAACATAAGCCTCTACTGTCCAGATTGTTTCTATG
>AT5G10140-FLC::5:3172382-3181949(-)_5800
ATACAAAGGCATACAGATAAAGTTTAGTGATAGCGCTGGCTTTGATTAACTTAAAGTCAAACTAGTTAAGGTACATAAGA
>AT5G10140-FLC::5:3172382-3181949(-)_5840
TCGGCAGATTGAAAATGACATTTTCCCTCAAAGAAAAGTCATACAAAGGCATACAGATAAAGTTTAGTGATAGCGCTGGC
>AT5G10140-FLC::5:3172382-3181949(-)_5880
CCAATGAATTATGTGGGCTAACATGTATTTATTATATATTTCGGCAGATTGAAAATGACATTTTCCCTCAAAGAAAAGTC
>AT5G10140-FLC::5:3172382-3181949(-)_5920
AACCAAAACATTTACCAAAAATTGCTCAAAGATTAGTTATCCAATGAATTATGTGGGCTAACATGTATTTATTATATATT
>AT5G10140-FLC::5:3172382-3181949(-)_5960
TAATATCTGATATTTTTTTTCTCTCTCAAGAAAAGAAAAGAACCAAAACATTTACCAAAAATTGCTCAAAGATTAGTTAT
>AT5G10140-FLC::5:3172382-3181949(-)_6000
AAAGTTTTAACTTGTTCTTAGCTTTGTAAGCAATATTTAATAATATCTGATATTTTTTTTCTCTCTCAAGAAAAGAAAAG
>AT5G10140-FLC::5:3172382-3181949(-)_6040
TGTTTAAGCAGTAGCACATCTGAATTTCCACTTTTTCAAAAAAGTTTTAACTTGTTCTTAGCTTTGTAAGCAATATTTAA
>AT5G10140-FLC::5:3172382-3181949(-)_6080
TATTCGTAACATTTCAGAAAAACAATAATCTTAATATTCATGTTTAAGCAGTAGCACATCTGAATTTCCACTTTTTCAAA
>AT5G10140-FLC::5:3172382-3181949(-)_6120
GAGAGAACACCTTACCTTTTACATATATATAACACGCTAGTATTCGTAACATTTCAGAAAAACAATAATCTTAATATTCA
>AT5G10140-FLC::5:3172382-3181949(-)_6160
AGCTAACCCTTGAAAAGGCCACTGGAAACTATGAAACATTGAGAGAACACCTTACCTTTTACATATATATAACACGCTAG
>AT5G10140-FLC::5:3172382-3181949(-)_6200
ATGACAAAAAAAATAAAAATATGTTAGGATCAAAACTACTAGCTAACCCTTGAAAAGGCCACTGGAAACTATGAAACATT
>AT5G10140-FLC::5:3172382-3181949(-)_6240
GTTTCCCATATCGATCAAGGATCTTGACCAGGCTGGAGAGATGACAAAAAAAATAAAAATATGTTAGGATCAAAACTACT
>AT5G10140-FLC::5:3172382-3181949(-)_6280
AATGTTTGTATTACCAAGGCTTTAAGATCATCAGCATGCTGTTTCCCATATCGATCAAGGATCTTGACCAGGCTGGAGAG
>AT5G10140-FLC::5:3172382-3181949(-)_6320
AATTTACGCCTTATAAAACTCCATCAGGGAAAAGATTCAAAATGTTTGTATTACCAAGGCTTTAAGATCATCAGCATGCT
>AT5G10140-FLC::5:3172382-3181949(-)_6360
CCTCATTTTATATTTAGGATCACTCGGCAAACTAATAGTAAATTTACGCCTTATAAAACTCCATCAGGGAAAAGATTCAA
>AT5G10140-FLC::5:3172382-3181949(-)_6400
TATGAAAATTGCGGTATGCATAATGCATGTGGAGCCACCACCTCATTTTATATTTAGGATCACTCGGCAAACTAATAGTA
>AT5G10140-FLC::5:3172382-3181949(-)_6440
CCATGAAAAAGGGACAGAAGAAGCGGTAAAAGACAAGGGCTATGAAAATTGCGGTATGCATAATGCATGTGGAGCCACCA
>AT5G10140-FLC::5:3172382-3181949(-)_6480
GTGTGAACCATAGTTCAGAGCTTTTGACTGATGATCCTGCCCATGAAAAAGGGACAGAAGAAGCGGTAAAAGACAAGGGC
>AT5G10140-FLC::5:3172382-3181949(-)_6520
TTAGTAGTACTAACCTATCCACAAGTTCAAGTAGCTCATAGTGTGAACCATAGTTCAGAGCTTTTGACTGATGATCCTGC
>AT5G10140-FLC::5:3172382-3181949(-)_6560
TTCCTTTGTAATCAAAGGTGGAGAGCAAATATAGTCTTAGTTAGTAGTACTAACCTATCCACAAGTTCAAGTAGCTCATA
>AT5G10140-FLC::5:3172382-3181949(-)_6600
CTTGCTGCATATATTCATAGTTTGACAAAAAAAAAACTAATTCCTTTGTAATCAAAGGTGGAGAGCAAATATAGTCTTAG
>AT5G10140-FLC::5:3172382-3181949(-)_6640
GAGCATCGATACTCACATTTTTGACATTTGATCCCACAAGCTTGCTGCATATATTCATAGTTTGACAAAAAAAAAACTAA
>AT5G10140-FLC::5:3172382-3181949(-)_6680
ACGGAGAGGGCAGTCTCAAGGTGTTCCTCCAGTTGAACAAGAGCATCGATACTCACATTTTTGACATTTGATCCCACAAG
>AT5G10140-FLC::5:3172382-3181949(-)_6720
GTAGACATTACGAAATCAACTTACCTTCTTGGCTCTAGTCACGGAGAGGGCAGTCTCAAGGTGTTCCTCCAGTTGAACAA
>AT5G10140-FLC::5:3172382-3181949(-)_6760
AGCAGCACGGTTGTTCTCAGCAAACAAAATTCAGAAAGGAGTAGACATTACGAAATCAACTTACCTTCTTGGCTCTAGTC
>AT5G10140-FLC::5:3172382-3181949(-)_6800
TCAACAAGCTTCAACATGAGTTCGGTCTGCAACAAACAAAAGCAGCACGGTTGTTCTCAGCAAACAAAATTCAGAAAGGA
>AT5G10140-FLC::5:3172382-3181949(-)_6840
TAAAATTGGTAGCAAATATCTGACCTTTTCTTTAAGATTCTCAACAAGCTTCAACATGAGTTCGGTCTGCAACAAACAAA
>AT5G10140-FLC::5:3172382-3181949(-)_6880
TAACAGAGACAACACAGAAGAGGATATATCTGATGTACAATAAAATTGGTAGCAAATATCTGACCTTTTCTTTAAGATTC
>AT5G10140-FLC::5:3172382-3181949(-)_6920
GTTGCAAATATGTGTGCAAGCTCGTTAAGCAGACTTAAAGTAACAGAGACAACACAGAAGAGGATATATCTGATGTACAA
>AT5G10140-FLC::5:3172382-3181949(-)_6960
TAACAACTTCAGAATTTGGAATCCAAAACATATGAAGAAAGTTGCAAATATGTGTGCAAGCTCGTTAAGCAGACTTAAAG
>AT5G10140-FLC::5:3172382-3181949(-)_7000
GATCAAAATGTTCAGCAATTACCGATCAAGTTTCTAAACCTAACAACTTCAGAATTTGGAATCCAAAACATATGAAGAAA
>AT5G10140-FLC::5:3172382-3181949(-)_7040
AACCTGGTTCTCTTCTTTCAGCATTTTCTCCTGATTTAAAGATCAAAATGTTCAGCAATTACCGATCAAGTTTCTAAACC
>AT5G10140-FLC::5:3172382-3181949(-)_7080
TATTTTTAGGAAATGTAGCTTTCGTTACCTGGCTAGCCAAAACCTGGTTCTCTTCTTTCAGCATTTTCTCCTGATTTAAA
>AT5G10140-FLC::5:3172382-3181949(-)_7120
TTGGACACACAACACGCAGTGCTTATTAGTTATGCATATATATTTTTAGGAAATGTAGCTTTCGTTACCTGGCTAGCCAA
>AT5G10140-FLC::5:3172382-3181949(-)_7160
CAAGCATAAGAGTGTGTATCTATGTCCATGTACATGGACATTGGACACACAACACGCAGTGCTTATTAGTTATGCATATA
>AT5G10140-FLC::5:3172382-3181949(-)_7200
ATTGAAATGCACTGACTATATATATATATATATATATCTGCAAGCATAAGAGTGTGTATCTATGTCCATGTACATGGACA
>AT5G10140-FLC::5:3172382-3181949(-)_7240
ATACAACTATACAAGACAGGAAAGTGCTAACTAGTGAATGATTGAAATGCACTGACTATATATATATATATATATATCTG
>AT5G10140-FLC::5:3172382-3181949(-)_7280
AACAACCAAAATGCCCTAATCTTGAGAAGAATTGTCTAGAATACAACTATACAAGACAGGAAAGTGCTAACTAGTGAATG
>AT5G10140-FLC::5:3172382-3181949(-)_7320
TTCAGTAATAATCTCACTAACCCTAATAAACCAAACTACCAACAACCAAAATGCCCTAATCTTGAGAAGAATTGTCTAGA
>AT5G10140-FLC::5:3172382-3181949(-)_7360
CCCTTAACTCTAACCAGCCGTTATCAAAATTCTGTTCTTATTCAGTAATAATCTCACTAACCCTAATAAACCAAACTACC
>AT5G10140-FLC::5:3172382-3181949(-)_7400
TATACTCGATAAAAAATAAAAAAATAACTTCATCTGATTTCCCTTAACTCTAACCAGCCGTTATCAAAATTCTGTTCTTA
>AT5G10140-FLC::5:3172382-3181949(-)_7440
TTTTCTTAATTTAGTAAAATGATATAGCAATCATGTAATTTATACTCGATAAAAAATAAAAAAATAACTTCATCTGATTT
>AT5G10140-FLC::5:3172382-3181949(-)_7480
AAGAACCAAAACCTAGTTATGTCCAACAACCGGAATTTTTTTTTCTTAATTTAGTAAAATGATATAGCAATCATGTAATT
>AT5G10140-FLC::5:3172382-3181949(-)_7520
AAACCTAATTAAACACTTTAACATGAAAAAAACGAAGAAGAAGAACCAAAACCTAGTTATGTCCAACAACCGGAATTTTT
>AT5G10140-FLC::5:3172382-3181949(-)_7560
AACCAGACTATAAAAGGTTCATAAATCTCCAAATGAACCAAAACCTAATTAAACACTTTAACATGAAAAAAACGAAGAAG
>AT5G10140-FLC::5:3172382-3181949(-)_7600
AATCAAGAAATCTTATTGAATCTCTACCAAACCCAGACTTAACCAGACTATAAAAGGTTCATAAATCTCCAAATGAACCA
>AT5G10140-FLC::5:3172382-3181949(-)_7640
TGAACTAAACTAGACTGAACCAGACCATAACCTGAAAGAGAATCAAGAAATCTTATTGAATCTCTACCAAACCCAGACTT
>AT5G10140-FLC::5:3172382-3181949(-)_7680
ATATAGACAACGTTTACACAACCTTCAAGGAAACCAATATTGAACTAAACTAGACTGAACCAGACCATAACCTGAAAGAG
>AT5G10140-FLC::5:3172382-3181949(-)_7720
CCATAAACTTTTTTTTTTGGTTAAAAGGTGATTAACTTAAATATAGACAACGTTTACACAACCTTCAAGGAAACCAATAT
>AT5G10140-FLC::5:3172382-3181949(-)_7760
AACCATAACAAAAAAAACAAAAAAAAAAAAACTAATCGGTCCATAAACTTTTTTTTTTGGTTAAAAGGTGATTAACTTAA
>AT5G10140-FLC::5:3172382-3181949(-)_7800
GACACTTGGAGTTGGAACTGAGCCACTCGGATCCAAACCTAACCATAACAAAAAAAACAAAAAAAAAAAAACTAATCGGT
>AT5G10140-FLC::5:3172382-3181949(-)_7840
TCTAACCTATATATAGCATGTAAAAGTAGCACTACTTCTAGACACTTGGAGTTGGAACTGAGCCACTCGGATCCAAACCT
>AT5G10140-FLC::5:3172382-3181949(-)_7880
AAGCAGTATCTATAATCTTTTACCAGTTTATAATTTATAATCTAACCTATATATAGCATGTAAAAGTAGCACTACTTCTA
>AT5G10140-FLC::5:3172382-3181949(-)_7920
ATAATTTGTGTGTTCTTTATGTTTAAGCTTTTAAGTTTGGAAGCAGTATCTATAATCTTTTACCAGTTTATAATTTATAA
>AT5G10140-FLC::5:3172382-3181949(-)_7960
TAACAACCATTAAAAAACACTACAGAAGGTTATGTTTCTCATAATTTGTGTGTTCTTTATGTTTAAGCTTTTAAGTTTGG
>AT5G10140-FLC::5:3172382-3181949(-)_8000
TTGTCTTCTATCCAAGGAATATCTTTTTCACACCACCAAATAACAACCATTAAAAAACACTACAGAAGGTTATGTTTCTC
>AT5G10140-FLC::5:3172382-3181949(-)_8040
ACGATAATCATAGGTCAAAATCACTATTCACTTTCTCTTTTTGTCTTCTATCCAAGGAATATCTTTTTCACACCACCAAA
>AT5G10140-FLC::5:3172382-3181949(-)_8080
CTCAGCTTCTGCTCCCACATGATGATTATTCTCCATCTGTACGATAATCATAGGTCAAAATCACTATTCACTTTCTCTTT
>AT5G10140-FLC::5:3172382-3181949(-)_8120
GAAGATTGTCGGAGATTTGTCCAGCAGGTGACATCTCCATCTCAGCTTCTGCTCCCACATGATGATTATTCTCCATCTGT
>AT5G10140-FLC::5:3172382-3181949(-)_8160
CCGATTTAAGGTGGCTAATTAAGTAGTGGGAGAGTCACCGGAAGATTGTCGGAGATTTGTCCAGCAGGTGACATCTCCAT
>AT5G10140-FLC::5:3172382-3181949(-)_8200
TCTTCATAATTATATATGTTTTGGATTTTGATTTCAACCGCCGATTTAAGGTGGCTAATTAAGTAGTGGGAGAGTCACCG
>AT5G10140-FLC::5:3172382-3181949(-)_8240
GCCCTTATCAGCGGAATAATTACATATCTTATTTTTTTTTTCTTCATAATTATATATGTTTTGGATTTTGATTTCAACCG
>AT5G10140-FLC::5:3172382-3181949(-)_8280
CTCTTGGCCAAAGAGAGAGTATTAAGATATACAAACGCTCGCCCTTATCAGCGGAATAATTACATATCTTATTTTTTTTT
>AT5G10140-FLC::5:3172382-3181949(-)_8320
ATTGACTTAGTTCCGTCTACTTAAGTATCACACACAAAGTCTCTTGGCCAAAGAGAGAGTATTAAGATATACAAACGCTC
>AT5G10140-FLC::5:3172382-3181949(-)_8360
GGTACAAAGTTCATCAACCTTTTGTCTTAAAACAGATAGTATTGACTTAGTTCCGTCTACTTAAGTATCACACACAAAGT
>AT5G10140-FLC::5:3172382-3181949(-)_8400
ACATACACTCAAGATCTCGATGCAATTCTCACACGAATAAGGTACAAAGTTCATCAACCTTTTGTCTTAAAACAGATAGT
>AT5G10140-FLC::5:3172382-3181949(-)_8440
ACTGTGAAGCAAACACAAGTTTTTGACAGAAGTGAAGAACACATACACTCAAGATCTCGATGCAATTCTCACACGAATAA
>AT5G10140-FLC::5:3172382-3181949(-)_8480
GAGCCACGTCCCTGTTGCAAAATAAGCCGTAGGCTTCTTCACTGTGAAGCAAACACAAGTTTTTGACAGAAGTGAAGAAC
>AT5G10140-FLC::5:3172382-3181949(-)_8520
TTAATTACGACGAGAGAAAAAACGCGCAGAGAGAGAGAGAGAGCCACGTCCCTGTTGCAAAATAAGCCGTAGGCTTCTTC
>AT5G10140-FLC::5:3172382-3181949(-)_8560
AAAACCCATGCCAACCATACGCGTTTAGGATAAAAACAAATTAATTACGACGAGAGAAAAAACGCGCAGAGAGAGAGAGA
>AT5G10140-FLC::5:3172382-3181949(-)_8600
ACTAAGCTTATTGGGCCGAATGTGACCGACATAGGCCCAAAAAACCCATGCCAACCATACGCGTTTAGGATAAAAACAAA
>AT5G10140-FLC::5:3172382-3181949(-)_8640
ATGGAAGAGGTCGGTCACGTTAACAGCAATGACTTTAAGAACTAAGCTTATTGGGCCGAATGTGACCGACATAGGCCCAA
>AT5G10140-FLC::5:3172382-3181949(-)_8680
GATGACGGAACTACGGAAGTGAATTTAGTCCAAAGAAAATATGGAAGAGGTCGGTCACGTTAACAGCAATGACTTTAAGA
>AT5G10140-FLC::5:3172382-3181949(-)_8720
TCATTATATAAATGTGGATTAGTTTAAGGGATCCTTCATGGATGACGGAACTACGGAAGTGAATTTAGTCCAAAGAAAAT
>AT5G10140-FLC::5:3172382-3181949(-)_8760
TAAAAGTATTATCATTTTAGTGGGAAAAAAAGAAGTGTTATCATTATATAAATGTGGATTAGTTTAAGGGATCCTTCATG
>AT5G10140-FLC::5:3172382-3181949(-)_8800
TTCTATTCTATATGTGAATTATATTTATACATATAATGTCTAAAAGTATTATCATTTTAGTGGGAAAAAAAGAAGTGTTA
>AT5G10140-FLC::5:3172382-3181949(-)_8840
AACTGTTGATCTAAATTAATATAAATACGAGCGTAACTTTTTCTATTCTATATGTGAATTATATTTATACATATAATGTC
>AT5G10140-FLC::5:3172382-3181949(-)_8880
TCAGAAATGTTAAAAGGTGATTAATGACAATGGCGTCTGGAACTGTTGATCTAAATTAATATAAATACGAGCGTAACTTT
>AT5G10140-FLC::5:3172382-3181949(-)_8920
TAGGCTGAATCAGAGTATATAGACTATGATTTAATTTAAATCAGAAATGTTAAAAGGTGATTAATGACAATGGCGTCTGG
>AT5G10140-FLC::5:3172382-3181949(-)_8960
AGTGCATTTTAACACTGACGATTCTCTATTTATCATCTTGTAGGCTGAATCAGAGTATATAGACTATGATTTAATTTAAA
>AT5G10140-FLC::5:3172382-3181949(-)_9000
GGTCCGACCAGAACGTGCTTATGTTTCCTCGTTACGTAAGAGTGCATTTTAACACTGACGATTCTCTATTTATCATCTTG
>AT5G10140-FLC::5:3172382-3181949(-)_9040
TAGAATGTGAAATAGAGTGATGAAATTGCTGGTTAGCTTCGGTCCGACCAGAACGTGCTTATGTTTCCTCGTTACGTAAG
>AT5G10140-FLC::5:3172382-3181949(-)_9080
TAATATTATAATTTTGTATATCAAAATTTTGTGGATTAACTAGAATGTGAAATAGAGTGATGAAATTGCTGGTTAGCTTC
>AT5G10140-FLC::5:3172382-3181949(-)_9120
TATATTTAACAAACCTTTCACTTTTAAATTATACAATGAATAATATTATAATTTTGTATATCAAAATTTTGTGGATTAAC
>AT5G10140-FLC::5:3172382-3181949(-)_9160
ATTTGACTTTATGTTGGTAATTAAATTGTAATTCTACTACTATATTTAACAAACCTTTCACTTTTAAATTATACAATGAA
>AT5G10140-FLC::5:3172382-3181949(-)_9200
CATCGGACTTTACAATTTTATTTCGAATGCTTTATTCGGCATTTGACTTTATGTTGGTAATTAAATTGTAATTCTACTAC
>AT5G10140-FLC::5:3172382-3181949(-)_9240
GTCAACTCGTATGGTACTTGTTATTTCTAGTCTACGTCTCCATCGGACTTTACAATTTTATTTCGAATGCTTTATTCGGC
>AT5G10140-FLC::5:3172382-3181949(-)_9280
GCCGTACTCGGCGAGAAAGTTTGTGTTGCCTTCTACACAAGTCAACTCGTATGGTACTTGTTATTTCTAGTCTACGTCTC
>AT5G10140-FLC::5:3172382-3181949(-)_9320
TTCCTTAGTGTCGGCTGGATCCACTTGCGGCTGCTCCTCCGCCGTACTCGGCGAGAAAGTTTGTGTTGCCTTCTACACAA
>AT5G10140-FLC::5:3172382-3181949(-)_9360
GTCAGGTGTAAGTGTATCGCATCTTGTGCAAATTAAAAGCTTCCTTAGTGTCGGCTGGATCCACTTGCGGCTGCTCCTCC
>AT5G10140-FLC::5:3172382-3181949(-)_9400
AAAACTGAAACTATGTATTATATAAGTAGGAAATTGAAGGGTCAGGTGTAAGTGTATCGCATCTTGTGCAAATTAAAAGC
>AT5G10140-FLC::5:3172382-3181949(-)_9440
TGGAGATTGTTATTAGTGAAAGGGTTTTGTGTATTATGTGAAAACTGAAACTATGTATTATATAAGTAGGAAATTGAAGG
>AT5G10140-FLC::5:3172382-3181949(-)_9480
GCATAACACAGCGATGAGAGGTACAAATGATTTAGCCATTTGGAGATTGTTATTAGTGAAAGGGTTTTGTGTATTATGTG
>AT5G10140-FLC::5:3172382-3181949(-)_9487
CCAAAACGCATAACACAGCGATGAGAGGTACAAATGATTTAGCCATTTGGAGATTGTTATTAGTGAAAGGGTTTTGTGTA
>AT5G43940-ADH2::5:17683446-17686534(+)_0
ACTCTAGTACTTTTTTTTGTTTAAGCTATTGGCTAATGCCACTGTCTTATCACAACACATGATTTTGCTGAGGTTTAGCA
>AT5G43940-ADH2::5:17683446-17686534(+)_40
ATATAAAAACAAAACATTGAAAACAATAATAAGAGGTTGTACTCTAGTACTTTTTTTTGTTTAAGCTATTGGCTAATGCC
>AT5G43940-ADH2::5:17683446-17686534(+)_80
AAATATGCGTCGAACCATTATATATTTTATTCTGAAAAAAATATAAAAACAAAACATTGAAAACAATAATAAGAGGTTGT
>AT5G43940-ADH2::5:17683446-17686534(+)_120
GCAATCATTTTATCATTAATTAAACCAAAAGAAAATTGAAAAATATGCGTCGAACCATTATATATTTTATTCTGAAAAAA
>AT5G43940-ADH2::5:17683446-17686534(+)_160
CAATTAGGTTTATTTCACAATTATGTATATTTATAGAGTTGCAATCATTTTATCATTAATTAAACCAAAAGAAAATTGAA
>AT5G43940-ADH2::5:17683446-17686534(+)_200
GTGTCATTCGAAGATAAATTCTTGACAATTAAGAACATAGCAATTAGGTTTATTTCACAATTATGTATATTTATAGAGTT
>AT5G43940-ADH2::5:17683446-17686534(+)_240
CACAGATCAAATCATGTCTCGTACTTCAAATTCGATTTTCGTGTCATTCGAAGATAAATTCTTGACAATTAAGAACATAG
>AT5G43940-ADH2::5:17683446-17686534(+)_280
TAGACTGGGAACCTTATCGATCCAGGACATGTACAATATACACAGATCAAATCATGTCTCGTACTTCAAATTCGATTTTC
>AT5G43940-ADH2::5:17683446-17686534(+)_320
TTACCATAAAGCTATCCCTGACCAAACTAGTGTACGTAGCTAGACTGGGAACCTTATCGATCCAGGACATGTACAATATA
>AT5G43940-ADH2::5:17683446-17686534(+)_360
AACGATTCATCGTGATTGGATACACTTCCTTTCTTTCTCGTTACCATAAAGCTATCCCTGACCAAACTAGTGTACGTAGC
>AT5G43940-ADH2::5:17683446-17686534(+)_400
GTGTAATCAGTTGAATAGGACTGAAAGAAATAGATTAGAAAACGATTCATCGTGATTGGATACACTTCCTTTCTTTCTCG
>AT5G43940-ADH2::5:17683446-17686534(+)_440
TCAAAGTTTCAACAGCATCCAATTGGCGCACATGTGACATGTGTAATCAGTTGAATAGGACTGAAAGAAATAGATTAGAA
>AT5G43940-ADH2::5:17683446-17686534(+)_480
TATCACGCCGGCTCATTGTTAACACTATAGTGGTGCATTTTCAAAGTTTCAACAGCATCCAATTGGCGCACATGTGACAT
>AT5G43940-ADH2::5:17683446-17686534(+)_520
ACAATAATGGATACACCTTTCGAAAATAAAGAAAACATGGTATCACGCCGGCTCATTGTTAACACTATAGTGGTGCATTT
>AT5G43940-ADH2::5:17683446-17686534(+)_560
CCCAGAGACACATCAATGTCATATGCTTTGGTCCAAAATTACAATAATGGATACACCTTTCGAAAATAAAGAAAACATGG
>AT5G43940-ADH2::5:17683446-17686534(+)_600
AATAATCGAGTGAGAAAAGTCCGATTTGATTTAAAGTAGGCCCAGAGACACATCAATGTCATATGCTTTGGTCCAAAATT
>AT5G43940-ADH2::5:17683446-17686534(+)_640
ATTATCCGGTCCGAGCCGGGTCGAGTCGGGTCGGGTCGTTAATAATCGAGTGAGAAAAGTCCGATTTGATTTAAAGTAGG
>AT5G43940-ADH2::5:17683446-17686534(+)_680
GTAGTGTGGTCTTCTTTTTCTTCTCATAGCTACAAATGTAATTATCCGGTCCGAGCCGGGTCGAGTCGGGTCGGGTCGTT
>AT5G43940-ADH2::5:17683446-17686534(+)_720
GAGAGATAGAGAGAGATAGAGAGAAAGAGAGATAGAGAGAGTAGTGTGGTCTTCTTTTTCTTCTCATAGCTACAAATGTA
>AT5G43940-ADH2::5:17683446-17686534(+)_760
TAACCTGACCTTGAGTCGCCATTGACGCAGGAAGAAATGAGAGAGATAGAGAGAGATAGAGAGAAAGAGAGATAGAGAGA
>AT5G43940-ADH2::5:17683446-17686534(+)_800
AGAGTGCGAGGATCGAGGATAAAGGTACCTTTGCAAGTGATAACCTGACCTTGAGTCGCCATTGACGCAGGAAGAAATGA
>AT5G43940-ADH2::5:17683446-17686534(+)_840
TCGGAGATAGGGTTTTTCAATAACATGTCTACAGATAGTGAGAGTGCGAGGATCGAGGATAAAGGTACCTTTGCAAGTGA
>AT5G43940-ADH2::5:17683446-17686534(+)_880
AATCGGCGTCAAAATGAAATGAAAATCAGAAAACTAATAATCGGAGATAGGGTTTTTCAATAACATGTCTACAGATAGTG
>AT5G43940-ADH2::5:17683446-17686534(+)_920
CCAGAGGCTTGTTCGGCTCGTAAGCCACCGCAGCTATGTGAATCGGCGTCAAAATGAAATGAAAATCAGAAAACTAATAA
>AT5G43940-ADH2::5:17683446-17686534(+)_960
TCACCAGCTTGAGGTGGAGCCACTTGCACATCTTCGATGACCAGAGGCTTGTTCGGCTCGTAAGCCACCGCAGCTATGTG
>AT5G43940-ADH2::5:17683446-17686534(+)_1000
GGTGTGACAAAGAGCAGTGTAGAGGATCTTGATCCGAACCTCACCAGCTTGAGGTGGAGCCACTTGCACATCTTCGATGA
>AT5G43940-ADH2::5:17683446-17686534(+)_1040
AATGGAGAGAACGAACCTTGCCGCTCCAAGTGTAAGCGTCGGTGTGACAAAGAGCAGTGTAGAGGATCTTGATCCGAACC
>AT5G43940-ADH2::5:17683446-17686534(+)_1080
GATCAACCACAAAACACTAAATCAGACTCAAACGAATGAAAATGGAGAGAACGAACCTTGCCGCTCCAAGTGTAAGCGTC
>AT5G43940-ADH2::5:17683446-17686534(+)_1120
AGCCTCAAATTGATTCACTAATCAACAATAAATCGATTCAGATCAACCACAAAACACTAAATCAGACTCAAACGAATGAA
>AT5G43940-ADH2::5:17683446-17686534(+)_1160
CTTCAGGATCCTGTAATCAAAAGTCAAAACATTAGGACACAGCCTCAAATTGATTCACTAATCAACAATAAATCGATTCA
>AT5G43940-ADH2::5:17683446-17686534(+)_1200
TACCCAGCAGCCTCATGACCTAGAATACAAGGAAAGAGACCTTCAGGATCCTGTAATCAAAAGTCAAAACATTAGGACAC
>AT5G43940-ADH2::5:17683446-17686534(+)_1240
TAAAACTGAATTTGATGATGATAATGACCATTAACATACATACCCAGCAGCCTCATGACCTAGAATACAAGGAAAGAGAC
>AT5G43940-ADH2::5:17683446-17686534(+)_1280
CCCACAAAACAAAATAAGAACTTTAGCATTGAGAAGACCTTAAAACTGAATTTGATGATGATAATGACCATTAACATACA
>AT5G43940-ADH2::5:17683446-17686534(+)_1320
CTTCAGTTACTCCTTCACCAACACTCTCAACAATCCTATACCCACAAAACAAAATAAGAACTTTAGCATTGAGAAGACCT
>AT5G43940-ADH2::5:17683446-17686534(+)_1360
TCAGCTTGATAACAAGGGATAACATGATCTCCAGCTTGAACTTCAGTTACTCCTTCACCAACACTCTCAACAATCCTATA
>AT5G43940-ADH2::5:17683446-17686534(+)_1400
GTTAGTCTTCCCAGATTTGCAAAACTTGCATTCACGACACTCAGCTTGATAACAAGGGATAACATGATCTCCAGCTTGAA
>AT5G43940-ADH2::5:17683446-17686534(+)_1440
TAATCCCAACACCAGTAGCAGATCTCACCTTGCCACAAAGGTTAGTCTTCCCAGATTTGCAAAACTTGCATTCACGACAC
>AT5G43940-ADH2::5:17683446-17686534(+)_1480
TTCCCATTAACCGAGAACCTCGACTTACGGTCATTCATCATAATCCCAACACCAGTAGCAGATCTCACCTTGCCACAAAG
>AT5G43940-ADH2::5:17683446-17686534(+)_1520
CTGACTAAACGTGGAAGTACCCATGAAGTGATAAATGGGTTTCCCATTAACCGAGAACCTCGACTTACGGTCATTCATCA
>AT5G43940-ADH2::5:17683446-17686534(+)_1560
GATCAATTTTGGCGACGCTAACATCATGAACAACAGTATACTGACTAAACGTGGAAGTACCCATGAAGTGATAAATGGGT
>AT5G43940-ADH2::5:17683446-17686534(+)_1600
CCACATCCAAGAAGGCAAACTTTATCCAAAGGAGCAGTAGGATCAATTTTGGCGACGCTAACATCATGAACAACAGTATA
>AT5G43940-ADH2::5:17683446-17686534(+)_1640
AATCAGTAAGAGAAGGTGGCAATTCTTACCAGTGGGAACACCACATCCAAGAAGGCAAACTTTATCCAAAGGAGCAGTAG
>AT5G43940-ADH2::5:17683446-17686534(+)_1680
TCTAAAACTGAAGCATCGTGAAAGACCTTAGCATATTACCAATCAGTAAGAGAAGGTGGCAATTCTTACCAGTGGGAACA
>AT5G43940-ADH2::5:17683446-17686534(+)_1720
CAGTGATGTTACATCAATAAACAGAAAGGGCAGGCGACACTCTAAAACTGAAGCATCGTGAAAGACCTTAGCATATTACC
>AT5G43940-ADH2::5:17683446-17686534(+)_1760
AATAAAAAGGATGGTGAAGAACTGTGCAGATCAATCTTATCAGTGATGTTACATCAATAAACAGAAAGGGCAGGCGACAC
>AT5G43940-ADH2::5:17683446-17686534(+)_1800
AAGGACACAGAGTGAAAAAAATTAGGTTCCTATCGGAAAGAATAAAAAGGATGGTGAAGAACTGTGCAGATCAATCTTAT
>AT5G43940-ADH2::5:17683446-17686534(+)_1840
TATATCACCAAAAAGTCAGAAATTCGCAAAGAAAGAAGAGAAGGACACAGAGTGAAAAAAATTAGGTTCCTATCGGAAAG
>AT5G43940-ADH2::5:17683446-17686534(+)_1880
GCATATACATGTTATGCTGTTAGGGACCATAATGTTCATATATATCACCAAAAAGTCAGAAATTCGCAAAGAAAGAAGAG
>AT5G43940-ADH2::5:17683446-17686534(+)_1920
CTTTTGCAGTATTCCAAACTGCTCCAAGGCCTAATAGGATGCATATACATGTTATGCTGTTAGGGACCATAATGTTCATA
>AT5G43940-ADH2::5:17683446-17686534(+)_1960
GTGCCAAGACCGAAAATGGCAACATTTGACCCTGGTTCTACTTTTGCAGTATTCCAAACTGCTCCAAGGCCTAATAGGAT
>AT5G43940-ADH2::5:17683446-17686534(+)_2000
ACTAGAAAGTTTGAGGTAGCAGCTTACAGCAAGTCCAACAGTGCCAAGACCGAAAATGGCAACATTTGACCCTGGTTCTA
>AT5G43940-ADH2::5:17683446-17686534(+)_2040
AATGGTTCTCTGCCTTGCAGAAGAAAGGAAATATGGAAGCACTAGAAAGTTTGAGGTAGCAGCTTACAGCAAGTCCAACA
>AT5G43940-ADH2::5:17683446-17686534(+)_2080
TCGGCAACCTATACATTCACAATTTAAAACACTTAACCACAATGGTTCTCTGCCTTGCAGAAGAAAGGAAATATGGAAGC
>AT5G43940-ADH2::5:17683446-17686534(+)_2120
AATGCCAATGATCCTTGAAGCACCAGCTGTTTTCGCACCCTCGGCAACCTATACATTCACAATTTAAAACACTTAACCAC
>AT5G43940-ADH2::5:17683446-17686534(+)_2160
GAGGAGATTTACCAGTTTCATACTTCTTGCTATCGATGTCAATGCCAATGATCCTTGAAGCACCAGCTGTTTTCGCACCC
>AT5G43940-ADH2::5:17683446-17686534(+)_2200
CATAAATTATATGCGGTTAACCAATCCAGTGAAGAAAGATGAGGAGATTTACCAGTTTCATACTTCTTGCTATCGATGTC
>AT5G43940-ADH2::5:17683446-17686534(+)_2240
TCTTTGCTGAAATTCCACAACCAAGGAACTCAGTGAATTGCATAAATTATATGCGGTTAACCAATCCAGTGAAGAAAGAT
>AT5G43940-ADH2::5:17683446-17686534(+)_2280
TCGTGATCCTTTGGGTTCACAAATTCGTTAACACCAAACTTCTTTGCTGAAATTCCACAACCAAGGAACTCAGTGAATTG
>AT5G43940-ADH2::5:17683446-17686534(+)_2320
GCCATCAGTGAGATCGACAATCACTTCCTGAATTGGCTTGTCGTGATCCTTTGGGTTCACAAATTCGTTAACACCAAACT
>AT5G43940-ADH2::5:17683446-17686534(+)_2360
CGGAGACATTCCCGATGCACTCAAAGCTGTAGTCAACACCGCCATCAGTGAGATCGACAATCACTTCCTGAATTGGCTTG
>AT5G43940-ADH2::5:17683446-17686534(+)_2400
TGACTTACCTTGTGACAGCACTCCAATGCAGCTCTCATCACGGAGACATTCCCGATGCACTCAAAGCTGTAGTCAACACC
>AT5G43940-ADH2::5:17683446-17686534(+)_2440
TCTACAATGTTTTAACAGTTTCTTCTGTATTTTACATGGATGACTTACCTTGTGACAGCACTCCAATGCAGCTCTCATCA
>AT5G43940-ADH2::5:17683446-17686534(+)_2480
TACAACGTAATCATCTTTAGCTCTTAACAAAATCCTCTTGTCTACAATGTTTTAACAGTTTCTTCTGTATTTTACATGGA
>AT5G43940-ADH2::5:17683446-17686534(+)_2520
TGATGCTGCAACACCAACTATGACCGAAGTTCCCCATCCCTACAACGTAATCATCTTTAGCTCTTAACAAAATCCTCTTG
>AT5G43940-ADH2::5:17683446-17686534(+)_2560
CAGTCACGAGTTGGAACGGACGAGTTGATATCTCTTGTCCTGATGCTGCAACACCAACTATGACCGAAGTTCCCCATCCC
>AT5G43940-ADH2::5:17683446-17686534(+)_2600
CTCTTGAAACCACCAAAAGCTGTTCCTTTCCACACACGGCCAGTCACGAGTTGGAACGGACGAGTTGATATCTCTTGTCC
>AT5G43940-ADH2::5:17683446-17686534(+)_2640
GTTCATGTACTTTTCTACAAGCCAAGGCACTTGGGTTCGACTCTTGAAACCACCAAAAGCTGTTCCTTTCCACACACGGC
>AT5G43940-ADH2::5:17683446-17686534(+)_2680
AAATCGTTTTGCCTTACGTTTAAGTTTTTTTTCTTACCTTGTTCATGTACTTTTCTACAAGCCAAGGCACTTGGGTTCGA
>AT5G43940-ADH2::5:17683446-17686534(+)_2720
ACACGTAACAGTCAAGTGTTTGAAGAGAAAAGATTATCAAAAATCGTTTTGCCTTACGTTTAAGTTTTTTTTCTTACCTT
>AT5G43940-ADH2::5:17683446-17686534(+)_2760
TATGTATTCATCCACTTTTATCTCCTGCATGGTTCGAATAACACGTAACAGTCAAGTGTTTGAAGAGAAAAGATTATCAA
>AT5G43940-ADH2::5:17683446-17686534(+)_2800
CGAAAGCCTTATTGATTTCTCCCAAGGTCAAGTTGTGTGTTATGTATTCATCCACTTTTATCTCCTGCATGGTTCGAATA
>AT5G43940-ADH2::5:17683446-17686534(+)_2840
TCGAGGACACAACGAAGGCAAGTACCTTCGTGCAATAGATCGAAAGCCTTATTGATTTCTCCCAAGGTCAAGTTGTGTGT
>AT5G43940-ADH2::5:17683446-17686534(+)_2880
AGATTAAAGCAGAGAGGACCCATATAGTCATTTGCTGGTATCGAGGACACAACGAAGGCAAGTACCTTCGTGCAATAGAT
>AT5G43940-ADH2::5:17683446-17686534(+)_2920
ATGTCAATACCGATAAAAGACGAAAGTCACAAGAACACATAGATTAAAGCAGAGAGGACCCATATAGTCATTTGCTGGTA
>AT5G43940-ADH2::5:17683446-17686534(+)_2960
CGAGACACACACGAGTAGAGTAGTCTGTTGCTCTTAGGAAATGTCAATACCGATAAAAGACGAAAGTCACAAGAACACAT
>AT5G43940-ADH2::5:17683446-17686534(+)_3000
TCGGTCTTAATTGATATTTTATTGAAGCATAAGATAGAAACGAGACACACACGAGTAGAGTAGTCTGTTGCTCTTAGGAA
>AT5G43940-ADH2::5:17683446-17686534(+)_3008
TGATGGTTTCGGTCTTAATTGATATTTTATTGAAGCATAAGATAGAAACGAGACACACACGAGTAGAGTAGTCTGTTGCT
>AT4G15415-PP2A::4:8816815-8821651(+)_0
GTCAATTCACGAGTCCAAGGATATAAGTAATTTGCTCATTGGATAATATTTTTTCGATTATTCTTTCTAAAAGATATGGT
>AT4G15415-PP2A::4:8816815-8821651(+)_40
AGCGTATGTGTGTGGAATTTATGCAGAAGCTGGTCAATTCGTCAATTCACGAGTCCAAGGATATAAGTAATTTGCTCATT
>AT4G15415-PP2A::4:8816815-8821651(+)_80
GCAGGTACGTTAATTACCATTATGTCCCTGATATTAGGAGAGCGTATGTGTGTGGAATTTATGCAGAAGCTGGTCAATTC
>AT4G15415-PP2A::4:8816815-8821651(+)_120
AAAAAAAGGTTTTGAAGAGAACAAGGAAAATGACAGATGGGCAGGTACGTTAATTACCATTATGTCCCTGATATTAGGAG
>AT4G15415-PP2A::4:8816815-8821651(+)_160
ATTATAGAACTGTTTACAAAAAAATAAAATTAATTTTCCAAAAAAAAGGTTTTGAAGAGAACAAGGAAAATGACAGATGG
>AT4G15415-PP2A::4:8816815-8821651(+)_200
CTCAATATCTCTGGCTTTCTTTGGATTCCGAATAACAGACATTATAGAACTGTTTACAAAAAAATAAAATTAATTTTCCA
>AT4G15415-PP2A::4:8816815-8821651(+)_240
TCCTTCGCTATCTCTTCCTCTGTAGATTTTCACTGTAAATCTCAATATCTCTGGCTTTCTTTGGATTCCGAATAACAGAC
>AT4G15415-PP2A::4:8816815-8821651(+)_280
TTGTAATGAAAACTAAAATAGGAAAATAAATTAATAATTGTCCTTCGCTATCTCTTCCTCTGTAGATTTTCACTGTAAAT
>AT4G15415-PP2A::4:8816815-8821651(+)_320
AATCTGGGAAGTTACAGAACACACAACACGAAGATTAAGGTTGTAATGAAAACTAAAATAGGAAAATAAATTAATAATTG
>AT4G15415-PP2A::4:8816815-8821651(+)_360
AAGGGGAAAAGGCAACGAAGCCCAGCAAAGAGAAAAAAAAAATCTGGGAAGTTACAGAACACACAACACGAAGATTAAGG
>AT4G15415-PP2A::4:8816815-8821651(+)_400
CTCGCCCTAAACTGAATCGAGAGCAGAGGAAAGAGAAAAAAAGGGGAAAAGGCAACGAAGCCCAGCAAAGAGAAAAAAAA
>AT4G15415-PP2A::4:8816815-8821651(+)_440
AGGATCTTTGTGATAAACCCTGTAAAAACAGCTACTTTTTCTCGCCCTAAACTGAATCGAGAGCAGAGGAAAGAGAAAAA
>AT4G15415-PP2A::4:8816815-8821651(+)_480
AGAAACCCTAAGAAAATGGCGAGCTTCAAGTAAAAAAGGAAGGATCTTTGTGATAAACCCTGTAAAAACAGCTACTTTTT
>AT4G15415-PP2A::4:8816815-8821651(+)_520
AGAGAGAGAGATCTGGGCACTGGAGATGAATGAAATCAAGAGAAACCCTAAGAAAATGGCGAGCTTCAAGTAAAAAAGGA
>AT4G15415-PP2A::4:8816815-8821651(+)_560
GAGAGGAGGAAGAAGAGGAGCTTACAAATGGCAGATGAGTAGAGAGAGAGATCTGGGCACTGGAGATGAATGAAATCAAG
>AT4G15415-PP2A::4:8816815-8821651(+)_600
TAAGAAGATCCAGAGAAAACAACAAAATGTAAACTTTGGAGAGAGGAGGAAGAAGAGGAGCTTACAAATGGCAGATGAGT
>AT4G15415-PP2A::4:8816815-8821651(+)_640
ATCGGAAACACAATCTCATAAACAGAATCAAAGATTAGCTTAAGAAGATCCAGAGAAAACAACAAAATGTAAACTTTGGA
>AT4G15415-PP2A::4:8816815-8821651(+)_680
TTGAACACAGCCCTGCATGTAGACAAAGCCTAAATTCATAATCGGAAACACAATCTCATAAACAGAATCAAAGATTAGCT
>AT4G15415-PP2A::4:8816815-8821651(+)_720
AAAACCCAAAAGCTTTGGTTCTAAATCAAAACCCTAATCATTGAACACAGCCCTGCATGTAGACAAAGCCTAAATTCATA
>AT4G15415-PP2A::4:8816815-8821651(+)_760
TTTTTTTCTCTACTTCGCAACAAGCCTAAACTAAACCAGTAAAACCCAAAAGCTTTGGTTCTAAATCAAAACCCTAATCA
>AT4G15415-PP2A::4:8816815-8821651(+)_800
CCCTAAATTATCTCCCCACAAAAGGGCCAAAACCCTTCCCTTTTTTTCTCTACTTCGCAACAAGCCTAAACTAAACCAGT
>AT4G15415-PP2A::4:8816815-8821651(+)_840
GGCAATTTCCCAAATATCTGTTTGATCATAATTACAGAAACCCTAAATTATCTCCCCACAAAAGGGCCAAAACCCTTCCC
>AT4G15415-PP2A::4:8816815-8821651(+)_880
TGGATTCGAGTCATTATGCGAAGATTTTGAAGGTTTTCTGGGCAATTTCCCAAATATCTGTTTGATCATAATTACAGAAA
>AT4G15415-PP2A::4:8816815-8821651(+)_920
AATTGGGAATGTAATATGAATTAACCCCACCTTCTCCGTTTGGATTCGAGTCATTATGCGAAGATTTTGAAGGTTTTCTG
>AT4G15415-PP2A::4:8816815-8821651(+)_960
GATGATTTCGAAGAAGGCTTCGAGATACTACTAATACCCGAATTGGGAATGTAATATGAATTAACCCCACCTTCTCCGTT
>AT4G15415-PP2A::4:8816815-8821651(+)_1000
AGCAATAACAGTTCCATTTGCTCCATTCGAATTCGATGCGGATGATTTCGAAGAAGGCTTCGAGATACTACTAATACCCG
>AT4G15415-PP2A::4:8816815-8821651(+)_1040
CATTGACTTGATTGGTTCTGTTAGAGCTCGTTGAAGAAGGAGCAATAACAGTTCCATTTGCTCCATTCGAATTCGATGCG
>AT4G15415-PP2A::4:8816815-8821651(+)_1080
GTAGGAACATCTCTAAAGCTTGGCAATGCTTCATAAACTCCATTGACTTGATTGGTTCTGTTAGAGCTCGTTGAAGAAGG
>AT4G15415-PP2A::4:8816815-8821651(+)_1120
CATACTCAACTTCTTGATAAACAGATTAGGTTTCTCCGAGGTAGGAACATCTCTAAAGCTTGGCAATGCTTCATAAACTC
>AT4G15415-PP2A::4:8816815-8821651(+)_1160
GATTCTTCGACGGATCATTGAAGTCGAACACAACGCAACACATACTCAACTTCTTGATAAACAGATTAGGTTTCTCCGAG
>AT4G15415-PP2A::4:8816815-8821651(+)_1200
AGCTCAAGCAAAGTCTGTCTCTTTATCTCTTTCTCTCTCAGATTCTTCGACGGATCATTGAAGTCGAACACAACGCAACA
>AT4G15415-PP2A::4:8816815-8821651(+)_1240
ATCACTCAACTTTGTAGAAACCGTTGCAATATAATCAACAAGCTCAAGCAAAGTCTGTCTCTTTATCTCTTTCTCTCTCA
>AT4G15415-PP2A::4:8816815-8821651(+)_1280
GATTAACAACAGCCACTTTCGCAATCTCTTGCATTGCAGCATCACTCAACTTTGTAGAAACCGTTGCAATATAATCAACA
>AT4G15415-PP2A::4:8816815-8821651(+)_1320
ATCTTACTCTCGTGATTCGCAGAAGGAAACGTCCTGAAAAGATTAACAACAGCCACTTTCGCAATCTCTTGCATTGCAGC
>AT4G15415-PP2A::4:8816815-8821651(+)_1360
TAAAGCAGGTTCCTCATCATCCACATCAAGCGTTTCGAGAATCTTACTCTCGTGATTCGCAGAAGGAAACGTCCTGAAAA
>AT4G15415-PP2A::4:8816815-8821651(+)_1400
GAAGCTCATAGACAACTTGAAGATGAGGCCAAGCCGGCTCTAAAGCAGGTTCCTCATCATCCACATCAAGCGTTTCGAGA
>AT4G15415-PP2A::4:8816815-8821651(+)_1440
AGCTTTGCATCAGTCATAGGCGAGGCCACAAATCTAAGAAGAAGCTCATAGACAACTTGAAGATGAGGCCAAGCCGGCTC
>AT4G15415-PP2A::4:8816815-8821651(+)_1480
GAGCTTCAAGACAAATGAATGGTCAATATATCTCTTTGCAAGCTTTGCATCAGTCATAGGCGAGGCCACAAATCTAAGAA
>AT4G15415-PP2A::4:8816815-8821651(+)_1520
ATTCCCTCTCTCTCTGGTCTTCAGAGTCAAACAAATCCAAGAGCTTCAAGACAAATGAATGGTCAATATATCTCTTTGCA
>AT4G15415-PP2A::4:8816815-8821651(+)_1560
ATGAATTTCCCGTATATCCGATGAAGAATGGTCTTTAGATATTCCCTCTCTCTCTGGTCTTCAGAGTCAAACAAATCCAA
>AT4G15415-PP2A::4:8816815-8821651(+)_1600
GATATTGTTGATCGCCTTTCTGATAAAGGGTCGGTGCACCATGAATTTCCCGTATATCCGATGAAGAATGGTCTTTAGAT
>AT4G15415-PP2A::4:8816815-8821651(+)_1640
TACCGTTATGCTTTTCGGTTTCAAAAATGAATCTGTAGAAGATATTGTTGATCGCCTTTCTGATAAAGGGTCGGTGCACC
>AT4G15415-PP2A::4:8816815-8821651(+)_1680
CCGTTGATTATACTTCCTAGTATCTCAAGCAACTCTGCAATACCGTTATGCTTTTCGGTTTCAAAAATGAATCTGTAGAA
>AT4G15415-PP2A::4:8816815-8821651(+)_1720
TAGGAAGAGCTTATGCTCTTCTTTTAACGGTAAAGCGAAACCGTTGATTATACTTCCTAGTATCTCAAGCAACTCTGCAA
>AT4G15415-PP2A::4:8816815-8821651(+)_1760
ATGCACATTTAGGTCTGTGGAGTGGAATCAATGCCCGGATTAGGAAGAGCTTATGCTCTTCTTTTAACGGTAAAGCGAAA
>AT4G15415-PP2A::4:8816815-8821651(+)_1800
AACTGAACAATGCAATAAGAAAGCTGTTGATGATAAGCAGATGCACATTTAGGTCTGTGGAGTGGAATCAATGCCCGGAT
>AT4G15415-PP2A::4:8816815-8821651(+)_1840
TCTAATGACCGTATCAGCAAGCTTGAAGTCTTTCTCTACAAACTGAACAATGCAATAAGAAAGCTGTTGATGATAAGCAG
>AT4G15415-PP2A::4:8816815-8821651(+)_1880
CCTTTGAACTATTAGTCACAGGCCAATACTTTAGAAGTCCTCTAATGACCGTATCAGCAAGCTTGAAGTCTTTCTCTACA
>AT4G15415-PP2A::4:8816815-8821651(+)_1920
GCTTCCAAAACTTCTTCCAACTCTCCAAGAAACATAACTTCCTTTGAACTATTAGTCACAGGCCAATACTTTAGAAGTCC
>AT4G15415-PP2A::4:8816815-8821651(+)_1960
TAAAGGAACCATACATCGCTGAAACTCAGCTGCTTGAGTTGCTTCCAAAACTTCTTCCAACTCTCCAAGAAACATAACTT
>AT4G15415-PP2A::4:8816815-8821651(+)_2000
GAAAATGTGAACTGTTGAGGCATCTAGCGATTTGACGAAATAAAGGAACCATACATCGCTGAAACTCAGCTGCTTGAGTT
>AT4G15415-PP2A::4:8816815-8821651(+)_2040
ATTGCGAGACTATATGAACAACTTATCGAGAGTCGCACCTGAAAATGTGAACTGTTGAGGCATCTAGCGATTTGACGAAA
>AT4G15415-PP2A::4:8816815-8821651(+)_2080
CCACCTGACAAAAGAAGCAACTTTGAATATAACCTGCAAAATTGCGAGACTATATGAACAACTTATCGAGAGTCGCACCT
>AT4G15415-PP2A::4:8816815-8821651(+)_2120
CTTATGTGATCGTTGTTCCATAGAAATAGAGCCCTTTCAGCCACCTGACAAAAGAAGCAACTTTGAATATAACCTGCAAA
>AT4G15415-PP2A::4:8816815-8821651(+)_2160
AATGGGCATTATCACTTTATGGTTTTGAGTAATCAGGTTTCTTATGTGATCGTTGTTCCATAGAAATAGAGCCCTTTCAG
>AT4G15415-PP2A::4:8816815-8821651(+)_2200
TCCAATGCCCCCGTGTGTTTCTCTCCATAGCCGGGAACACAATGGGCATTATCACTTTATGGTTTTGAGTAATCAGGTTT
>AT4G15415-PP2A::4:8816815-8821651(+)_2240
ACCTTTCTCACATTCAAAGTCAGACTCTGAACTGCTTGGTTCCAATGCCCCCGTGTGTTTCTCTCCATAGCCGGGAACAC
>AT4G15415-PP2A::4:8816815-8821651(+)_2280
TAAGCATTCATCAAACAGAATTTGGTCTGTCTCTGCCATTACCTTTCTCACATTCAAAGTCAGACTCTGAACTGCTTGGT
>AT4G15415-PP2A::4:8816815-8821651(+)_2320
CAACCTCGGTTTCATTCGCTTCATCTTCTTGGAACTTGGCTAAGCATTCATCAAACAGAATTTGGTCTGTCTCTGCCATT
>AT4G15415-PP2A::4:8816815-8821651(+)_2360
AACTCTTCCAAAAGCTTCCATGTTGCTTCTCGTTTGGCTACAACCTCGGTTTCATTCGCTTCATCTTCTTGGAACTTGGC
>AT4G15415-PP2A::4:8816815-8821651(+)_2400
GACGAGCACTGCCTCGTTGCTTACGGATTTCGAAGCTGCTAACTCTTCCAAAAGCTTCCATGTTGCTTCTCGTTTGGCTA
>AT4G15415-PP2A::4:8816815-8821651(+)_2440
TTTTACCGGTTGCAAGAGTAACTGAAGATGAAAATCGGGGGACGAGCACTGCCTCGTTGCTTACGGATTTCGAAGCTGCT
>AT4G15415-PP2A::4:8816815-8821651(+)_2480
TCTCGGTGATAGAGAGCAGAAAGTGTTCAACTACCCGAAGTTTTACCGGTTGCAAGAGTAACTGAAGATGAAAATCGGGG
>AT4G15415-PP2A::4:8816815-8821651(+)_2520
AACGGATCGATACAATTCTGCTGGATTGTTTGAAAGTATGTCTCGGTGATAGAGAGCAGAAAGTGTTCAACTACCCGAAG
>AT4G15415-PP2A::4:8816815-8821651(+)_2560
ATCGTGCTTAATCTTCTTCAAGGACTGATCCTGATGCTCGAACGGATCGATACAATTCTGCTGGATTGTTTGAAAGTATG
>AT4G15415-PP2A::4:8816815-8821651(+)_2600
TATAATTAAGTATTCACTGATGATATTGCCCTTCTTAATCATCGTGCTTAATCTTCTTCAAGGACTGATCCTGATGCTCG
>AT4G15415-PP2A::4:8816815-8821651(+)_2640
AACAATTGAACCCATGATTCCATAAACCTGAAAAAAATGTTATAATTAAGTATTCACTGATGATATTGCCCTTCTTAATC
>AT4G15415-PP2A::4:8816815-8821651(+)_2680
CTAAGAGCTGAGTAAGAAAAAAAAAGGATCAGAAGCAACAAACAATTGAACCCATGATTCCATAAACCTGAAAAAAATGT
>AT4G15415-PP2A::4:8816815-8821651(+)_2720
TCTATAAGCCATATTTCTTACACCTCAGATTGTTATTCAACTAAGAGCTGAGTAAGAAAAAAAAAGGATCAGAAGCAACA
>AT4G15415-PP2A::4:8816815-8821651(+)_2760
AAATACGAATAATTGTTTAGTCGTCCTCTCAAGAACTATATCTATAAGCCATATTTCTTACACCTCAGATTGTTATTCAA
>AT4G15415-PP2A::4:8816815-8821651(+)_2800
ATGAACTTCAAAGCATAAAATACAATTCATTCCACAATACAAATACGAATAATTGTTTAGTCGTCCTCTCAAGAACTATA
>AT4G15415-PP2A::4:8816815-8821651(+)_2840
TAACTTCGGTTATGATTTGGTTAGTAGGGGAGCTAAATTAATGAACTTCAAAGCATAAAATACAATTCATTCCACAATAC
>AT4G15415-PP2A::4:8816815-8821651(+)_2880
AAATGCCGTTGCATATATACCGAACCAAACCGAGATTCGATAACTTCGGTTATGATTTGGTTAGTAGGGGAGCTAAATTA
>AT4G15415-PP2A::4:8816815-8821651(+)_2920
TTCTAAAACTCACACGAAAAAAAACATGACTTGTTTACGAAAATGCCGTTGCATATATACCGAACCAAACCGAGATTCGA
>AT4G15415-PP2A::4:8816815-8821651(+)_2960
CTTTAAATTAAAATCTAGTGTTATATATGATTTTTGTATTTTCTAAAACTCACACGAAAAAAAACATGACTTGTTTACGA
>AT4G15415-PP2A::4:8816815-8821651(+)_3000
TTATAGATAGATACAATTTGCAAAAAAAAAATTATACTAACTTTAAATTAAAATCTAGTGTTATATATGATTTTTGTATT
>AT4G15415-PP2A::4:8816815-8821651(+)_3400
GTCATTACCTTATAAGCAAAAATATTAATTTTTTAAATATTATTATTTATATATTTAAAATTTATAAAACATTATTAATA
>AT4G15415-PP2A::4:8816815-8821651(+)_3840
GATTTTTTTTAAAAATACATCGGTAATTCAATTTATTTTTACACTATCTATATATACATTTTTGCAACCATTTTAGCAAA
>AT4G15415-PP2A::4:8816815-8821651(+)_3880
TAATGTGGTAATATTTTTCCGTAAATAAATTAGATTTCACGATTTTTTTTAAAAATACATCGGTAATTCAATTTATTTTT
>AT4G15415-PP2A::4:8816815-8821651(+)_3920
AATGGATTGGATTCATTACCATACACAATATTTGCAAAAATAATGTGGTAATATTTTTCCGTAAATAAATTAGATTTCAC
>AT4G15415-PP2A::4:8816815-8821651(+)_3960
GAAATTGAATACCACTCATTGACTAAGAACAAATTAGAATAATGGATTGGATTCATTACCATACACAATATTTGCAAAAA
>AT4G15415-PP2A::4:8816815-8821651(+)_4000
ATTGGGTTGCTGAGTAGTCAGTCCGTGGGACCGGGACAATGAAATTGAATACCACTCATTGACTAAGAACAAATTAGAAT
>AT4G15415-PP2A::4:8816815-8821651(+)_4040
AAAAGAGAAACAAAATAAAAGTTGACTTTGACTTTGTAAGATTGGGTTGCTGAGTAGTCAGTCCGTGGGACCGGGACAAT
>AT4G15415-PP2A::4:8816815-8821651(+)_4080
AATAATTTATAAAGAAATGAATTTGGGATGGAAACGGAAAAAAAGAGAAACAAAATAAAAGTTGACTTTGACTTTGTAAG
>AT4G15415-PP2A::4:8816815-8821651(+)_4120
AAATGCAAATTAGGTTAATTTACAAATCCTTTTAGGAATAAATAATTTATAAAGAAATGAATTTGGGATGGAAACGGAAA
>AT4G15415-PP2A::4:8816815-8821651(+)_4160
ATTATTCCAATTTAATACTAAAATAGATAAAAATATTTTGAAATGCAAATTAGGTTAATTTACAAATCCTTTTAGGAATA
>AT4G15415-PP2A::4:8816815-8821651(+)_4200
CAATTTTGGATATTAGTGTTTTTTTAATACAAAAATAACAATTATTCCAATTTAATACTAAAATAGATAAAAATATTTTG
>AT4G15415-PP2A::4:8816815-8821651(+)_4240
AAATTAAAAATAGAAAAAAGCAAAATAAAAAGCAATATAACAATTTTGGATATTAGTGTTTTTTTAATACAAAAATAACA
>AT4G15415-PP2A::4:8816815-8821651(+)_4280
AGTATCGATGCGACGATACGGCGATGCTATTAAAAAATAGAAATTAAAAATAGAAAAAAGCAAAATAAAAAGCAATATAA
>AT4G15415-PP2A::4:8816815-8821651(+)_4320
GCATAAACTCTTGCTAAAAAACACTTATTTACTAAATCCGAGTATCGATGCGACGATACGGCGATGCTATTAAAAAATAG
>AT4G15415-PP2A::4:8816815-8821651(+)_4360
GTTTGGATTTTGGTTTAGATACTTTAATCGAAGCGGACTTGCATAAACTCTTGCTAAAAAACACTTATTTACTAAATCCG
>AT4G15415-PP2A::4:8816815-8821651(+)_4400
GGTATAATATAACTAGAAATTAAAACGGAAACTCCCACGTGTTTGGATTTTGGTTTAGATACTTTAATCGAAGCGGACTT
>AT4G15415-PP2A::4:8816815-8821651(+)_4440
AGTGATAATAAATTGCTGTTTTATATCTTAAATAACGAAGGGTATAATATAACTAGAAATTAAAACGGAAACTCCCACGT
>AT4G15415-PP2A::4:8816815-8821651(+)_4480
TAAAATCTAGTTTATATTTGCAATGAAGGTTTTATCAATTAGTGATAATAAATTGCTGTTTTATATCTTAAATAACGAAG
>AT4G15415-PP2A::4:8816815-8821651(+)_4520
AATAATATTACATTGTATTTTAAAAGTCAAATTTTATTTTTAAAATCTAGTTTATATTTGCAATGAAGGTTTTATCAATT
>AT4G15415-PP2A::4:8816815-8821651(+)_4560
CACTTCAATACCATTTTAGGTTTTTTGTTTTTATATCATTAATAATATTACATTGTATTTTAAAAGTCAAATTTTATTTT
>AT4G15415-PP2A::4:8816815-8821651(+)_4600
CTAGTTAATTACATATATATCATATACTTCCTCTGTTTGACACTTCAATACCATTTTAGGTTTTTTGTTTTTATATCATT
>AT4G15415-PP2A::4:8816815-8821651(+)_4640
ATAATTGTTTAGAATTGGTCGTTATCACAGCAGATTTTGACTAGTTAATTACATATATATCATATACTTCCTCTGTTTGA
>AT4G15415-PP2A::4:8816815-8821651(+)_4680
ATTAAATATAGTAGATTCTCATTAATTTTTAGAAGATTTTATAATTGTTTAGAATTGGTCGTTATCACAGCAGATTTTGA
>AT4G15415-PP2A::4:8816815-8821651(+)_4720
TGTTATAGTTGTCAATTGTCATCCTTCTATTATTTTAGTTATTAAATATAGTAGATTCTCATTAATTTTTAGAAGATTTT
>AT4G15415-PP2A::4:8816815-8821651(+)_4756
CACGTCTTAATATATTTGGTATGACTTCTTCAATATTGTTATAGTTGTCAATTGTCATCCTTCTATTATTTTAGTTATTA
>At1g13320-PP2A::1:4563160-4567935(-)_0
ATATATCCAACAAATACGACTTCGTTTAATATCTCTCTCGTATAAAGGAAGCTTCTCAGTAACTCTCTTCTTCTTCCTCA
>At1g13320-PP2A::1:4563160-4567935(-)_40
ATAAGAACTAAATGGGCTTATGTATAATACATAAAGGCCCATATATCCAACAAATACGACTTCGTTTAATATCTCTCTCG
>At1g13320-PP2A::1:4563160-4567935(-)_80
CCATCTTCAAGCTGTGTCCATATAATTGGGCCTGTCAAAGATAAGAACTAAATGGGCTTATGTATAATACATAAAGGCCC
>At1g13320-PP2A::1:4563160-4567935(-)_120
CGAGAAATGAGACCGGAGCTCGTCTTTCGCAGCAGCTAAACCATCTTCAAGCTGTGTCCATATAATTGGGCCTGTCAAAG
>At1g13320-PP2A::1:4563160-4567935(-)_160
GCTGCTTTCCAAGTTCCGAGCGATCTATCAATCAGAAGAACGAGAAATGAGACCGGAGCTCGTCTTTCGCAGCAGCTAAA
>At1g13320-PP2A::1:4563160-4567935(-)_200
GTTTCGAAATTGAAGAAATGATCGAGAATTTACCGATTACGCTGCTTTCCAAGTTCCGAGCGATCTATCAATCAGAAGAA
>At1g13320-PP2A::1:4563160-4567935(-)_240
AATAATTCGATTTGAGATTCTCAATATACAATTGGAAAATGTTTCGAAATTGAAGAAATGATCGAGAATTTACCGATTAC
>At1g13320-PP2A::1:4563160-4567935(-)_280
TATTACCATTCTTAGACTAATAAAGAGAGAAGATCTAAACAATAATTCGATTTGAGATTCTCAATATACAATTGGAAAAT
>At1g13320-PP2A::1:4563160-4567935(-)_320
GAGAACTGAAACTTTGTGCCGTCCCAATCTAGAGAGAAACTATTACCATTCTTAGACTAATAAAGAGAGAAGATCTAAAC
>At1g13320-PP2A::1:4563160-4567935(-)_360
TCAAAGGTGACCCATTAGCCTCTAAAAAATGATTAGAATGGAGAACTGAAACTTTGTGCCGTCCCAATCTAGAGAGAAAC
>At1g13320-PP2A::1:4563160-4567935(-)_400
AAGTTACAAACTTTAAACTCAATTCCGCCTCTGAGATAATTCAAAGGTGACCCATTAGCCTCTAAAAAATGATTAGAATG
>At1g13320-PP2A::1:4563160-4567935(-)_440
CACAATGCATACATAGACACCATCAATACAAAAGACGATAAAGTTACAAACTTTAAACTCAATTCCGCCTCTGAGATAAT
>At1g13320-PP2A::1:4563160-4567935(-)_480
CCTTCAATCAAACACAAATGTACACAAAGTCAGAATAAAACACAATGCATACATAGACACCATCAATACAAAAGACGATA
>At1g13320-PP2A::1:4563160-4567935(-)_520
CAACCATAGACATCCTCACCAAAACTCAAATCACTCCCTACCTTCAATCAAACACAAATGTACACAAAGTCAGAATAAAA
>At1g13320-PP2A::1:4563160-4567935(-)_560
AGCTCGTCGATAAGCACAGCAATCGGGTATAAAGGCTCATCAACCATAGACATCCTCACCAAAACTCAAATCACTCCCTA
>At1g13320-PP2A::1:4563160-4567935(-)_600
TTTAATAGAGTTCAATCTACGCTGAATATCATCGTTTTTTAGCTCGTCGATAAGCACAGCAATCGGGTATAAAGGCTCAT
>At1g13320-PP2A::1:4563160-4567935(-)_640
TCCTCTCCTCTCCAAGAGCACGAGCAATGATAGAAAGCCGTTTAATAGAGTTCAATCTACGCTGAATATCATCGTTTTTT
>At1g13320-PP2A::1:4563160-4567935(-)_680
TCATTGTTCTCACTAAGAAATGGAATCAACTCTTTTCTTGTCCTCTCCTCTCCAAGAGCACGAGCAATGATAGAAAGCCG
>At1g13320-PP2A::1:4563160-4567935(-)_720
CAACTCTTCCGCCATAGCCAAAAGCACCTCATCGTCATCGTCATTGTTCTCACTAAGAAATGGAATCAACTCTTTTCTTG
>At1g13320-PP2A::1:4563160-4567935(-)_760
ATGCATACTCAACCCCTCCTACATACAGAATAAAACCCCCCAACTCTTCCGCCATAGCCAAAAGCACCTCATCGTCATCG
>At1g13320-PP2A::1:4563160-4567935(-)_800
TCAACAGTGGATAGAGTCTCCAAAGGTGGAAGCAGAACATATGCATACTCAACCCCTCCTACATACAGAATAAAACCCCC
>At1g13320-PP2A::1:4563160-4567935(-)_840
ACAAAGTGAATCCACAGCTTTCTCCCTCACGCAAGTTTCCTCAACAGTGGATAGAGTCTCCAAAGGTGGAAGCAGAACAT
>At1g13320-PP2A::1:4563160-4567935(-)_880
GCTCAACCAAGTCACTCTCCCTCATCTGAGCACCAATTCTACAAAGTGAATCCACAGCTTTCTCCCTCACGCAAGTTTCC
>At1g13320-PP2A::1:4563160-4567935(-)_920
GTAAACCAGCCTTATCTAACCTTAGCCAGAGGAGTGAAATGCTCAACCAAGTCACTCTCCCTCATCTGAGCACCAATTCT
>At1g13320-PP2A::1:4563160-4567935(-)_960
AGGAATCAATAAAATCGACCAAAGAGATTTGATAAAATAAGTAAACCAGCCTTATCTAACCTTAGCCAGAGGAGTGAAAT
>At1g13320-PP2A::1:4563160-4567935(-)_1000
TTTAGTGGCTTAATAATATTAAGTTTGACAGAGCATGGAAAGGAATCAATAAAATCGACCAAAGAGATTTGATAAAATAA
>At1g13320-PP2A::1:4563160-4567935(-)_1040
ACAATTGACAAAGGACCCCAAAAAATCTATGTTCTTCTGTTTTAGTGGCTTAATAATATTAAGTTTGACAGAGCATGGAA
>At1g13320-PP2A::1:4563160-4567935(-)_1080
GAACACTGAACAAGAAAAGCATATTTCCAAACTTTGGGGGACAATTGACAAAGGACCCCAAAAAATCTATGTTCTTCTGT
>At1g13320-PP2A::1:4563160-4567935(-)_1120
ACAACTTCAACCTACCAATTTCCCAAAACACCTATAAGGGGAACACTGAACAAGAAAAGCATATTTCCAAACTTTGGGGG
>At1g13320-PP2A::1:4563160-4567935(-)_1160
CCAGAGCGATGTTCTCTTAGATCAACCAAAATGGATGTAAACAACTTCAACCTACCAATTTCCCAAAACACCTATAAGGG
>At1g13320-PP2A::1:4563160-4567935(-)_1200
ATGGTCACATACACAACCACAACCCAAAAGAGCGCTAAAGCCAGAGCGATGTTCTCTTAGATCAACCAAAATGGATGTAA
>At1g13320-PP2A::1:4563160-4567935(-)_1240
AAGTCGGTTTCACATTACGAGCACCTATACCGAGGTATGTATGGTCACATACACAACCACAACCCAAAAGAGCGCTAAAG
>At1g13320-PP2A::1:4563160-4567935(-)_1280
GAAAGTCGCTGTTACACAATGACAGTGTTCAGTAATGCTTAAGTCGGTTTCACATTACGAGCACCTATACCGAGGTATGT
>At1g13320-PP2A::1:4563160-4567935(-)_1320
CCCACATGCTGATACTCTGGCTGTGAACCATTCACCAGCTGAAAGTCGCTGTTACACAATGACAGTGTTCAGTAATGCTT
>At1g13320-PP2A::1:4563160-4567935(-)_1360
TTAGCACATCTGGGGCACTTGGGTATGCAATATGGAAAATCCCACATGCTGATACTCTGGCTGTGAACCATTCACCAGCT
>At1g13320-PP2A::1:4563160-4567935(-)_1400
TCTTGACAAAGCTGACCATATATTGATCTTAGCTCCGTCTTTAGCACATCTGGGGCACTTGGGTATGCAATATGGAAAAT
>At1g13320-PP2A::1:4563160-4567935(-)_1440
CAAATTAGTTGCTGCAGCTCTGCGCACCATTGGCATGTCATCTTGACAAAGCTGACCATATATTGATCTTAGCTCCGTCT
>At1g13320-PP2A::1:4563160-4567935(-)_1480
TCTTCAAATGAGCTGATTCAATTGTAGCAGCAAACTTCCCCAAATTAGTTGCTGCAGCTCTGCGCACCATTGGCATGTCA
>At1g13320-PP2A::1:4563160-4567935(-)_1520
CCATCTTGCGTAAGATCCTCAAACATGGACATAATGTCTGTCTTCAAATGAGCTGATTCAATTGTAGCAGCAAACTTCCC
>At1g13320-PP2A::1:4563160-4567935(-)_1560
ATATGCTGGAAAAACGAAACATATAATAAGGGAGAGCATACCATCTTGCGTAAGATCCTCAAACATGGACATAATGTCTG
>At1g13320-PP2A::1:4563160-4567935(-)_1600
AGCCACCCCCATAACTAGGCTTGATGAAAATTGTAAGAGTATATGCTGGAAAAACGAAACATATAATAAGGGAGAGCATA
>At1g13320-PP2A::1:4563160-4567935(-)_1640
TGTTCAATGCAGTAACCCTAATACTTGCCTATTACACATCAGCCACCCCCATAACTAGGCTTGATGAAAATTGTAAGAGT
>At1g13320-PP2A::1:4563160-4567935(-)_1680
TAGACAACCGTAATTCTGCTTAACTTCAGCTAATGGTCAGTGTTCAATGCAGTAACCCTAATACTTGCCTATTACACATC
>At1g13320-PP2A::1:4563160-4567935(-)_1720
CTGTAATATTATAATATAAAAAGACACTGAAGCTGAGATGTAGACAACCGTAATTCTGCTTAACTTCAGCTAATGGTCAG
>At1g13320-PP2A::1:4563160-4567935(-)_1760
AATCTTGATCTGATATCAATGTCAATAAGATACTTAAAATCTGTAATATTATAATATAAAAAGACACTGAAGCTGAGATG
>At1g13320-PP2A::1:4563160-4567935(-)_1800
CCAAGAGCAGCACAACCCTCAACAGCCAATAATCTAACCGAATCTTGATCTGATATCAATGTCAATAAGATACTTAAAAT
>At1g13320-PP2A::1:4563160-4567935(-)_1840
AAGAATGTGTGCAACACAGTCCTGGGGCTCCAACAATTTCCCAAGAGCAGCACAACCCTCAACAGCCAATAATCTAACCG
>At1g13320-PP2A::1:4563160-4567935(-)_1880
TCACACATTTATTTACCTGCGAGAAATTGACAATCACAGGAAGAATGTGTGCAACACAGTCCTGGGGCTCCAACAATTTC
>At1g13320-PP2A::1:4563160-4567935(-)_1920
CTTTCCCATAAAGCTCATCAATAGAATTTTTTTATCATATTCACACATTTATTTACCTGCGAGAAATTGACAATCACAGG
>At1g13320-PP2A::1:4563160-4567935(-)_1960
AAAATCAAGATAAAGCAGCTCATACATATCTGCCTTACAGCTTTCCCATAAAGCTCATCAATAGAATTTTTTTATCATAT
>At1g13320-PP2A::1:4563160-4567935(-)_2000
ATAACGCACACGCCAGGACTTATCCTGCTCAAAGACGAAAAAAATCAAGATAAAGCAGCTCATACATATCTGCCTTACAG
>At1g13320-PP2A::1:4563160-4567935(-)_2040
CTACAGCTTCACAAAGTTCATAGAGCTGATTTGCAACCATATAACGCACACGCCAGGACTTATCCTGCTCAAAGACGAAA
>At1g13320-PP2A::1:4563160-4567935(-)_2080
CTAACTTCAACCATCACTGCTTACCTAGTTGGCTCCGGTCCTACAGCTTCACAAAGTTCATAGAGCTGATTTGCAACCAT
>At1g13320-PP2A::1:4563160-4567935(-)_2120
AGAATTGCATACTAAAGGTCAATACTACATTAAACCATAACTAACTTCAACCATCACTGCTTACCTAGTTGGCTCCGGTC
>At1g13320-PP2A::1:4563160-4567935(-)_2160
TACCAAATACCTCTGAAGTCAGTAATCTATTGTTTGATATAGAATTGCATACTAAAGGTCAATACTACATTAAACCATAA
>At1g13320-PP2A::1:4563160-4567935(-)_2200
GAAATTTATTAAGATGACTCAACAAACATGGACTTCCAAGTACCAAATACCTCTGAAGTCAGTAATCTATTGTTTGATAT
>At1g13320-PP2A::1:4563160-4567935(-)_2240
ATACATAAGGCACATGAGAAAGTATAAAAAACGACTCAAAGAAATTTATTAAGATGACTCAACAAACATGGACTTCCAAG
>At1g13320-PP2A::1:4563160-4567935(-)_2280
CAAAGTAGACGAGCATATGCAGGCACCAGATCCGTCCTTAATACATAAGGCACATGAGAAAGTATAAAAAACGACTCAAA
>At1g13320-PP2A::1:4563160-4567935(-)_2320
TTTTCCAGCAGCTGCTATCCGAACTTCTGCCTCATTATCACAAAGTAGACGAGCATATGCAGGCACCAGATCCGTCCTTA
>At1g13320-PP2A::1:4563160-4567935(-)_2360
TAGCGAGTTCAGGGTTTAAAATGCGACAAAACTTGGTAACTTTTCCAGCAGCTGCTATCCGAACTTCTGCCTCATTATCA
>At1g13320-PP2A::1:4563160-4567935(-)_2400
TCTTAAGTGTGTACCTTTACACAGGGAAGAATGTGCTGGATAGCGAGTTCAGGGTTTAAAATGCGACAAAACTTGGTAAC
>At1g13320-PP2A::1:4563160-4567935(-)_2440
GTATTTTGGTCCTTTGCATAATATGAAATCAACACACTCTTCTTAAGTGTGTACCTTTACACAGGGAAGAATGTGCTGGA
>At1g13320-PP2A::1:4563160-4567935(-)_2480
CTACGTGTAGATTTATAGGTAAGCTTAGCAAACACCGACAGTATTTTGGTCCTTTGCATAATATGAAATCAACACACTCT
>At1g13320-PP2A::1:4563160-4567935(-)_2520
ATGCAGATCTGACGTGCTGAGAAGAGTCTGATGATAATTCCTACGTGTAGATTTATAGGTAAGCTTAGCAAACACCGACA
>At1g13320-PP2A::1:4563160-4567935(-)_2560
TTACCCAAGACTGGAGCCATTCCCATTATAACTGATGCCAATGCAGATCTGACGTGCTGAGAAGAGTCTGATGATAATTC
>At1g13320-PP2A::1:4563160-4567935(-)_2600
TATGAGAGGCAAATTGTATCGGTTTTTAATTCTGCTTACCTTACCCAAGACTGGAGCCATTCCCATTATAACTGATGCCA
>At1g13320-PP2A::1:4563160-4567935(-)_2640
AGAGCCAAATGAATTTTTGTATAGATGACAGTATTCATGATATGAGAGGCAAATTGTATCGGTTTTTAATTCTGCTTACC
>At1g13320-PP2A::1:4563160-4567935(-)_2680
CTAAATACATAGAATATTATGAGCTTACACTCCAAACTATAGAGCCAAATGAATTTTTGTATAGATGACAGTATTCATGA
>At1g13320-PP2A::1:4563160-4567935(-)_2720
ATGGTTTCAAATAAAAGAAAAAATCTTTATCTCTAAGATGCTAAATACATAGAATATTATGAGCTTACACTCCAAACTAT
>At1g13320-PP2A::1:4563160-4567935(-)_2760
TCCTAAAGATGACAGTGACTAGGACGAAGAAGATATATAGATGGTTTCAAATAAAAGAAAAAATCTTTATCTCTAAGATG
>At1g13320-PP2A::1:4563160-4567935(-)_2800
ATTATTGTTGCGAGAACCTTCCAGGCACAGTTAAAAAAATTCCTAAAGATGACAGTGACTAGGACGAAGAAGATATATAG
>At1g13320-PP2A::1:4563160-4567935(-)_2840
TATCTTGTGTAGAAAAACATAGTGAGGTTTTCTTATATAGATTATTGTTGCGAGAACCTTCCAGGCACAGTTAAAAAAAT
>At1g13320-PP2A::1:4563160-4567935(-)_2880
AATATCAATGCCAAGTTAAAAGCTGCAAAATCCAACTAAATATCTTGTGTAGAAAAACATAGTGAGGTTTTCTTATATAG
>At1g13320-PP2A::1:4563160-4567935(-)_2920
AAGATTGGAAGAAGATGCTCAATTGTTGCATCCTGAAATGAATATCAATGCCAAGTTAAAAGCTGCAAAATCCAACTAAA
>At1g13320-PP2A::1:4563160-4567935(-)_2960
TAAGCGTACATCAGGAAATTCGTCTTTCAATAGAGAAAGAAAGATTGGAAGAAGATGCTCAATTGTTGCATCCTGAAATG
>At1g13320-PP2A::1:4563160-4567935(-)_3000
AGCAAACCTGGTTCACTTGGTCAAGTTTGCTGATAATGTTTAAGCGTACATCAGGAAATTCGTCTTTCAATAGAGAAAGA
>At1g13320-PP2A::1:4563160-4567935(-)_3040
AAACCCAATGTCGTACAAAGAGATGAGTAACTTGGTCAATAGCAAACCTGGTTCACTTGGTCAAGTTTGCTGATAATGTT
>At1g13320-PP2A::1:4563160-4567935(-)_3080
AAACATGATACAGCTCCTTTGAACATGTGGGAAAAAATAGAAACCCAATGTCGTACAAAGAGATGAGTAACTTGGTCAAT
>At1g13320-PP2A::1:4563160-4567935(-)_3120
GGACAAAGAATTTGCTGTCAAGTAGTCATTGACTTGACCAAAACATGATACAGCTCCTTTGAACATGTGGGAAAAAATAG
>At1g13320-PP2A::1:4563160-4567935(-)_3160
ATTTTAAGGAAAAAAAATCGAATCATTATGAAAAATGGATGGACAAAGAATTTGCTGTCAAGTAGTCATTGACTTGACCA
>At1g13320-PP2A::1:4563160-4567935(-)_3200
GTAACGATTGTGATAGTAGATCAATCCCAATAACCTGGCAATTTTAAGGAAAAAAAATCGAATCATTATGAAAAATGGAT
>At1g13320-PP2A::1:4563160-4567935(-)_3240
CTCCAGTGCCTGTCTTCAGCAAGTTCTACAATGGCTGGCAGTAACGATTGTGATAGTAGATCAATCCCAATAACCTGGCA
>At1g13320-PP2A::1:4563160-4567935(-)_3280
GGCCAACAAGGGAATATACTCGATTATAGCCAGACGTACTCTCCAGTGCCTGTCTTCAGCAAGTTCTACAATGGCTGGCA
>At1g13320-PP2A::1:4563160-4567935(-)_3320
CACCAAGCTTCTCATCAAAGAAGCCTACACCTAATTGACTGGCCAACAAGGGAATATACTCGATTATAGCCAGACGTACT
>At1g13320-PP2A::1:4563160-4567935(-)_3360
GAATGAGGGACCTTGTCTTGTAACCATTGCATGCAAAGAGCACCAAGCTTCTCATCAAAGAAGCCTACACCTAATTGACT
>At1g13320-PP2A::1:4563160-4567935(-)_3400
ACGACAAATTTATTTATCTGGATGATTCAATGAAGGTAGAGAATGAGGGACCTTGTCTTGTAACCATTGCATGCAAAGAG
>At1g13320-PP2A::1:4563160-4567935(-)_3440
CTGACAATTTATAATTATTTCAAAATTTCAAGCAGTAGAGACGACAAATTTATTTATCTGGATGATTCAATGAAGGTAGA
>At1g13320-PP2A::1:4563160-4567935(-)_3480
GCTTCAGATTGTTTGCAGCAGCTTCACGGATTGAGTGAACCTGACAATTTATAATTATTTCAAAATTTCAAGCAGTAGAG
>At1g13320-PP2A::1:4563160-4567935(-)_3520
TGCTGCATTGCCCATTCAGGACCAAACTCTTCAGCAAGACGCTTCAGATTGTTTGCAGCAGCTTCACGGATTGAGTGAAC
>At1g13320-PP2A::1:4563160-4567935(-)_3560
CTATATGCTTAAGATTTCTACACAAACCTGAGGAACTATATGCTGCATTGCCCATTCAGGACCAAACTCTTCAGCAAGAC
>At1g13320-PP2A::1:4563160-4567935(-)_3600
TAACCAATAGCTAAAATGCTCGATTTGAATTGAAAACATACTATATGCTTAAGATTTCTACACAAACCTGAGGAACTATA
>At1g13320-PP2A::1:4563160-4567935(-)_3640
TTAATCATCTCTAGAACCTGAACAAGTAAATATACTCCAATAACCAATAGCTAAAATGCTCGATTTGAATTGAAAACATA
>At1g13320-PP2A::1:4563160-4567935(-)_3680
TGCACGAAGAATCGTCATCCGATATAGATAGTGTGGGTTGTTAATCATCTCTAGAACCTGAACAAGTAAATATACTCCAA
>At1g13320-PP2A::1:4563160-4567935(-)_3720
ATGTGATCTCGGATCCCATTACTGGAGCGAGAAGCGATACTGCACGAAGAATCGTCATCCGATATAGATAGTGTGGGTTG
>At1g13320-PP2A::1:4563160-4567935(-)_3760
TCTTTAGATGCAGTTATTACCGCAGGTAAGAGTTTGGAACATGTGATCTCGGATCCCATTACTGGAGCGAGAAGCGATAC
>At1g13320-PP2A::1:4563160-4567935(-)_3800
TGAGTCAATGAGATTTCATGTTAAGAGAGAGACTTGCCTGTCTTTAGATGCAGTTATTACCGCAGGTAAGAGTTTGGAAC
>At1g13320-PP2A::1:4563160-4567935(-)_3840
GGAGAGAGTGGTTCTTTTAGTTAGCTATTGGGAAAAAAATTGAGTCAATGAGATTTCATGTTAAGAGAGAGACTTGCCTG
>At1g13320-PP2A::1:4563160-4567935(-)_3880
TGGCCACGTTAAATTTGATGTTTGGAACTCTGAAAGAGGAGGAGAGAGTGGTTCTTTTAGTTAGCTATTGGGAAAAAAAT
>At1g13320-PP2A::1:4563160-4567935(-)_3920
ACCGCTTGGTCGACTATCGGAATGAGAGATTGCATCATTTTGGCCACGTTAAATTTGATGTTTGGAACTCTGAAAGAGGA
>At1g13320-PP2A::1:4563160-4567935(-)_3960
TGTTTCTTTACTTGTGAGAGCCAACAAAGAATGTATACTAACCGCTTGGTCGACTATCGGAATGAGAGATTGCATCATTT
>At1g13320-PP2A::1:4563160-4567935(-)_4000
TTAGATTCCCTGATGAGGAGGATAATGTGGAATCATAAGCTGTTTCTTTACTTGTGAGAGCCAACAAAGAATGTATACTA
>At1g13320-PP2A::1:4563160-4567935(-)_4040
CACAACCAACAAAAATGAAAACATTTGAATATATGGACGTTTAGATTCCCTGATGAGGAGGATAATGTGGAATCATAAGC
>At1g13320-PP2A::1:4563160-4567935(-)_4080
CTCCACCAAGCATGGCCGTATCATGTTCTCCACAACCTTTCACAACCAACAAAAATGAAAACATTTGAATATATGGACGT
>At1g13320-PP2A::1:4563160-4567935(-)_4120
TTGCGAAATACCGAACATCAACATCTGGGTCTTCACTTAGCTCCACCAAGCATGGCCGTATCATGTTCTCCACAACCTTT
>At1g13320-PP2A::1:4563160-4567935(-)_4160
CTAGACATCATCACATTGTCAATAGATTGGAGAGCTTGATTTGCGAAATACCGAACATCAACATCTGGGTCTTCACTTAG
>At1g13320-PP2A::1:4563160-4567935(-)_4200
CCAAACACAATTCGTTGCTGTCTTCTTTACCTTTTTTTAGCTAGACATCATCACATTGTCAATAGATTGGAGAGCTTGAT
>At1g13320-PP2A::1:4563160-4567935(-)_4240
CAACACACGACAAAGTATCGTTTACAAAATCTCATGAGAACCAAACACAATTCGTTGCTGTCTTCTTTACCTTTTTTTAG
>At1g13320-PP2A::1:4563160-4567935(-)_4280
GCAGAGAGAAACAATGGTCACGTACGTGTAAAGTAAAAGACAACACACGACAAAGTATCGTTTACAAAATCTCATGAGAA
>At1g13320-PP2A::1:4563160-4567935(-)_4320
ACAAATCACAGAAAACATGAAGCCAACATTAACATTAGTAGCAGAGAGAAACAATGGTCACGTACGTGTAAAGTAAAAGA
>At1g13320-PP2A::1:4563160-4567935(-)_4360
TAAACAAAATTAAGCACCAAAAAGCAAATACGCCCAACGAACAAATCACAGAAAACATGAAGCCAACATTAACATTAGTA
>At1g13320-PP2A::1:4563160-4567935(-)_4400
AAAACGTTGCCGAATCACTTGATAAGTAAATTATTTGGACTAAACAAAATTAAGCACCAAAAAGCAAATACGCCCAACGA
>At1g13320-PP2A::1:4563160-4567935(-)_4440
TATTCCAGTGGTGACCAATTGTACACTCATGCTTCGAGCAAAAACGTTGCCGAATCACTTGATAAGTAAATTATTTGGAC
>At1g13320-PP2A::1:4563160-4567935(-)_4480
GGCTTGAAAACGACTCAATAAGTTGGTTGACCAATTAAAATATTCCAGTGGTGACCAATTGTACACTCATGCTTCGAGCA
>At1g13320-PP2A::1:4563160-4567935(-)_4520
CAACGACCTGAATCTGATATGTGGAGTATAAAAGCCCATGGGCTTGAAAACGACTCAATAAGTTGGTTGACCAATTAAAA
>At1g13320-PP2A::1:4563160-4567935(-)_4560
TTTGACTTTTGATAAAATAGTCTTCTAGTTAAAAAGACAACAACGACCTGAATCTGATATGTGGAGTATAAAAGCCCATG
>At1g13320-PP2A::1:4563160-4567935(-)_4600
TAGGTCAATAATTCTCCGTAAGTGCCTTCTACGACAAGGTTTTGACTTTTGATAAAATAGTCTTCTAGTTAAAAAGACAA
>At1g13320-PP2A::1:4563160-4567935(-)_4640
TCAATAACACATATATATTGAACTTTTCGAGGGAAGTTCCTAGGTCAATAATTCTCCGTAAGTGCCTTCTACGACAAGGT
>At1g13320-PP2A::1:4563160-4567935(-)_4680
AAATAATCAACAAAATTTGTAAATAATCAAACAGAAAACGTCAATAACACATATATATTGAACTTTTCGAGGGAAGTTCC
>At1g13320-PP2A::1:4563160-4567935(-)_4695
TGCAAGAGTGGTGAAAAATAATCAACAAAATTTGTAAATAATCAAACAGAAAACGTCAATAACACATATATATTGAACTT
>At5g25760-UBC21::5:8967640-8970349(+)_0
ACCTGCAAATATGAGAGCGAGAGAGAGAGAGAGAGAGAGAGAGAGAGAGAATAGCGATGATTATGTGAAGTTTTTTTTTT
>At5g25760-UBC21::5:8967640-8970349(+)_40
ACTATAATTGAACATAAAGAGGACGAATCAACGAAGCTTTACCTGCAAATATGAGAGCGAGAGAGAGAGAGAGAGAGAGA
>At5g25760-UBC21::5:8967640-8970349(+)_80
GCTTTAAGATCTAGAAAGAAAGACATAGGAGGGATGCGAAACTATAATTGAACATAAAGAGGACGAATCAACGAAGCTTT
>At5g25760-UBC21::5:8967640-8970349(+)_120
TATACAAGAACAGTGATAATTAGGGTTAAGCAATGACTCTGCTTTAAGATCTAGAAAGAAAGACATAGGAGGGATGCGAA
>At5g25760-UBC21::5:8967640-8970349(+)_160
AGATCCCGTAACAATCTCAATGATTAGGTGAAAAGTGTTTTATACAAGAACAGTGATAATTAGGGTTAAGCAATGACTCT
>At5g25760-UBC21::5:8967640-8970349(+)_200
AATAAACCCTAATTTCTTGTAATTCACAGACGCAATTATCAGATCCCGTAACAATCTCAATGATTAGGTGAAAAGTGTTT
>At5g25760-UBC21::5:8967640-8970349(+)_240
AATTGTCAACTGCAAAAAGATCAATCTAAAATCAAGAAGAAATAAACCCTAATTTCTTGTAATTCACAGACGCAATTATC
>At5g25760-UBC21::5:8967640-8970349(+)_280
TAAGCAATTTACCTGCATCTCTAATTTCCCAAAGAGAACGAATTGTCAACTGCAAAAAGATCAATCTAAAATCAAGAAGA
>At5g25760-UBC21::5:8967640-8970349(+)_320
AAACATACACAGAGAATTTGCAACAAAACAAAAAAAAAATTAAGCAATTTACCTGCATCTCTAATTTCCCAAAGAGAACG
>At5g25760-UBC21::5:8967640-8970349(+)_360
TCTTGATGCCTATTACATCAATCAAATCAAATCAAATCATAAACATACACAGAGAATTTGCAACAAAACAAAAAAAAAAT
>At5g25760-UBC21::5:8967640-8970349(+)_400
TCTCTCGCTGTACCTCTTTGTATTCTTTAAACAGTCGCGCTCTTGATGCCTATTACATCAATCAAATCAAATCAAATCAT
>At5g25760-UBC21::5:8967640-8970349(+)_440
GTATCGTCACAGATCAATTGAATATCAGGATCTGCTACTTTCTCTCGCTGTACCTCTTTGTATTCTTTAAACAGTCGCGC
>At5g25760-UBC21::5:8967640-8970349(+)_480
CGAAGGTCCTTTGATAAGAGCGGTCCATTTGAATATGTTGGTATCGTCACAGATCAATTGAATATCAGGATCTGCTACTT
>At5g25760-UBC21::5:8967640-8970349(+)_520
AAAAAGCAAGCTGAAAAACACCGCCTTCGTAAGGAGTCTCCGAAGGTCCTTTGATAAGAGCGGTCCATTTGAATATGTTG
>At5g25760-UBC21::5:8967640-8970349(+)_560
CGAACTTGAGGAGGTTGCAAAGGATAAGGTTCAGGAACAGAAAAAGCAAGCTGAAAAACACCGCCTTCGTAAGGAGTCTC
>At5g25760-UBC21::5:8967640-8970349(+)_600
CTTGAAATGAACATTAGGATGGAATATCTTGGTCAAGAATCGAACTTGAGGAGGTTGCAAAGGATAAGGTTCAGGAACAG
>At5g25760-UBC21::5:8967640-8970349(+)_640
TTTATCACAGGAGAAGGTTGTTATAAAAAGAGATGCAAACCTTGAAATGAACATTAGGATGGAATATCTTGGTCAAGAAT
>At5g25760-UBC21::5:8967640-8970349(+)_680
ACAAAATTCCCAAGTACTAACTAAAAAACCTGCGTTTCCTTTTATCACAGGAGAAGGTTGTTATAAAAAGAGATGCAAAC
>At5g25760-UBC21::5:8967640-8970349(+)_720
CAAGCATTCTTCAAAATGTCGAGACATATTTCTCCTGTCTACAAAATTCCCAAGTACTAACTAAAAAACCTGCGTTTCCT
>At5g25760-UBC21::5:8967640-8970349(+)_760
GATAGCTCTACACACAGACTGAAGCGTCCAAGCAGGACTCCAAGCATTCTTCAAAATGTCGAGACATATTTCTCCTGTCT
>At5g25760-UBC21::5:8967640-8970349(+)_800
TAAGAGGACTGTCCGGCTCAGGATGAGCCATCAATGCTATGATAGCTCTACACACAGACTGAAGCGTCCAAGCAGGACTC
>At5g25760-UBC21::5:8967640-8970349(+)_840
TTGAAAACACTAAACTAGCATTTTGTACCTGAGTCGCAGTTAAGAGGACTGTCCGGCTCAGGATGAGCCATCAATGCTAT
>At5g25760-UBC21::5:8967640-8970349(+)_880
GGGAACCAAACCGAATACCCGAACGCCCATGGTTACATTTTTGAAAACACTAAACTAGCATTTTGTACCTGAGTCGCAGT
>At5g25760-UBC21::5:8967640-8970349(+)_920
ATCGAGAACAGAAAGAATCGGAACCGAACTAGAACCGAACGGGAACCAAACCGAATACCCGAACGCCCATGGTTACATTT
>At5g25760-UBC21::5:8967640-8970349(+)_960
ACCGAACTGAAACTGTTTCGGTTCCTATATGGATCCTAAAATCGAGAACAGAAAGAATCGGAACCGAACTAGAACCGAAC
>At5g25760-UBC21::5:8967640-8970349(+)_1000
TCTAATGGATCCTAAACTTCAGAACCGAACCCGAACCTGAACCGAACTGAAACTGTTTCGGTTCCTATATGGATCCTAAA
>At5g25760-UBC21::5:8967640-8970349(+)_1040
AAAAAGACAAAAAATATCTGAAATATTCGAAATAAAATATTCTAATGGATCCTAAACTTCAGAACCGAACCCGAACCTGA
>At5g25760-UBC21::5:8967640-8970349(+)_1080
AAATAAGGAAAAATATATAAAAACACCAAAATATCCGGAAAAAAAGACAAAAAATATCTGAAATATTCGAAATAAAATAT
>At5g25760-UBC21::5:8967640-8970349(+)_1120
AGATATTAGTTATTTTTAGTTTGAATAATCAAAAATACCCAAATAAGGAAAAATATATAAAAACACCAAAATATCCGGAA
>At5g25760-UBC21::5:8967640-8970349(+)_1160
CAAAATATTTTGCGTATCCGAAATATGATTATATATCCAAAGATATTAGTTATTTTTAGTTTGAATAATCAAAAATACCC
>At5g25760-UBC21::5:8967640-8970349(+)_1200
TTCTAGAACCAAAGTAATTAGAACTGAACCCGAACCGAACCAAAATATTTTGCGTATCCGAAATATGATTATATATCCAA
>At5g25760-UBC21::5:8967640-8970349(+)_1240
ATCCGACCCGAAATGGTAAACTACTCAAATAGATCCTAAATTCTAGAACCAAAGTAATTAGAACTGAACCCGAACCGAAC
>At5g25760-UBC21::5:8967640-8970349(+)_1280
ATCAAACTGAAAGAACCGAATCCGAACTGAAGCAACCCGAATCCGACCCGAAATGGTAAACTACTCAAATAGATCCTAAA
>At5g25760-UBC21::5:8967640-8970349(+)_1320
AAACAGTTGCTTACTATAAAAACTAGGCATGGGCATAATAATCAAACTGAAAGAACCGAATCCGAACTGAAGCAACCCGA
>At5g25760-UBC21::5:8967640-8970349(+)_1360
TTTCCATAGCAACCACAACAAAAGCGTCAGTAGAAAAAAAAAACAGTTGCTTACTATAAAAACTAGGCATGGGCATAATA
>At5g25760-UBC21::5:8967640-8970349(+)_1400
TGAACCCTCTCACATCACCAGATCTTAGAAGATTCCCTTTTTTCCATAGCAACCACAACAAAAGCGTCAGTAGAAAAAAA
>At5g25760-UBC21::5:8967640-8970349(+)_1440
GGCATAGCGGCGAGGCGTGTATACATTTGTGCCATTGAATTGAACCCTCTCACATCACCAGATCTTAGAAGATTCCCTTT
>At5g25760-UBC21::5:8967640-8970349(+)_1480
AAAAAAGCAAGAGGATCATCATCATCATCATCCTTTCTTAGGCATAGCGGCGAGGCGTGTATACATTTGTGCCATTGAAT
>At5g25760-UBC21::5:8967640-8970349(+)_1520
GCAAATCAATATCATTACAAATTTCAAAAAAAAAAACAAAAAAAAAGCAAGAGGATCATCATCATCATCATCCTTTCTTA
>At5g25760-UBC21::5:8967640-8970349(+)_1560
GAAGAATCATCTTCTTCTCGTTAATAATGTATTCACTCTCGCAAATCAATATCATTACAAATTTCAAAAAAAAAAACAAA
>At5g25760-UBC21::5:8967640-8970349(+)_1600
TATGACAACTTGACAGATTGTAATATTGTGAACTAATAAAGAAGAATCATCTTCTTCTCGTTAATAATGTATTCACTCTC
>At5g25760-UBC21::5:8967640-8970349(+)_1640
AATCATCAGACTGGTTTGACAAATTCCTTAAACAAGAAGATATGACAACTTGACAGATTGTAATATTGTGAACTAATAAA
>At5g25760-UBC21::5:8967640-8970349(+)_1680
GATGGAGTTGGACACGAAGCGACGAGTTTCATGATCAAAGAATCATCAGACTGGTTTGACAAATTCCTTAAACAAGAAGA
>At5g25760-UBC21::5:8967640-8970349(+)_1720
AAAAACTTTTGATGTTTCGAGAGAGCAGTTCAAAGCAGAAGATGGAGTTGGACACGAAGCGACGAGTTTCATGATCAAAG
>At5g25760-UBC21::5:8967640-8970349(+)_1760
CCTTTAAACACTATTGCAACCAGATAGAGAATTGAAAAAGAAAAACTTTTGATGTTTCGAGAGAGCAGTTCAAAGCAGAA
>At5g25760-UBC21::5:8967640-8970349(+)_1800
CAGCTTCTCCTGGAAACTTCAAGGTAAATCACTGATCTAACCTTTAAACACTATTGCAACCAGATAGAGAATTGAAAAAG
>At5g25760-UBC21::5:8967640-8970349(+)_1840
GAACTTGCGTTAAAGAGAGCTGAAAAGGCGTATAAGGAAACAGCTTCTCCTGGAAACTTCAAGGTAAATCACTGATCTAA
>At5g25760-UBC21::5:8967640-8970349(+)_1880
TGCAGGCGCAAATGATCCTCGATGTCCTCTTGGCGGACTAGAACTTGCGTTAAAGAGAGCTGAAAAGGCGTATAAGGAAA
>At5g25760-UBC21::5:8967640-8970349(+)_1920
CTAACTACCAACAAACTTACAAGTTTTCTCGGATTTCATATGCAGGCGCAAATGATCCTCGATGTCCTCTTGGCGGACTA
>At5g25760-UBC21::5:8967640-8970349(+)_1960
CCTTAACGGTGAGCACAATCAATATATATGTATGATCTCACTAACTACCAACAAACTTACAAGTTTTCTCGGATTTCATA
>At5g25760-UBC21::5:8967640-8970349(+)_2000
CGTACTCATTACCAGTGATTGCTCCACGGCCTCTTTACATCCTTAACGGTGAGCACAATCAATATATATGTATGATCTCA
>At5g25760-UBC21::5:8967640-8970349(+)_2040
AACAGAATAGCTCCTGGCCTAGCTTCGAAGTTTGATTCACCGTACTCATTACCAGTGATTGCTCCACGGCCTCTTTACAT
>At5g25760-UBC21::5:8967640-8970349(+)_2080
AAAGAACATAATCGACAAAGAACTAGTCGAGAAGGTGTGGAACAGAATAGCTCCTGGCCTAGCTTCGAAGTTTGATTCAC
>At5g25760-UBC21::5:8967640-8970349(+)_2120
TTTCTTCTTCTATGGTTCCAGAAGCAAGGATTGATCTCGGAAAGAACATAATCGACAAAGAACTAGTCGAGAAGGTGTGG
>At5g25760-UBC21::5:8967640-8970349(+)_2160
TATAATAAGTATGAGGATTATAATTAATTCCTTTGCTTTTTTTCTTCTTCTATGGTTCCAGAAGCAAGGATTGATCTCGG
>At5g25760-UBC21::5:8967640-8970349(+)_2200
AAGGTCAGATTTTGAAAAACATACAAAAAATATGATTCAATATAATAAGTATGAGGATTATAATTAATTCCTTTGCTTTT
>At5g25760-UBC21::5:8967640-8970349(+)_2240
GAGTGGGAAGCAAGAGTCAACAGTATCAAACCTTTATTTGAAGGTCAGATTTTGAAAAACATACAAAAAATATGATTCAA
>At5g25760-UBC21::5:8967640-8970349(+)_2280
TTGTATGTTGCAGGGTTTTAGATGGGCAATAGAGAATGATGAGTGGGAAGCAAGAGTCAACAGTATCAAACCTTTATTTG
>At5g25760-UBC21::5:8967640-8970349(+)_2320
TATGAGGATGGTTTCGTAATTCAAAAAACTTGTCAATGTTTTGTATGTTGCAGGGTTTTAGATGGGCAATAGAGAATGAT
>At5g25760-UBC21::5:8967640-8970349(+)_2360
AGCAGCAACTATGAGGCCTATTCTTCCTTGTATGAGTGAGTATGAGGATGGTTTCGTAATTCAAAAAACTTGTCAATGTT
>At5g25760-UBC21::5:8967640-8970349(+)_2400
TGGTTGTCCCATTAATCGGTGTTCAGGTGCTTAACAAGATAGCAGCAACTATGAGGCCTATTCTTCCTTGTATGAGTGAG
>At5g25760-UBC21::5:8967640-8970349(+)_2440
CATGCTTGGTTTGCTGCTGCAGCTGACACTCGCTATTCCGTGGTTGTCCCATTAATCGGTGTTCAGGTGCTTAACAAGAT
>At5g25760-UBC21::5:8967640-8970349(+)_2480
ATACTAATTTTGTTCATTGTTAAAGCATATTACAGGGATGCATGCTTGGTTTGCTGCTGCAGCTGACACTCGCTATTCCG
>At5g25760-UBC21::5:8967640-8970349(+)_2520
ACAAATTGAGTAGCAAGATTTGTATTAAGAGTAATTATATATACTAATTTTGTTCATTGTTAAAGCATATTACAGGGATG
>At5g25760-UBC21::5:8967640-8970349(+)_2560
ATAGGAATCACCGGTATTTCGCTAGGAGGTCAGTTATACAACAAATTGAGTAGCAAGATTTGTATTAAGAGTAATTATAT
>At5g25760-UBC21::5:8967640-8970349(+)_2600
TGAATATCTTACTCAGAGGGATGATATAGACCCGAAAAAGATAGGAATCACCGGTATTTCGCTAGGAGGTCAGTTATACA
>At5g25760-UBC21::5:8967640-8970349(+)_2629
TCTCAGGTATGGGATTTGATCAAACTAGCTGAATATCTTACTCAGAGGGATGATATAGACCCGAAAAAGATAGGAATCAC
>AT5G09810-ACT7::5:3047753-3055618(+)_0
GACACAAATCTCAAATTAAAGACATTCATTATTTTATTATTATTATTTTTTATAGTTTTATATTTAAAGACATGTATAAA
>AT5G09810-ACT7::5:3047753-3055618(+)_40
AGACATTTCACTTTTGTTGTGTATAAAGTGTCTTTAGGAAGACACAAATCTCAAATTAAAGACATTCATTATTTTATTAT
>AT5G09810-ACT7::5:3047753-3055618(+)_80
TTTTATATATGTTTTTAGTATAAATAAATAATAAAATTAAAGACATTTCACTTTTGTTGTGTATAAAGTGTCTTTAGGAA
>AT5G09810-ACT7::5:3047753-3055618(+)_120
CCTTCTATCCTCGGCTCTTGTACACTTAGAGTAGACAACTTTTTATATATGTTTTTAGTATAAATAAATAATAAAATTAA
>AT5G09810-ACT7::5:3047753-3055618(+)_160
GAAAATAAAAAGAACAATAATTGTTTAATTAGAAACCGACCCTTCTATCCTCGGCTCTTGTACACTTAGAGTAGACAACT
>AT5G09810-ACT7::5:3047753-3055618(+)_200
CATATGATATATAATTTCATATATATCAAATTAGAAGACGGAAAATAAAAAGAACAATAATTGTTTAATTAGAAACCGAC
>AT5G09810-ACT7::5:3047753-3055618(+)_240
TCATTATGTCCGTAATAATCCACGATTAGGATACAGTGAACATATGATATATAATTTCATATATATCAAATTAGAAGACG
>AT5G09810-ACT7::5:3047753-3055618(+)_280
AGCCTAAATTGATCGGGACTTGTATATATCTCAACAATTATCATTATGTCCGTAATAATCCACGATTAGGATACAGTGAA
>AT5G09810-ACT7::5:3047753-3055618(+)_320
TACTCGGCTTATATCCATCAATATTCTACCAAACAGATGTAGCCTAAATTGATCGGGACTTGTATATATCTCAACAATTA
>AT5G09810-ACT7::5:3047753-3055618(+)_360
AACTTATAAGAAGAGAGTGGATATAAAATATTGAAATCACTACTCGGCTTATATCCATCAATATTCTACCAAACAGATGT
>AT5G09810-ACT7::5:3047753-3055618(+)_400
ACTAGTATATGTAGAATAACCTTCTATTTGTTATTACCATAACTTATAAGAAGAGAGTGGATATAAAATATTGAAATCAC
>AT5G09810-ACT7::5:3047753-3055618(+)_440
ATGTCCGAATAACCCGAGGTATTTAAACACCAACTCAAATACTAGTATATGTAGAATAACCTTCTATTTGTTATTACCAT
>AT5G09810-ACT7::5:3047753-3055618(+)_480
GATAATGTTTATCTTAAAATACCATATATTTTCTCTATGCATGTCCGAATAACCCGAGGTATTTAAACACCAACTCAAAT
>AT5G09810-ACT7::5:3047753-3055618(+)_520
ACACACATTATTTGTATTTGTCAATGTCCATATATTATGGGATAATGTTTATCTTAAAATACCATATATTTTCTCTATGC
>AT5G09810-ACT7::5:3047753-3055618(+)_560
CCTTCTTATTTTAAAGAAATGACAATTCTTTTACGCACGAACACACATTATTTGTATTTGTCAATGTCCATATATTATGG
>AT5G09810-ACT7::5:3047753-3055618(+)_600
ACACGTTTTAGTTAGAACATATACCTTTCAATCTTTCATTCCTTCTTATTTTAAAGAAATGACAATTCTTTTACGCACGA
>AT5G09810-ACT7::5:3047753-3055618(+)_640
TCCAAAGTAATCAACTATGTATATAAGTCCAATCTTAATCACACGTTTTAGTTAGAACATATACCTTTCAATCTTTCATT
>AT5G09810-ACT7::5:3047753-3055618(+)_680
CAATGACATTATTGAAACAAAAATTAAACAAAAAGATACATCCAAAGTAATCAACTATGTATATAAGTCCAATCTTAATC
>AT5G09810-ACT7::5:3047753-3055618(+)_720
TCTCTGCAACCGTTGGTCAATCGTATTCACAACGACTACTCAATGACATTATTGAAACAAAAATTAAACAAAAAGATACA
>AT5G09810-ACT7::5:3047753-3055618(+)_760
TGAAATTCTTAGGAGATATCACATCAAATCCTCCAATATATCTCTGCAACCGTTGGTCAATCGTATTCACAACGACTACT
>AT5G09810-ACT7::5:3047753-3055618(+)_800
TACTATTTCACTAACCCCAAAAAAACGTTCAATGAACTTCTGAAATTCTTAGGAGATATCACATCAAATCCTCCAATATA
>AT5G09810-ACT7::5:3047753-3055618(+)_840
TGAATGATTTTTCAAAAATTATGCAAAAAGATACAAATGATACTATTTCACTAACCCCAAAAAAACGTTCAATGAACTTC
>AT5G09810-ACT7::5:3047753-3055618(+)_880
AATAAAGGTATTCAAAGTTTGAATGAGAATCAAGTGGATATGAATGATTTTTCAAAAATTATGCAAAAAGATACAAATGA
>AT5G09810-ACT7::5:3047753-3055618(+)_920
ATAGTGTTCTTGAAAAGTATAAATCATCACATGGAATTCGAATAAAGGTATTCAAAGTTTGAATGAGAATCAAGTGGATA
>AT5G09810-ACT7::5:3047753-3055618(+)_960
TAAACTAAAGTTGTAAGCGAGACAATGGAGTCAAGGGACCATAGTGTTCTTGAAAAGTATAAATCATCACATGGAATTCG
>AT5G09810-ACT7::5:3047753-3055618(+)_1000
CTATAGGCTATAGCTCAAGCCTAATTACTTGTTAATGACGTAAACTAAAGTTGTAAGCGAGACAATGGAGTCAAGGGACC
>AT5G09810-ACT7::5:3047753-3055618(+)_1040
GAATCTCCTTGTTTGACCTTTTAACTAGCTTATCTATAGGCTATAGGCTATAGCTCAAGCCTAATTACTTGTTAATGACG
>AT5G09810-ACT7::5:3047753-3055618(+)_1080
TATACAACCCATTTTTGGAAGTTTTATTTTACAGTTTATGGAATCTCCTTGTTTGACCTTTTAACTAGCTTATCTATAGG
>AT5G09810-ACT7::5:3047753-3055618(+)_1120
TACAGTCAGAACTAACGTATGTAAAAGATACAATTCCCTATATACAACCCATTTTTGGAAGTTTTATTTTACAGTTTATG
>AT5G09810-ACT7::5:3047753-3055618(+)_1160
TTTATATAAGAACAAAAAAGGACAGTACTAAAAAAAATAATACAGTCAGAACTAACGTATGTAAAAGATACAATTCCCTA
>AT5G09810-ACT7::5:3047753-3055618(+)_1200
ACCCGTAAGTACTAATGTTTAAATGTGTATCCGATCCATTTTTATATAAGAACAAAAAAGGACAGTACTAAAAAAAATAA
>AT5G09810-ACT7::5:3047753-3055618(+)_1240
AAGTGTATGTATTGGATAATACATATGAGGATAGACATGTACCCGTAAGTACTAATGTTTAAATGTGTATCCGATCCATT
>AT5G09810-ACT7::5:3047753-3055618(+)_1280
CACTTGAATTAGAGTCGATCGTTCACTTTCATATGTCCGTAAGTGTATGTATTGGATAATACATATGAGGATAGACATGT
>AT5G09810-ACT7::5:3047753-3055618(+)_1320
CTTTATAAAATGTAGATTATTGCAGTTAGCAGAATTACTTCACTTGAATTAGAGTCGATCGTTCACTTTCATATGTCCGT
>AT5G09810-ACT7::5:3047753-3055618(+)_1360
TAAGAATTCAAACGTAGCTAAAACAAAAAAAAAGTGCAAACTTTATAAAATGTAGATTATTGCAGTTAGCAGAATTACTT
>AT5G09810-ACT7::5:3047753-3055618(+)_1400
AATATAGTAAGCTTTTTTAAATAATATATATATAGTAAGTTAAGAATTCAAACGTAGCTAAAACAAAAAAAAAGTGCAAA
>AT5G09810-ACT7::5:3047753-3055618(+)_1440
TCGATTCATGAGTGGTTGATCAATAAATATAAGATGTTTTAATATAGTAAGCTTTTTTAAATAATATATATATAGTAAGT
>AT5G09810-ACT7::5:3047753-3055618(+)_1480
CTAAACAATTTGAATACATATATGTGGAAGTACTTTTAATTCGATTCATGAGTGGTTGATCAATAAATATAAGATGTTTT
>AT5G09810-ACT7::5:3047753-3055618(+)_1520
TAATTGAATAGCGCTGTCACGTAAAGGATGGTTAAGTTATCTAAACAATTTGAATACATATATGTGGAAGTACTTTTAAT
>AT5G09810-ACT7::5:3047753-3055618(+)_1560
AGGCGTCAAAATAAATCCAAATGTTGTAAGACCCATGTTGTAATTGAATAGCGCTGTCACGTAAAGGATGGTTAAGTTAT
>AT5G09810-ACT7::5:3047753-3055618(+)_1600
GACCAAAAATTTCAATTATCTAATAAACTCATTACCAACAAGGCGTCAAAATAAATCCAAATGTTGTAAGACCCATGTTG
>AT5G09810-ACT7::5:3047753-3055618(+)_1640
GATTAATAATAATACACACACCATCGCAGCGGACAGCGGTGACCAAAAATTTCAATTATCTAATAAACTCATTACCAACA
>AT5G09810-ACT7::5:3047753-3055618(+)_1680
TTTGACTTATATTAATTTATTCAATCTCACACGCATGCATGATTAATAATAATACACACACCATCGCAGCGGACAGCGGT
>AT5G09810-ACT7::5:3047753-3055618(+)_1720
ATATAGACACTCTAGTATTTGTCACAACGTTTTCAGCCAATTTGACTTATATTAATTTATTCAATCTCACACGCATGCAT
>AT5G09810-ACT7::5:3047753-3055618(+)_1760
ATTAGACACATCACATGCCCGCATATCATAATCCTGATATATATAGACACTCTAGTATTTGTCACAACGTTTTCAGCCAA
>AT5G09810-ACT7::5:3047753-3055618(+)_1800
GCACGTGTATGTGCACGTGGACACGAGTGCACACGTACGCATTAGACACATCACATGCCCGCATATCATAATCCTGATAT
>AT5G09810-ACT7::5:3047753-3055618(+)_1840
GATTGGAAATAATCGAGACCCTATCAACGCGGGGTACACCGCACGTGTATGTGCACGTGGACACGAGTGCACACGTACGC
>AT5G09810-ACT7::5:3047753-3055618(+)_1880
TTTATCAAAAAGAACAAAAACAAAAACAATTGATATACGTGATTGGAAATAATCGAGACCCTATCAACGCGGGGTACACC
>AT5G09810-ACT7::5:3047753-3055618(+)_1920
TTTGGATACATATGTGAATTGTGAAGTAACAAAAATTTTTTTTATCAAAAAGAACAAAAACAAAAACAATTGATATACGT
>AT5G09810-ACT7::5:3047753-3055618(+)_1960
AACATTCGACTCTTTCGTGCGAATATGTTTGTCGCTTGCATTTGGATACATATGTGAATTGTGAAGTAACAAAAATTTTT
>AT5G09810-ACT7::5:3047753-3055618(+)_2000
TACGATCAAGATCAATATATAATGTTCTATCACTAACCAAAACATTCGACTCTTTCGTGCGAATATGTTTGTCGCTTGCA
>AT5G09810-ACT7::5:3047753-3055618(+)_2040
ATATAATATATAATTCAGTCCCTAAATATAAATGAAATCATACGATCAAGATCAATATATAATGTTCTATCACTAACCAA
>AT5G09810-ACT7::5:3047753-3055618(+)_2080
TAACTAGCAACACATGATATACTGTATGTTAAATGTTACAATATAATATATAATTCAGTCCCTAAATATAAATGAAATCA
>AT5G09810-ACT7::5:3047753-3055618(+)_2120
ATAAAAAATCAGATACCATTTTCGAAGTGCATGTAAATCATAACTAGCAACACATGATATACTGTATGTTAAATGTTACA
>AT5G09810-ACT7::5:3047753-3055618(+)_2160
ATCCTATTCAATGATGTGTGCCAGATAAGTTCTAAATCATATAAAAAATCAGATACCATTTTCGAAGTGCATGTAAATCA
>AT5G09810-ACT7::5:3047753-3055618(+)_2200
CATACAAACAAATAAGTTAGACAGTGTTTTAATGTGTTAGATCCTATTCAATGATGTGTGCCAGATAAGTTCTAAATCAT
>AT5G09810-ACT7::5:3047753-3055618(+)_2240
ATGGTTAAAAATCTTAGCTAAAATGATGATTTAACACACACATACAAACAAATAAGTTAGACAGTGTTTTAATGTGTTAG
>AT5G09810-ACT7::5:3047753-3055618(+)_2280
TGCAGTTTCTCGTTTGCTCATTTGAGTCATTTCTTTGCCTATGGTTAAAAATCTTAGCTAAAATGATGATTTAACACACA
>AT5G09810-ACT7::5:3047753-3055618(+)_2320
TATTGGGCCTATTAGAGTTAGTTTGATATATGTTGCTGTCTGCAGTTTCTCGTTTGCTCATTTGAGTCATTTCTTTGCCT
>AT5G09810-ACT7::5:3047753-3055618(+)_2360
TCGATTCTTCCCTCCATCGGTCACACTTCTTATTGGGCTATATTGGGCCTATTAGAGTTAGTTTGATATATGTTGCTGTC
>AT5G09810-ACT7::5:3047753-3055618(+)_2400
CTATTCCTCTCCAAACAAAAAAACTCTGTATCATTTAAATTCGATTCTTCCCTCCATCGGTCACACTTCTTATTGGGCTA
>AT5G09810-ACT7::5:3047753-3055618(+)_2440
AAAACAAGATGAAAATATTTTCACGGACTATCATATCAGTCTATTCCTCTCCAAACAAAAAAACTCTGTATCATTTAAAT
>AT5G09810-ACT7::5:3047753-3055618(+)_2480
AACTTGGATTGGTTTCAAACTTTAAAATATCTCCACATTGAAAACAAGATGAAAATATTTTCACGGACTATCATATCAGT
>AT5G09810-ACT7::5:3047753-3055618(+)_2520
AAGTGGTTTAAACAGAGAATAAAAGCTTTTGATGTTTTAGAACTTGGATTGGTTTCAAACTTTAAAATATCTCCACATTG
>AT5G09810-ACT7::5:3047753-3055618(+)_2560
TGGGTCTGGTTTGTATATTTCAAGAAGACCAAGACCAACCAAGTGGTTTAAACAGAGAATAAAAGCTTTTGATGTTTTAG
>AT5G09810-ACT7::5:3047753-3055618(+)_2600
TAAAGACCCAATGATGCAGTCATCTTCACTGATTATCGTTTGGGTCTGGTTTGTATATTTCAAGAAGACCAAGACCAACC
>AT5G09810-ACT7::5:3047753-3055618(+)_2640
ACAATAATATAGTTGGGCTGATTTGGCCCAATAGGAAACTTAAAGACCCAATGATGCAGTCATCTTCACTGATTATCGTT
>AT5G09810-ACT7::5:3047753-3055618(+)_2680
GATAAAACGGGCCGAAAATCTTTAATGGACTGAAATAATAACAATAATATAGTTGGGCTGATTTGGCCCAATAGGAAACT
>AT5G09810-ACT7::5:3047753-3055618(+)_2720
GTGTATCATCAAATTGGGGAAATATAGATGAATTCCCAACGATAAAACGGGCCGAAAATCTTTAATGGACTGAAATAATA
>AT5G09810-ACT7::5:3047753-3055618(+)_2760
TTTGAATTTGCCTCTTATCGTATACACATGAAATTGTTCTGTGTATCATCAAATTGGGGAAATATAGATGAATTCCCAAC
>AT5G09810-ACT7::5:3047753-3055618(+)_2800
CCACCATGCTTCTCATTTCCACTTTACATTGATTGCAAATTTTGAATTTGCCTCTTATCGTATACACATGAAATTGTTCT
>AT5G09810-ACT7::5:3047753-3055618(+)_2840
TTTGTAGTTTGTATTCCAAGGAAAGATAAGTTGATTTGAGCCACCATGCTTCTCATTTCCACTTTACATTGATTGCAAAT
>AT5G09810-ACT7::5:3047753-3055618(+)_2880
GGTAAAAGGTAAATTCAAAGGGAAGCCAAATCCGTCATCATTTGTAGTTTGTATTCCAAGGAAAGATAAGTTGATTTGAG
>AT5G09810-ACT7::5:3047753-3055618(+)_2920
TCCAATAACAACATTACCTATAAAAAAAAAAAAAGAGAGAGGTAAAAGGTAAATTCAAAGGGAAGCCAAATCCGTCATCA
>AT5G09810-ACT7::5:3047753-3055618(+)_2960
TTCTAATTTATCATTCACCTTTATTTTCTTAACATTTTTGTCCAATAACAACATTACCTATAAAAAAAAAAAAAGAGAGA
>AT5G09810-ACT7::5:3047753-3055618(+)_3000
TGGTTGGCAACTTAAATAATCAAAATAGTTATGGGTACTCTTCTAATTTATCATTCACCTTTATTTTCTTAACATTTTTG
>AT5G09810-ACT7::5:3047753-3055618(+)_3040
TCTTACACTTTGTCTATAAAAGTTGGAAAGTGGTCTAGCTTGGTTGGCAACTTAAATAATCAAAATAGTTATGGGTACTC
>AT5G09810-ACT7::5:3047753-3055618(+)_3080
ATAAAGTTTCATATTCCTTGTTGGAAAGCATGTGCTAAGTTCTTACACTTTGTCTATAAAAGTTGGAAAGTGGTCTAGCT
>AT5G09810-ACT7::5:3047753-3055618(+)_3120
TTTTAGAATGATTAAAAGCTTTAACAATAATCTTTTTGAAATAAAGTTTCATATTCCTTGTTGGAAAGCATGTGCTAAGT
>AT5G09810-ACT7::5:3047753-3055618(+)_3160
CCAAAACAAGTTACTTCCAATAATTCAAATATTAATCACCTTTTAGAATGATTAAAAGCTTTAACAATAATCTTTTTGAA
>AT5G09810-ACT7::5:3047753-3055618(+)_3200
TTATATGTCCATTGATACTATTGATTAATTTGGTATATGTCCAAAACAAGTTACTTCCAATAATTCAAATATTAATCACC
>AT5G09810-ACT7::5:3047753-3055618(+)_3240
ACTGGCTTGGAATATAACATTGATATAGTCTCACAACATGTTATATGTCCATTGATACTATTGATTAATTTGGTATATGT
>AT5G09810-ACT7::5:3047753-3055618(+)_3280
TATTGTTTATCTATAAATGGTATCATTATAAATTGGTTTAACTGGCTTGGAATATAACATTGATATAGTCTCACAACATG
>AT5G09810-ACT7::5:3047753-3055618(+)_3320
ATATGAGACCCAATTCTAAGAAAATAATGTGTGTAAAGTGTATTGTTTATCTATAAATGGTATCATTATAAATTGGTTTA
>AT5G09810-ACT7::5:3047753-3055618(+)_3360
CTTTGAAGCATTTTTTATAAGTCACCTTTGTGAGTGTTCTATATGAGACCCAATTCTAAGAAAATAATGTGTGTAAAGTG
>AT5G09810-ACT7::5:3047753-3055618(+)_3400
CAACTACGATTTTGAGGAATGCACACTAAAAGACTAGGATCTTTGAAGCATTTTTTATAAGTCACCTTTGTGAGTGTTCT
>AT5G09810-ACT7::5:3047753-3055618(+)_3440
AAATTCTAGACCAAAACCCGAATAGGAGCAAGATACATATCAACTACGATTTTGAGGAATGCACACTAAAAGACTAGGAT
>AT5G09810-ACT7::5:3047753-3055618(+)_3480
ATAAATGTTTTAATGAGTTAATTGAAAATTCCTGAAACCAAAATTCTAGACCAAAACCCGAATAGGAGCAAGATACATAT
>AT5G09810-ACT7::5:3047753-3055618(+)_3520
TAAATGATTGATCGGTTTTCGTGATATATCTTTTTATGTTATAAATGTTTTAATGAGTTAATTGAAAATTCCTGAAACCA
>AT5G09810-ACT7::5:3047753-3055618(+)_3560
ATTTTATTGTGACAAAAAATAAAATAAAATAAAAATATATTAAATGATTGATCGGTTTTCGTGATATATCTTTTTATGTT
>AT5G09810-ACT7::5:3047753-3055618(+)_3600
AGGTGAATTTTTTGATAAATGTTTAAACACTATTGTCTAGATTTTATTGTGACAAAAAATAAAATAAAATAAAAATATAT
>AT5G09810-ACT7::5:3047753-3055618(+)_3640
TAAATTGCATCATCACAAAATATAAAACAAATTAATCGTAAGGTGAATTTTTTGATAAATGTTTAAACACTATTGTCTAG
>AT5G09810-ACT7::5:3047753-3055618(+)_3680
AAAACACAGATTATCGATATGTTTTATAATTTATATAGATTAAATTGCATCATCACAAAATATAAAACAAATTAATCGTA
>AT5G09810-ACT7::5:3047753-3055618(+)_3720
CAAAACTCTCATTTTTATGAATTTTATATGTAGAAAAAGAAAAACACAGATTATCGATATGTTTTATAATTTATATAGAT
>AT5G09810-ACT7::5:3047753-3055618(+)_3760
AAAGATTGGCCAATTGTTGACTAGTCCATTTTAAGAGCTTCAAAACTCTCATTTTTATGAATTTTATATGTAGAAAAAGA
>AT5G09810-ACT7::5:3047753-3055618(+)_3800
GAGAATTGACGGAAATGGTCGTTTATTAGCAATTTAGAACAAAGATTGGCCAATTGTTGACTAGTCCATTTTAAGAGCTT
>AT5G09810-ACT7::5:3047753-3055618(+)_3840
AAATTAGTAAACATTTGACGGGTAGACTGTTGCAACCAAGGAGAATTGACGGAAATGGTCGTTTATTAGCAATTTAGAAC
>AT5G09810-ACT7::5:3047753-3055618(+)_3880
AATACGATTTCGTCTTTCATAATTCAAACTTCACACTTATAAATTAGTAAACATTTGACGGGTAGACTGTTGCAACCAAG
>AT5G09810-ACT7::5:3047753-3055618(+)_3920
TTTTGAAAATCTATGGAGTTGTTTATTCTTGTGAATTTTTAATACGATTTCGTCTTTCATAATTCAAACTTCACACTTAT
>AT5G09810-ACT7::5:3047753-3055618(+)_3960
AGCAGACAAACGGACTGTGGTTTTTTTCTCGTGACTGTTTTTTTGAAAATCTATGGAGTTGTTTATTCTTGTGAATTTTT
>AT5G09810-ACT7::5:3047753-3055618(+)_4000
AACAAAAAACTATTAATAGAAAAATAATAAAAACTAGAAGAGCAGACAAACGGACTGTGGTTTTTTTCTCGTGACTGTTT
>AT5G09810-ACT7::5:3047753-3055618(+)_4040
TTTTGTGGTTCGGACATCGTTCAAATTTTATTCTCGAAATAACAAAAAACTATTAATAGAAAAATAATAAAAACTAGAAG
>AT5G09810-ACT7::5:3047753-3055618(+)_4080
CGGCTAAAGTTAGGCTCGGCTTAGGATTTATCGGCTCGGCTTTTGTGGTTCGGACATCGTTCAAATTTTATTCTCGAAAT
>AT5G09810-ACT7::5:3047753-3055618(+)_4120
GGTTCAAATGAATTAGCCCGGGAGCCGTGACTGATGGTTACGGCTAAAGTTAGGCTCGGCTTAGGATTTATCGGCTCGGC
>AT5G09810-ACT7::5:3047753-3055618(+)_4160
AGATTGTTTTGAGTTTGATCTAAACCGTTGATTATGATTCGGTTCAAATGAATTAGCCCGGGAGCCGTGACTGATGGTTA
>AT5G09810-ACT7::5:3047753-3055618(+)_4200
CACACTCTTTTTAGCTCACCGACGCGTCTATGTTGCCGTTAGATTGTTTTGAGTTTGATCTAAACCGTTGATTATGATTC
>AT5G09810-ACT7::5:3047753-3055618(+)_4240
AAAAAATCTGGGAGAGACAATGCTATGGTGACCTGGCTTTCACACTCTTTTTAGCTCACCGACGCGTCTATGTTGCCGTT
>AT5G09810-ACT7::5:3047753-3055618(+)_4280
CTCTTTTATTTTTTTCTATTTCTTCTATTATTTCCCAAATAAAAAATCTGGGAGAGACAATGCTATGGTGACCTGGCTTT
>AT5G09810-ACT7::5:3047753-3055618(+)_4320
CGAGTACATGTGCGAATATATAGCTCTACGATTTTTCTCACTCTTTTATTTTTTTCTATTTCTTCTATTATTTCCCAAAT
>AT5G09810-ACT7::5:3047753-3055618(+)_4360
GAAACAACAGCGGCAGCAGCTAACACTAAGGAAAGCGAAACGAGTACATGTGCGAATATATAGCTCTACGATTTTTCTCA
>AT5G09810-ACT7::5:3047753-3055618(+)_4400
TTCGAGAAGCAGCGAGAGAGAAAGATAGAGAAATGGAGGAGAAACAACAGCGGCAGCAGCTAACACTAAGGAAAGCGAAA
>AT5G09810-ACT7::5:3047753-3055618(+)_4440
TAGAGACTCACCTTGAAGAAGAAGAAGATGATACAGAAGATTCGAGAAGCAGCGAGAGAGAAAGATAGAGAAATGGAGGA
>AT5G09810-ACT7::5:3047753-3055618(+)_4480
CAATAACGACTAACGAGCAGCAAAATCAAGCGAACGGATCTAGAGACTCACCTTGAAGAAGAAGAAGATGATACAGAAGA
>AT5G09810-ACT7::5:3047753-3055618(+)_4520
CATGCTAAACAGATCTAGCGAAATCGGCATAGAGAATCAACAATAACGACTAACGAGCAGCAAAATCAAGCGAACGGATC
>AT5G09810-ACT7::5:3047753-3055618(+)_4560
GCAACCCCCAAAACAAAGATTTTCTCATAAAACCACAACGCATGCTAAACAGATCTAGCGAAATCGGCATAGAGAATCAA
>AT5G09810-ACT7::5:3047753-3055618(+)_4600
TCAGATCGATCCAACAAGCACGGATCGAATCACATAACAAGCAACCCCCAAAACAAAGATTTTCTCATAAAACCACAACG
>AT5G09810-ACT7::5:3047753-3055618(+)_4640
CAAACTCCATAGATCTAACACATAAACCTTAAGAATTAGCTCAGATCGATCCAACAAGCACGGATCGAATCACATAACAA
>AT5G09810-ACT7::5:3047753-3055618(+)_4680
AAAATAACAGCGAGAGATCGACAGAAGCGAGAAGAATCCTCAAACTCCATAGATCTAACACATAAACCTTAAGAATTAGC
>AT5G09810-ACT7::5:3047753-3055618(+)_4720
TCATTTCGAACTAAACAACTTCACTTCACTGAAAAAAACAAAAATAACAGCGAGAGATCGACAGAAGCGAGAAGAATCCT
>AT5G09810-ACT7::5:3047753-3055618(+)_4760
GATCGAAGATTAAAACCAGATCAATCGAGCATACACGAAGTCATTTCGAACTAAACAACTTCACTTCACTGAAAAAAACA
>AT5G09810-ACT7::5:3047753-3055618(+)_4800
GAAAACACTAGAATTCACTTGTAAACATCAACACCTAACAGATCGAAGATTAAAACCAGATCAATCGAGCATACACGAAG
>AT5G09810-ACT7::5:3047753-3055618(+)_4840
TATTGAGAAAACTAGGTTCAAACTTCACAGATCTCAAAGAGAAAACACTAGAATTCACTTGTAAACATCAACACCTAACA
>AT5G09810-ACT7::5:3047753-3055618(+)_4880
CAGCGTTTATTGAAACTCAAACATCGCTTCATATGTTGATTATTGAGAAAACTAGGTTCAAACTTCACAGATCTCAAAGA
>AT5G09810-ACT7::5:3047753-3055618(+)_4920
GTAAACACGAATCAGATCACAACTTAGTTTCGAAGATTAGCAGCGTTTATTGAAACTCAAACATCGCTTCATATGTTGAT
>AT5G09810-ACT7::5:3047753-3055618(+)_4960
AAGTAAAATGAAACCGAAATGAATTGGATAAGCTCATGAAGTAAACACGAATCAGATCACAACTTAGTTTCGAAGATTAG
>AT5G09810-ACT7::5:3047753-3055618(+)_5000
GCTGAATATCCTCACCATCGGCCATTTTTCACTAAAAAAAAAGTAAAATGAAACCGAAATGAATTGGATAAGCTCATGAA
>AT5G09810-ACT7::5:3047753-3055618(+)_5040
CTCACCTTCACCATTCCAGTTCCATTGTCACAGACAAGTGGCTGAATATCCTCACCATCGGCCATTTTTCACTAAAAAAA
>AT5G09810-ACT7::5:3047753-3055618(+)_5080
AGAAGGTTAGAACCATACAGTATCTAAATAAACAGTCTAACTCACCTTCACCATTCCAGTTCCATTGTCACAGACAAGTG
>AT5G09810-ACT7::5:3047753-3055618(+)_5120
TACAAAAATCATGATCAGTAGTCTTACACATGTACAACAAAGAAGGTTAGAACCATACAGTATCTAAATAAACAGTCTAA
>AT5G09810-ACT7::5:3047753-3055618(+)_5160
CTCTCGGGGCATCATCACCAGCAAAACCAGCCTGTTAATATACAAAAATCATGATCAGTAGTCTTACACATGTACAACAA
>AT5G09810-ACT7::5:3047753-3055618(+)_5200
CCAGTGTGCCTAGGACGACCAACAATACTTGGGAACACTGCTCTCGGGGCATCATCACCAGCAAAACCAGCCTGTTAATA
>AT5G09810-ACT7::5:3047753-3055618(+)_5240
ACCAACGTAAGCATCTTTCTGACCCATACCAACCATGACACCAGTGTGCCTAGGACGACCAACAATACTTGGGAACACTG
>AT5G09810-ACT7::5:3047753-3055618(+)_5280
ACTTCAGAGTGAGGATACCTCTCTTGGACTGAGCTTCATCACCAACGTAAGCATCTTTCTGACCCATACCAACCATGACA
>AT5G09810-ACT7::5:3047753-3055618(+)_5320
ATGTCATCCCAGTTACTTACAATACCATGTTCGATTGGATACTTCAGAGTGAGGATACCTCTCTTGGACTGAGCTTCATC
>AT5G09810-ACT7::5:3047753-3055618(+)_5360
ACGAAGCTCGTTGTAGAAAGTGTGATGCCATATCTTTTCCATGTCATCCCAGTTACTTACAATACCATGTTCGATTGGAT
>AT5G09810-ACT7::5:3047753-3055618(+)_5400
GTGCCTCTGTGAGTAGAACTGGGTGCTCCTCAGGGGCAACACGAAGCTCGTTGTAGAAAGTGTGATGCCATATCTTTTCC
>AT5G09810-ACT7::5:3047753-3055618(+)_5440
ATCTGAGTCATCTTCTCCCTGTTAGCTTTAGGGTTAAGAGGTGCCTCTGTGAGTAGAACTGGGTGCTCCTCAGGGGCAAC
>AT5G09810-ACT7::5:3047753-3055618(+)_5480
GGCAACATACATGGCAGGGACATTGAATGTCTCAAACATGATCTGAGTCATCTTCTCCCTGTTAGCTTTAGGGTTAAGAG
>AT5G09810-ACT7::5:3047753-3055618(+)_5520
TTGTACGACCACTGGCATAGAGAGAAAGAACGGCCTGAATGGCAACATACATGGCAGGGACATTGAATGTCTCAAACATG
>AT5G09810-ACT7::5:3047753-3055618(+)_5560
ATAACTCAGACTTGGATGTTTAGAGTTAAGAACTAACCGGTTGTACGACCACTGGCATAGAGAGAAAGAACGGCCTGAAT
>AT5G09810-ACT7::5:3047753-3055618(+)_5600
AAAGAGAACGACTTTAAGTAAATACAAGTAAGAAGATAATATAACTCAGACTTGGATGTTTAGAGTTAAGAACTAACCGG
>AT5G09810-ACT7::5:3047753-3055618(+)_5640
GACACACCATCACCAGAATCGAGCACAATACCTGTTACAAAAAGAGAACGACTTTAAGTAAATACAAGTAAGAAGATAAT
>AT5G09810-ACT7::5:3047753-3055618(+)_5720
CTGTGAGATCCCGACCCGCAAGATCAAGACGAAGGATAGCATGAGGAAGAGCATACCCCTCGTAGATTGGCACAGTGTGA
>AT5G09810-ACT7::5:3047753-3055618(+)_5760
AACATGTAACCTCTCTCAGTGAGAATCTTCATGAGTGAGTCTGTGAGATCCCGACCCGCAAGATCAAGACGAAGGATAGC
>AT5G09810-ACT7::5:3047753-3055618(+)_5800
CTTTATGTCACGGACAATTTCCCGTTCTGCGGTAGTGGTGAACATGTAACCTCTCTCAGTGAGAATCTTCATGAGTGAGT
>AT5G09810-ACT7::5:3047753-3055618(+)_5840
GCTCTTGCTCGTAGTCAAGAGCGACATAAGCAAGTTTCTCCTTTATGTCACGGACAATTTCCCGTTCTGCGGTAGTGGTG
>AT5G09810-ACT7::5:3047753-3055618(+)_5880
TAGTTCTTCTCCACTGAAGAACTGCTCTTGGCTGTCTCTAGCTCTTGCTCGTAGTCAAGAGCGACATAAGCAAGTTTCTC
>AT5G09810-ACT7::5:3047753-3055618(+)_5920
CTCAGCTCCGATGGTTATGACTTGTCCATCAGGTAGCTCGTAGTTCTTCTCCACTGAAGAACTGCTCTTGGCTGTCTCTA
>AT5G09810-ACT7::5:3047753-3055618(+)_5960
TGAGCGATGGCTGGAACAGAACCTCAGGACAACGGAATCTCTCAGCTCCGATGGTTATGACTTGTCCATCAGGTAGCTCG
>AT5G09810-ACT7::5:3047753-3055618(+)_6000
TTGTAAGTTGTTTCATGGATTCCAGGAGCTTCCATTCCGATGAGCGATGGCTGGAACAGAACCTCAGGACAACGGAATCT
>AT5G09810-ACT7::5:3047753-3055618(+)_6040
GAGATCCTTCCTGATATCGACATCACATTTCATGATGGAGTTGTAAGTTGTTTCATGGATTCCAGGAGCTTCCATTCCGA
>AT5G09810-ACT7::5:3047753-3055618(+)_6080
GGAACATGGTGGAACCACCACTGAGAACGATGTTTCCATAGAGATCCTTCCTGATATCGACATCACATTTCATGATGGAG
>AT5G09810-ACT7::5:3047753-3055618(+)_6120
AGAGCGGTGATCTCTTTGCTCATACGGTCAGCAATTCCTGGGAACATGGTGGAACCACCACTGAGAACGATGTTTCCATA
>AT5G09810-ACT7::5:3047753-3055618(+)_6160
TGGCGGTGCAACCACCTTGATCTTCATGCTGCTAGGTGCAAGAGCGGTGATCTCTTTGCTCATACGGTCAGCAATTCCTG
>AT5G09810-ACT7::5:3047753-3055618(+)_6200
CAAGGATTGATCCTCCGATCCAGACACTGTATTTTCTCTCTGGCGGTGCAACCACCTTGATCTTCATGCTGCTAGGTGCA
>AT5G09810-ACT7::5:3047753-3055618(+)_6240
GGAATTGGGATTTTTACCTGTTGGAAGGTGCTGAGGGATGCAAGGATTGATCCTCCGATCCAGACACTGTATTTTCTCTC
>AT5G09810-ACT7::5:3047753-3055618(+)_6280
ACTCATGTTTCATAAATGGAGCTGAAAGTTTTAAAGAGGCGGAATTGGGATTTTTACCTGTTGGAAGGTGCTGAGGGATG
>AT5G09810-ACT7::5:3047753-3055618(+)_6320
TGATTCACACACACAAACAAAACAAAATTTCAGTATTTTCACTCATGTTTCATAAATGGAGCTGAAAGTTTTAAAGAGGC
>AT5G09810-ACT7::5:3047753-3055618(+)_6360
TGGACCTGACTCATCGTACTCACTCTTTGAAATCCACATCTGATTCACACACACAAACAAAACAAAATTTCAGTATTTTC
>AT5G09810-ACT7::5:3047753-3055618(+)_6400
AGACAAGACACACTTAGAAGCATTTCCTGTGAACAATCGATGGACCTGACTCATCGTACTCACTCTTTGAAATCCACATC
>AT5G09810-ACT7::5:3047753-3055618(+)_6440
TAGATTTTTTTGTAACAAACTCACCACCACGAACCAGATAAGACAAGACACACTTAGAAGCATTTCCTGTGAACAATCGA
>AT5G09810-ACT7::5:3047753-3055618(+)_6480
TAACAACAGATAGTTCAATTCCCATCTCAACTAGGGAAAATAGATTTTTTTGTAACAAACTCACCACCACGAACCAGATA
>AT5G09810-ACT7::5:3047753-3055618(+)_6520
CCATAAGGTTCTAAAGAGAAAAAAGAAAATAAAATCCACATAACAACAGATAGTTCAATTCCCATCTCAACTAGGGAAAA
>AT5G09810-ACT7::5:3047753-3055618(+)_6560
AGAGATATAAAACTAAAGTACACAAGACTTCTTGACACAACCATAAGGTTCTAAAGAGAAAAAAGAAAATAAAATCCACA
>AT5G09810-ACT7::5:3047753-3055618(+)_6600
ATCATCACAAGCATCCTAAAGAAAATAGAAGAGATAAAACAGAGATATAAAACTAAAGTACACAAGACTTCTTGACACAA
>AT5G09810-ACT7::5:3047753-3055618(+)_6640
TAATATGATATTTTTTTGCTTAGGGACAAAAAAAAACAGCATCATCACAAGCATCCTAAAGAAAATAGAAGAGATAAAAC
>AT5G09810-ACT7::5:3047753-3055618(+)_6680
AGACAAAAAAAAACCAAAAAAATGAACCAAGGACCAAATATAATATGATATTTTTTTGCTTAGGGACAAAAAAAAACAGC
>AT5G09810-ACT7::5:3047753-3055618(+)_6720
AATAAAAGATTGAAGACATTCAAACAATATTTATATGTGAAGACAAAAAAAAACCAAAAAAATGAACCAAGGACCAAATA
>AT5G09810-ACT7::5:3047753-3055618(+)_6760
GCTGCATTGTCACCCGATACTTAAATAATTGTCTCATACAAATAAAAGATTGAAGACATTCAAACAATATTTATATGTGA
>AT5G09810-ACT7::5:3047753-3055618(+)_6800
ATATTTTGGGCGCCAATATAACAATCGACAATACATAATAGCTGCATTGTCACCCGATACTTAAATAATTGTCTCATACA
>AT5G09810-ACT7::5:3047753-3055618(+)_6840
AACATAAGCCACTCACTTACCAAATTCTTAGGCTAAGTATATATTTTGGGCGCCAATATAACAATCGACAATACATAATA
>AT5G09810-ACT7::5:3047753-3055618(+)_6880
CATCAGAATGGTAATACACACACAATTTTTGCTGGAGTAAAACATAAGCCACTCACTTACCAAATTCTTAGGCTAAGTAT
>AT5G09810-ACT7::5:3047753-3055618(+)_6920
ATAAACTTGGTTTCTTAGATCAAATTCTTTTCTTGTTTCGCATCAGAATGGTAATACACACACAATTTTTGCTGGAGTAA
>AT5G09810-ACT7::5:3047753-3055618(+)_6960
GGAGTCGATTACATTAGGTCATTTGTTTTTTAACTAGTGAATAAACTTGGTTTCTTAGATCAAATTCTTTTCTTGTTTCG
>AT5G09810-ACT7::5:3047753-3055618(+)_7000
TTGTCAACATACAATGTTTGTTTTACGTATTTTGATATGTGGAGTCGATTACATTAGGTCATTTGTTTTTTAACTAGTGA
>AT5G09810-ACT7::5:3047753-3055618(+)_7040
CAGCTTTCTTTTTAACCAAATAAATCATTTCTTTTCCCTTTTGTCAACATACAATGTTTGTTTTACGTATTTTGATATGT
>AT5G09810-ACT7::5:3047753-3055618(+)_7080
GCTTTCAAAATGATTTCGACTAAACTGTTGCAATTGAATCCAGCTTTCTTTTTAACCAAATAAATCATTTCTTTTCCCTT
>AT5G09810-ACT7::5:3047753-3055618(+)_7120
GAAGCGGCTTAATGGAATATTCACATTCAATCCATTGTAAGCTTTCAAAATGATTTCGACTAAACTGTTGCAATTGAATC
>AT5G09810-ACT7::5:3047753-3055618(+)_7160
AATGATTGCTGCTCTCCAAGCGTAACATTCTGTGTAGACAGAAGCGGCTTAATGGAATATTCACATTCAATCCATTGTAA
>AT5G09810-ACT7::5:3047753-3055618(+)_7200
CAATAATATACATGTCCACCTAAAAAGATAAAAACGTGAAAATGATTGCTGCTCTCCAAGCGTAACATTCTGTGTAGACA
>AT5G09810-ACT7::5:3047753-3055618(+)_7240
TTTGAAAGAAATAAATTTCGAAAAACTCCAAAGGCGTAACCAATAATATACATGTCCACCTAAAAAGATAAAAACGTGAA
>AT5G09810-ACT7::5:3047753-3055618(+)_7280
TAGGAAGATAAACAGATTGTGATGTTTAGTCATCTTGTGATTTGAAAGAAATAAATTTCGAAAAACTCCAAAGGCGTAAC
>AT5G09810-ACT7::5:3047753-3055618(+)_7320
TTCAAATCTTTCCAATGGTGGGGACAAAAATTTAACTAGTTAGGAAGATAAACAGATTGTGATGTTTAGTCATCTTGTGA
>AT5G09810-ACT7::5:3047753-3055618(+)_7360
TTTTCATAAAGTATTTGAGTGATTTGGCTGGACCGACCATTTCAAATCTTTCCAATGGTGGGGACAAAAATTTAACTAGT
>AT5G09810-ACT7::5:3047753-3055618(+)_7400
GTGTGTGTATATGAGTTGGCCAATGGATCATTTGTCAAAGTTTTCATAAAGTATTTGAGTGATTTGGCTGGACCGACCAT
>AT5G09810-ACT7::5:3047753-3055618(+)_7440
CAGATGAAGTCGGTGAGTATGTGCGGCAACTACACATTTTGTGTGTGTATATGAGTTGGCCAATGGATCATTTGTCAAAG
>AT5G09810-ACT7::5:3047753-3055618(+)_7480
GACAATTGAAAAATGAATACAATAAAGTAAAGGAATTAGACAGATGAAGTCGGTGAGTATGTGCGGCAACTACACATTTT
>AT5G09810-ACT7::5:3047753-3055618(+)_7520
ACCGATAAAGAAGACAGTAGATTCTTTGGAAGGTTCAATAGACAATTGAAAAATGAATACAATAAAGTAAAGGAATTAGA
>AT5G09810-ACT7::5:3047753-3055618(+)_7560
TATCAATTCATCATACACTAGTTGTTTGGACCGAAAGCTCACCGATAAAGAAGACAGTAGATTCTTTGGAAGGTTCAATA
>AT5G09810-ACT7::5:3047753-3055618(+)_7600
CTACTTGGATATTAAATCATCTACTAACACTTTAATCAATTATCAATTCATCATACACTAGTTGTTTGGACCGAAAGCTC
>AT5G09810-ACT7::5:3047753-3055618(+)_7640
TTTACCACATTAACTTTTGATATAGTAAATTAGTTACCATCTACTTGGATATTAAATCATCTACTAACACTTTAATCAAT
>AT5G09810-ACT7::5:3047753-3055618(+)_7680
GGCCTAAAAACGGCCCTCAGACGAAAAAAGAGAAATTCTGTTTACCACATTAACTTTTGATATAGTAAATTAGTTACCAT
>AT5G09810-ACT7::5:3047753-3055618(+)_7720
TTTATACAATAGCTTTCACATATTACTTGATATTGGTATGGGCCTAAAAACGGCCCTCAGACGAAAAAAGAGAAATTCTG
>AT5G09810-ACT7::5:3047753-3055618(+)_7760
AAAAGTACCGTTGCTCTGATCATAAGACTATGGTCTGGGATTTATACAATAGCTTTCACATATTACTTGATATTGGTATG
>AT5G09810-ACT7::5:3047753-3055618(+)_7785
ACTTTGCTCTTTTGTCCCAACAAAAAAAAGTACCGTTGCTCTGATCATAAGACTATGGTCTGGGATTTATACAATAGCTT
>AT4G05320-UBQ10::4:2716012-2720493(+)_0
AGAGTTAAAGATCCACATAACTTTCTGTTGCTGAATGTATCATAGTTTTTGGTTTCTTCTGTGTCATATATACAGACTTT
>AT4G05320-UBQ10::4:2716012-2720493(+)_40
CCAGAAGAAAACTTGAAGAAAGATTAAAACCTATTAGCAAAGAGTTAAAGATCCACATAACTTTCTGTTGCTGAATGTAT
>AT4G05320-UBQ10::4:2716012-2720493(+)_80
TACATATACTCAAAAATTTCAAAGCATTGTGACTTAAGGGCCAGAAGAAAACTTGAAGAAAGATTAAAACCTATTAGCAA
>AT4G05320-UBQ10::4:2716012-2720493(+)_120
TGTTACTAAATGTATCATAGTTTTGTTTCTTCTATGTATCTACATATACTCAAAAATTTCAAAGCATTGTGACTTAAGGG
>AT4G05320-UBQ10::4:2716012-2720493(+)_160
GAGTTACACCTACAAATAGGATAAAATCCACATAAATTTCTGTTACTAAATGTATCATAGTTTTGTTTCTTCTATGTATC
>AT4G05320-UBQ10::4:2716012-2720493(+)_200
CAAGTTTACTTGAAGAAAAATATTAAAACCTAGAAGAAAAGAGTTACACCTACAAATAGGATAAAATCCACATAAATTTC
>AT4G05320-UBQ10::4:2716012-2720493(+)_240
GCTTGATCGCTGCTTTCGACTAAAGGGAATTCAATAACAACAAGTTTACTTGAAGAAAAATATTAAAACCTAGAAGAAAA
>AT4G05320-UBQ10::4:2716012-2720493(+)_280
TTGTGTTTGCTGAAATTAGGGTTTGTAACTTATAAGAGAAGCTTGATCGCTGCTTTCGACTAAAGGGAATTCAATAACAA
>AT4G05320-UBQ10::4:2716012-2720493(+)_320
GTTTTAAAATAACAAAGTTGTTGCTGCTAGTGTTTCCAAGTTGTGTTTGCTGAAATTAGGGTTTGTAACTTATAAGAGAA
>AT4G05320-UBQ10::4:2716012-2720493(+)_360
TTTTGCCATTTGATGTTGCAATGAGATTTCTTTTGCTAATGTTTTAAAATAACAAAGTTGTTGCTGCTAGTGTTTCCAAG
>AT4G05320-UBQ10::4:2716012-2720493(+)_400
GTAGTCTTGTTTGATAAGTTCTGCTTTTTTTACCTTCCAGTTTTGCCATTTGATGTTGCAATGAGATTTCTTTTGCTAAT
>AT4G05320-UBQ10::4:2716012-2720493(+)_440
CCAAAAAAAAAAAAAAAAAAATCATCAGTTCATCATATTGGTAGTCTTGTTTGATAAGTTCTGCTTTTTTTACCTTCCAG
>AT4G05320-UBQ10::4:2716012-2720493(+)_480
GTGTATCCATAAATGGGTGAATGGAAAGTTTGTTGTTGAGCCAAAAAAAAAAAAAAAAAAATCATCAGTTCATCATATTG
>AT4G05320-UBQ10::4:2716012-2720493(+)_520
ATTGTACCAATTTGGGTTAAAAGCTCTGTTGAGCTAGACTGTGTATCCATAAATGGGTGAATGGAAAGTTTGTTGTTGAG
>AT4G05320-UBQ10::4:2716012-2720493(+)_560
ATCTCTTTCTTTTGAGAATTATGATCTAAAGTTGTATTCTATTGTACCAATTTGGGTTAAAAGCTCTGTTGAGCTAGACT
>AT4G05320-UBQ10::4:2716012-2720493(+)_600
GCCGAGAAGGAAATGGAGTGGCAGATAGAATAGCTAAGGAATCTCTTTCTTTTGAGAATTATGATCTAAAGTTGTATTCT
>AT4G05320-UBQ10::4:2716012-2720493(+)_640
CTACTTAGCAAGTTTGAGGATTTTATGCTTGTGCATACAAGCCGAGAAGGAAATGGAGTGGCAGATAGAATAGCTAAGGA
>AT4G05320-UBQ10::4:2716012-2720493(+)_680
CTTGTCAAGTCTCAATCCAATTATCCAAGACATAAAGTATCTACTTAGCAAGTTTGAGGATTTTATGCTTGTGCATACAA
>AT4G05320-UBQ10::4:2716012-2720493(+)_720
ATTCTCAGCAACTTGTGTCTTTGGTTACATGAAAGTTATGCTTGTCAAGTCTCAATCCAATTATCCAAGACATAAAGTAT
>AT4G05320-UBQ10::4:2716012-2720493(+)_760
TTATCCCGATTCAATTATAGGAAGATCATTTTTGAGGTGGATTCTCAGCAACTTGTGTCTTTGGTTACATGAAAGTTATG
>AT4G05320-UBQ10::4:2716012-2720493(+)_800
GGAAGTAGAAGTGGAGGCTCTTAGATGGGCTGTGCTGTCATTATCCCGATTCAATTATAGGAAGATCATTTTTGAGGTGG
>AT4G05320-UBQ10::4:2716012-2720493(+)_840
GGTTAGGTGCAAGAGCTGTGGTAAAAGTAAGAAGCGTGCTGGAAGTAGAAGTGGAGGCTCTTAGATGGGCTGTGCTGTCA
>AT4G05320-UBQ10::4:2716012-2720493(+)_880
TTAGGGTGGGTGCTTCGCGATCATACAGGGAAGGTGTTATGGTTAGGTGCAAGAGCTGTGGTAAAAGTAAGAAGCGTGCT
>AT4G05320-UBQ10::4:2716012-2720493(+)_920
CTTTGATGGGGCATGGCCAACAGAAGGATTAAAATGTGGCTTAGGGTGGGTGCTTCGCGATCATACAGGGAAGGTGTTAT
>AT4G05320-UBQ10::4:2716012-2720493(+)_960
AAACATGGGAAGCTCCACCACAATCTTGGGTTAAGTGCAACTTTGATGGGGCATGGCCAACAGAAGGATTAAAATGTGGC
>AT4G05320-UBQ10::4:2716012-2720493(+)_1000
TAAGGAAAGCACCAACCACAACACCGTCGGGACAGACGAGAAACATGGGAAGCTCCACCACAATCTTGGGTTAAGTGCAA
>AT4G05320-UBQ10::4:2716012-2720493(+)_1040
GATGCAGATGAGTGGATTAGAAGGAAAGAGGCTCAGAATGTAAGGAAAGCACCAACCACAACACCGTCGGGACAGACGAG
>AT4G05320-UBQ10::4:2716012-2720493(+)_1080
GGAATTTGGAACCAATGAGGTATTAGTAAGGACACAAGAAGATGCAGATGAGTGGATTAGAAGGAAAGAGGCTCAGAATG
>AT4G05320-UBQ10::4:2716012-2720493(+)_1120
GGCTGTGGAAGAACAGAAACGAGCTGGTGCTTAAAGGGAGGGAATTTGGAACCAATGAGGTATTAGTAAGGACACAAGAA
>AT4G05320-UBQ10::4:2716012-2720493(+)_1160
CTGAAGAATGTGGAGGCTTTAGTCCCTTGGATACTTGGGAGGCTGTGGAAGAACAGAAACGAGCTGGTGCTTAAAGGGAG
>AT4G05320-UBQ10::4:2716012-2720493(+)_1200
CCTCCATAGAGTTCAACATCTTAAACAAGAATATCCTGATCTGAAGAATGTGGAGGCTTTAGTCCCTTGGATACTTGGGA
>AT4G05320-UBQ10::4:2716012-2720493(+)_1240
AAGGGAACTTATCCGGTCCTAGATCATCAGTTCATACAAACCTCCATAGAGTTCAACATCTTAAACAAGAATATCCTGAT
>AT4G05320-UBQ10::4:2716012-2720493(+)_1280
ATGATACACAAAACATTCTTTGAATAAGTTCGCTATGAAGAAGGGAACTTATCCGGTCCTAGATCATCAGTTCATACAAA
>AT4G05320-UBQ10::4:2716012-2720493(+)_1320
TGACCAATAATATTTTTTCATTAATAACAATGTAACAAGAATGATACACAAAACATTCTTTGAATAAGTTCGCTATGAAG
>AT4G05320-UBQ10::4:2716012-2720493(+)_1360
TTGGGGCCTGGTCCATATTTAACACTCGTGTTCAGTCCAATGACCAATAATATTTTTTCATTAATAACAATGTAACAAGA
>AT4G05320-UBQ10::4:2716012-2720493(+)_1400
TTTATTCTTGTTATTTAATTCATATATCAATGGATCTTATTTGGGGCCTGGTCCATATTTAACACTCGTGTTCAGTCCAA
>AT4G05320-UBQ10::4:2716012-2720493(+)_1440
ACAAGTCTCGTTAAAAAAGGCAAGTGGTTTGGTGACTCGATTTATTCTTGTTATTTAATTCATATATCAATGGATCTTAT
>AT4G05320-UBQ10::4:2716012-2720493(+)_1480
TGATTTGCATAGGATAATGACTTTTGTATCAAGTTGGTGAACAAGTCTCGTTAAAAAAGGCAAGTGGTTTGGTGACTCGA
>AT4G05320-UBQ10::4:2716012-2720493(+)_1520
TTTAATTTTTTAGTGTTATTGGATATTTTTGTATGATTATTGATTTGCATAGGATAATGACTTTTGTATCAAGTTGGTGA
>AT4G05320-UBQ10::4:2716012-2720493(+)_1560
CTTCTTTATCGTATAACATATTGTGAAATTATCCATTTCTTTTAATTTTTTAGTGTTATTGGATATTTTTGTATGATTAT
>AT4G05320-UBQ10::4:2716012-2720493(+)_1600
AAGTGGGCTTATAAAATCAGTGAATTTCTTGGAAAAGTAACTTCTTTATCGTATAACATATTGTGAAATTATCCATTTCT
>AT4G05320-UBQ10::4:2716012-2720493(+)_1640
TTCTTTTCCTTTTTGTTTTTTTTTGCCATTTATCTAATGCAAGTGGGCTTATAAAATCAGTGAATTTCTTGGAAAAGTAA
>AT4G05320-UBQ10::4:2716012-2720493(+)_1680
GAAGCGTATTTCGTATTTTCTAGAATTCTTCGTGCTTTATTTCTTTTCCTTTTTGTTTTTTTTTGCCATTTATCTAATGC
>AT4G05320-UBQ10::4:2716012-2720493(+)_1720
TGAAAATTGGCAATAATTGAACCGTGGGTCCCACTGCATTGAAGCGTATTTCGTATTTTCTAGAATTCTTCGTGCTTTAT
>AT4G05320-UBQ10::4:2716012-2720493(+)_1760
TTTAGCATTATCGTTTTATTTTTTAAATATACGGTGGAGCTGAAAATTGGCAATAATTGAACCGTGGGTCCCACTGCATT
>AT4G05320-UBQ10::4:2716012-2720493(+)_1800
CCAGCCGTTGAGATTTAACGATCGTTACGATTTATATTTTTTTAGCATTATCGTTTTATTTTTTAAATATACGGTGGAGC
>AT4G05320-UBQ10::4:2716012-2720493(+)_1840
ACTCGTCGACAACCACAATTTCTAACGGTCGTCATAAGATCCAGCCGTTGAGATTTAACGATCGTTACGATTTATATTTT
>AT4G05320-UBQ10::4:2716012-2720493(+)_1880
TGTGTGCCGGCTGCAACCACTTTGACGCCGTTTATTACTGACTCGTCGACAACCACAATTTCTAACGGTCGTCATAAGAT
>AT4G05320-UBQ10::4:2716012-2720493(+)_1920
AGGAAAAGTATTTGTGCTTTGAGTTGATAAACACGACTCGTGTGTGCCGGCTGCAACCACTTTGACGCCGTTTATTACTG
>AT4G05320-UBQ10::4:2716012-2720493(+)_1960
CGCAAAGTTGTTTTTGGCTAATTGCCTTATTTTTAGGTTGAGGAAAAGTATTTGTGCTTTGAGTTGATAAACACGACTCG
>AT4G05320-UBQ10::4:2716012-2720493(+)_2000
GCTAATAATAAAATGACACGTGTATTGAGCGTTGTTTACACGCAAAGTTGTTTTTGGCTAATTGCCTTATTTTTAGGTTG
>AT4G05320-UBQ10::4:2716012-2720493(+)_2040
GACGACTAGGTCACGAGAAAGCTAAGGCGGTGAAGCAATAGCTAATAATAAAATGACACGTGTATTGAGCGTTGTTTACA
>AT4G05320-UBQ10::4:2716012-2720493(+)_2080
TTGGGTATTGTTTTATAGAAGAAGAAGAAGAAAAGACGAGGACGACTAGGTCACGAGAAAGCTAAGGCGGTGAAGCAATA
>AT4G05320-UBQ10::4:2716012-2720493(+)_2120
TTGAGAAATTGAAATCTGAATTGTGAAGAAGAAGAGCTCTTTGGGTATTGTTTTATAGAAGAAGAAGAAGAAAAGACGAG
>AT4G05320-UBQ10::4:2716012-2720493(+)_2160
TGATCACGGTAGAGAGAATTGAGAGAAAGTTTTTAAGATTTTGAGAAATTGAAATCTGAATTGTGAAGAAGAAGAGCTCT
>AT4G05320-UBQ10::4:2716012-2720493(+)_2200
TCGAAGATTTTGAGAGAATAAGGAACACAGAAATTTACCTTGATCACGGTAGAGAGAATTGAGAGAAAGTTTTTAAGATT
>AT4G05320-UBQ10::4:2716012-2720493(+)_2240
CAAAGAACATATACGAAATTGGGATCGAACGAAAACAAAATCGAAGATTTTGAGAGAATAAGGAACACAGAAATTTACCT
>AT4G05320-UBQ10::4:2716012-2720493(+)_2280
CAGAAAATCGTCTTCGATCTAAGATTAACAGAATCTAAACCAAAGAACATATACGAAATTGGGATCGAACGAAAACAAAA
>AT4G05320-UBQ10::4:2716012-2720493(+)_2320
ACCCTAATCGAGAATTAAGATGATATCTAACGATCAAACCCAGAAAATCGTCTTCGATCTAAGATTAACAGAATCTAAAC
>AT4G05320-UBQ10::4:2716012-2720493(+)_2360
AAACTCAAATTATTTGAACAAATCGGATGATATCTATGAAACCCTAATCGAGAATTAAGATGATATCTAACGATCAAACC
>AT4G05320-UBQ10::4:2716012-2720493(+)_2400
TCTAGATAGAAATCACAAATCGAAGAGTAATTATTCGACAAAACTCAAATTATTTGAACAAATCGGATGATATCTATGAA
>AT4G05320-UBQ10::4:2716012-2720493(+)_2440
TCGACAAATTCGATCGCACAAACTAGAAACTAACACCAGATCTAGATAGAAATCACAAATCGAAGAGTAATTATTCGACA
>AT4G05320-UBQ10::4:2716012-2720493(+)_2480
ACAAAGATCTGCATCTGTTAATCAGAAAAACTCAGATTAATCGACAAATTCGATCGCACAAACTAGAAACTAACACCAGA
>AT4G05320-UBQ10::4:2716012-2720493(+)_2520
TTCCACCTCGAGGGTGATTGTCTTTCCGGTGAGAGTCTTAACAAAGATCTGCATCTGTTAATCAGAAAAACTCAGATTAA
>AT4G05320-UBQ10::4:2716012-2720493(+)_2600
AAAATAAGCCTCTGCTGATCCGGAGGAATGCCCTCCTTATCCTGGATCTTGGCCTTAACGTTGTCGATGGTGTCGGAGCT
>AT4G05320-UBQ10::4:2716012-2720493(+)_2640
ATCAGCCAACGTACGGCCATCCTCTAGCTGCTTGCCGGCGAAAATAAGCCTCTGCTGATCCGGAGGAATGCCCTCCTTAT
>AT4G05320-UBQ10::4:2716012-2720493(+)_2680
TGAGGACCAAGTGGAGGGTGGATTCCTTCTGGATATTGTAATCAGCCAACGTACGGCCATCCTCTAGCTGCTTGCCGGCG
>AT4G05320-UBQ10::4:2716012-2720493(+)_2760
GGTGTCAGAACTCTCCACCTCAAGAGTAATCGTCTTTCCCGTTAGGGTTTTAACGAAAATCTGCATACCACCACGGAGCC
>AT4G05320-UBQ10::4:2716012-2720493(+)_2800
TACCCTCTTTGTCTTGGATCTTGGCCTTGACGTTGTCGATGGTGTCAGAACTCTCCACCTCAAGAGTAATCGTCTTTCCC
>AT4G05320-UBQ10::4:2716012-2720493(+)_2880
CTGGATATTGTAGTCAGCAAGAGTTCTGCCATCCTCCAACTGCTTTCCGGCGAAGATCAGCCTCTGCTGGTCCGGAGGAA
>AT4G05320-UBQ10::4:2716012-2720493(+)_2920
CACCACGGAGCCTGAGAACAAGATGAAGGGTGGACTCCTTCTGGATATTGTAGTCAGCAAGAGTTCTGCCATCCTCCAAC
>AT4G05320-UBQ10::4:2716012-2720493(+)_2960
ATAGTTTTCCCAGTCAACGTCTTAACGAAAATCTGCATACCACCACGGAGCCTGAGAACAAGATGAAGGGTGGACTCCTT
>AT4G05320-UBQ10::4:2716012-2720493(+)_3000
CACGTTATCAATGGTGTCAGAACTCTCCACCTCCAAAGTGATAGTTTTCCCAGTCAACGTCTTAACGAAAATCTGCATAC
>AT4G05320-UBQ10::4:2716012-2720493(+)_3040
GGTCCGGAGGAATACCCTCTTTGTCTTGGATCTTGGCTTTCACGTTATCAATGGTGTCAGAACTCTCCACCTCCAAAGTG
>AT4G05320-UBQ10::4:2716012-2720493(+)_3080
CCATCTTCAAGTTGTTTTCCGGCGAAGATCAATCTCTGCTGGTCCGGAGGAATACCCTCTTTGTCTTGGATCTTGGCTTT
>AT4G05320-UBQ10::4:2716012-2720493(+)_3120
TGTGGACTCCTTCTGAATGTTGTAGTCGGCCAAAGTTCTGCCATCTTCAAGTTGTTTTCCGGCGAAGATCAATCTCTGCT
>AT4G05320-UBQ10::4:2716012-2720493(+)_3160
AGATCTGCATACCTCCACGCAGACGCAAGACCAAGTGGAGTGTGGACTCCTTCTGAATGTTGTAGTCGGCCAAAGTTCTG
>AT4G05320-UBQ10::4:2716012-2720493(+)_3200
ACCTCCAAAGTGATGGTCTTTCCGGTGAGAGTCTTCACGAAGATCTGCATACCTCCACGCAGACGCAAGACCAAGTGGAG
>AT4G05320-UBQ10::4:2716012-2720493(+)_3240
GATCTTGGCTTTCACGTTATCAATGGTGTCAGAACTCTCCACCTCCAAAGTGATGGTCTTTCCGGTGAGAGTCTTCACGA
>AT4G05320-UBQ10::4:2716012-2720493(+)_3280
TCAATCTCTGCTGGTCCGGTGGGATACCCTCTTTGTCCTGGATCTTGGCTTTCACGTTATCAATGGTGTCAGAACTCTCC
>AT4G05320-UBQ10::4:2716012-2720493(+)_3320
GCCAAAGTTCTTCCATCTTCAAGTTGCTTTCCGGCGAAGATCAATCTCTGCTGGTCCGGTGGGATACCCTCTTTGTCCTG
>AT4G05320-UBQ10::4:2716012-2720493(+)_3360
GACCAAGTGAAGTGTGGACTCCTTCTGAATGTTGTAGTCAGCCAAAGTTCTTCCATCTTCAAGTTGCTTTCCGGCGAAGA
>AT4G05320-UBQ10::4:2716012-2720493(+)_3400
GAGTCTTCACGAAGATCTGCATACCTCCACGCAGACGCAAGACCAAGTGAAGTGTGGACTCCTTCTGAATGTTGTAGTCA
>AT4G05320-UBQ10::4:2716012-2720493(+)_3480
TTCCTTATCCTGGATCTTGGCCTTCACGTTGTCAATGGTGTCAGAGCTCTCTACCTCCAAAGTGATAGTCTTTCCGGTGA
>AT4G05320-UBQ10::4:2716012-2720493(+)_3520
TTCCGGCAAAGATCAACCTCTGCTGGTCCGGAGGGATTCCTTCCTTATCCTGGATCTTGGCCTTCACGTTGTCAATGGTG
>AT4G05320-UBQ10::4:2716012-2720493(+)_3560
ATGTTGTAATCCGCCAAAGTACGACCATCCTCCAATTGTTTTCCGGCAAAGATCAACCTCTGCTGGTCCGGAGGGATTCC
>AT4G05320-UBQ10::4:2716012-2720493(+)_3600
ACGCAGACGCAACACCAAGTGAAGGGTCGACTCCTTCTGGATGTTGTAATCCGCCAAAGTACGACCATCCTCCAATTGTT
>AT4G05320-UBQ10::4:2716012-2720493(+)_3640
TCTTTCCGGTCAAAGTCTTGACGAAGATCTGCATACCTCCACGCAGACGCAACACCAAGTGAAGGGTCGACTCCTTCTGG
>AT4G05320-UBQ10::4:2716012-2720493(+)_3680
TTGTCAATGGTGTCGGAGCTTTCCACTTCAAGGGTGATGGTCTTTCCGGTCAAAGTCTTGACGAAGATCTGCATACCTCC
>AT4G05320-UBQ10::4:2716012-2720493(+)_3720
CGGAGGAATACCTTCCTTGTCCTGGATCTTGGCCTTGACGTTGTCAATGGTGTCGGAGCTTTCCACTTCAAGGGTGATGG
>AT4G05320-UBQ10::4:2716012-2720493(+)_3760
CCTCAAGCTGCTTTCCAGCGAAGATGAGACGCTGCTGGTCCGGAGGAATACCTTCCTTGTCCTGGATCTTGGCCTTGACG
>AT4G05320-UBQ10::4:2716012-2720493(+)_3840
TTAGAAACCACCACGAAGACGCAGGACCAAGTGAAGAGTAGACTCCTTCTGGATGTTGTAGTCGGCCAAAGTACGTCCAT
>AT4G05320-UBQ10::4:2716012-2720493(+)_3880
AACGAAACATTGAACTTCTTAAGCATAACAGAGACGAGATTTAGAAACCACCACGAAGACGCAGGACCAAGTGAAGAGTA
>AT4G05320-UBQ10::4:2716012-2720493(+)_3920
TACAAGGCCCCAAAACACAAACCACCAAAGTTTTACATGAAACGAAACATTGAACTTCTTAAGCATAACAGAGACGAGAT
>AT4G05320-UBQ10::4:2716012-2720493(+)_3960
GGAACGGAAACATAGTAGAACACTTATTCATCAGGGATTATACAAGGCCCCAAAACACAAACCACCAAAGTTTTACATGA
>AT4G05320-UBQ10::4:2716012-2720493(+)_4000
AGAAGAAGTTCGACTTGTCATTAGAAAGAAAGAGATAACAGGAACGGAAACATAGTAGAACACTTATTCATCAGGGATTA
>AT4G05320-UBQ10::4:2716012-2720493(+)_4040
AACAAAAGAAGCACAGATAATAAAAACGAAGCGATGATAAAGAAGAAGTTCGACTTGTCATTAGAAAGAAAGAGATAACA
>AT4G05320-UBQ10::4:2716012-2720493(+)_4080
ACTGCACTAAACAGAGTCGAGTCACTTTGCAGGCGTATTAAACAAAAGAAGCACAGATAATAAAAACGAAGCGATGATAA
>AT4G05320-UBQ10::4:2716012-2720493(+)_4120
ACTAGAGGCCAACAATTGGACTATTTACAAGTTTCGCAGAACTGCACTAAACAGAGTCGAGTCACTTTGCAGGCGTATTA
>AT4G05320-UBQ10::4:2716012-2720493(+)_4160
CCTTAGAACCCAACAGCTCAACACTTTCGCTACATCTATTACTAGAGGCCAACAATTGGACTATTTACAAGTTTCGCAGA
>AT4G05320-UBQ10::4:2716012-2720493(+)_4200
ATCATACTCAGAACCTAAAAGATTAACATGTTCAAGCCATCCTTAGAACCCAACAGCTCAACACTTTCGCTACATCTATT
>AT4G05320-UBQ10::4:2716012-2720493(+)_4240
GTGGGACATTACAGGCATTTCTTAGCAACAACGAATGTTCATCATACTCAGAACCTAAAAGATTAACATGTTCAAGCCAT
>AT4G05320-UBQ10::4:2716012-2720493(+)_4280
ATCAATGCTTGGACAAAGGTACGAACCATTTTCTACATTTGTGGGACATTACAGGCATTTCTTAGCAACAACGAATGTTC
>AT4G05320-UBQ10::4:2716012-2720493(+)_4320
AACCAAGCTCAGTATCTTGCAGTTTCCTCTCATCAGACATATCAATGCTTGGACAAAGGTACGAACCATTTTCTACATTT
>AT4G05320-UBQ10::4:2716012-2720493(+)_4360
TGAAATGCTTTGGAAGGAAGAAACTGCCTCTCCTTCGTTAAACCAAGCTCAGTATCTTGCAGTTTCCTCTCATCAGACAT
>AT4G05320-UBQ10::4:2716012-2720493(+)_4400
CAACAGAAACTCTACTTAAGATGATCAAGGCATTGTCAAATGAAATGCTTTGGAAGGAAGAAACTGCCTCTCCTTCGTTA
>AT4G05320-UBQ10::4:2716012-2720493(+)_4401
ACAACAGAAACTCTACTTAAGATGATCAAGGCATTGTCAAATGAAATGCTTTGGAAGGAAGAAACTGCCTCTCCTTCGTT
>AT3G13920-eIF-4?::3:4591541-4595767(-)_0
AGTTTGACTAATCCCTGCCGTTCATTAGATGCCTACGTAATCACTAACGCACCTGATGATCTCTGTCTTTTGGTGAGACG
>AT3G13920-eIF-4?::3:4591541-4595767(-)_40
TCGAGGGAAAACGATGGGCCAAAGATTAGGCCCATTAATAAGTTTGACTAATCCCTGCCGTTCATTAGATGCCTACGTAA
>AT3G13920-eIF-4?::3:4591541-4595767(-)_80
TAGGTAGAGGAAGAGCTAGGAGTTTTTTGTGTGACAGGAATCGAGGGAAAACGATGGGCCAAAGATTAGGCCCATTAATA
>AT3G13920-eIF-4?::3:4591541-4595767(-)_120
TGATGCTTAGGATAAGCAAAAAATATGTATTTAGCTTGTGTAGGTAGAGGAAGAGCTAGGAGTTTTTTGTGTGACAGGAA
>AT3G13920-eIF-4?::3:4591541-4595767(-)_160
TGCCATTGAAGAAAAAGCTGGAGAGGGCAAAACATAATCATGATGCTTAGGATAAGCAAAAAATATGTATTTAGCTTGTG
>AT3G13920-eIF-4?::3:4591541-4595767(-)_200
TGCTTTGATTTTAGCCTCAAGAGACTTTCTTAGAATCTGTTGCCATTGAAGAAAAAGCTGGAGAGGGCAAAACATAATCA
>AT3G13920-eIF-4?::3:4591541-4595767(-)_240
ATGAAGAAGCAGCAAGTTGCTATCTATCTTCAACAAAAAATGCTTTGATTTTAGCCTCAAGAGACTTTCTTAGAATCTGT
>AT3G13920-eIF-4?::3:4591541-4595767(-)_280
AAGCAAAACACATTGAGTAAGAAGAAGGTAACTAGCTAGTATGAAGAAGCAGCAAGTTGCTATCTATCTTCAACAAAAAA
>AT3G13920-eIF-4?::3:4591541-4595767(-)_320
TGTAATTGTTCCACAAGTGATATGAAGAATCCTTGAAACGAAGCAAAACACATTGAGTAAGAAGAAGGTAACTAGCTAGT
>AT3G13920-eIF-4?::3:4591541-4595767(-)_360
TTATTAACACATCTATCTCTCTATGTTGAATGTTTAATCATGTAATTGTTCCACAAGTGATATGAAGAATCCTTGAAACG
>AT3G13920-eIF-4?::3:4591541-4595767(-)_400
AAGTGACTGATAAGAACGTTTTATCTGAAAATGTCTTTACTTATTAACACATCTATCTCTCTATGTTGAATGTTTAATCA
>AT3G13920-eIF-4?::3:4591541-4595767(-)_440
AAAGCATTTTCCCGATTACAACGAGGATATTAGAAGAATAAAGTGACTGATAAGAACGTTTTATCTGAAAATGTCTTTAC
>AT3G13920-eIF-4?::3:4591541-4595767(-)_480
CTTTCTTTCTCCTGCAACTTTTATTGCTTTTTGACGTTACAAAGCATTTTCCCGATTACAACGAGGATATTAGAAGAATA
>AT3G13920-eIF-4?::3:4591541-4595767(-)_520
AAGAAAATATTCTTCATTTATTTTATTTTCTTTTCCAAAGCTTTCTTTCTCCTGCAACTTTTATTGCTTTTTGACGTTAC
>AT3G13920-eIF-4?::3:4591541-4595767(-)_560
AATTAGGAACATAAATTCTTCATTTATTTTGTGACTAGCAAAGAAAATATTCTTCATTTATTTTATTTTCTTTTCCAAAG
>AT3G13920-eIF-4?::3:4591541-4595767(-)_600
TTGATTTTGGCAAAAATAAATAAACAAATATCTAGTGGGAAATTAGGAACATAAATTCTTCATTTATTTTGTGACTAGCA
>AT3G13920-eIF-4?::3:4591541-4595767(-)_640
CTCGGACAAGGTTTTCCAACACTTAGCTCATTGTCTTAACTTGATTTTGGCAAAAATAAATAAACAAATATCTAGTGGGA
>AT3G13920-eIF-4?::3:4591541-4595767(-)_680
CGGTTTTACCCCTTTATTCCCTTTCTTTTTACTCTTTTGGCTCGGACAAGGTTTTCCAACACTTAGCTCATTGTCTTAAC
>AT3G13920-eIF-4?::3:4591541-4595767(-)_720
TTCTCCTTTGGAAATCTTCTCCTTTTCTTTTTCGGATTTCCGGTTTTACCCCTTTATTCCCTTTCTTTTTACTCTTTTGG
>AT3G13920-eIF-4?::3:4591541-4595767(-)_760
AAAACGCGTTACCTTGTTTATATACTCCGTCTTTAGGGTTTTCTCCTTTGGAAATCTTCTCCTTTTCTTTTTCGGATTTC
>AT3G13920-eIF-4?::3:4591541-4595767(-)_800
ATTGCGAGAGACTGGTGGAATATCCGAAAGAGGCTGAGAGAAAACGCGTTACCTTGTTTATATACTCCGTCTTTAGGGTT
>AT3G13920-eIF-4?::3:4591541-4595767(-)_840
GAACCGCGTTGAGAGAGAGAGAGCAAAGAGAAGAGCGAAGATTGCGAGAGACTGGTGGAATATCCGAAAGAGGCTGAGAG
>AT3G13920-eIF-4?::3:4591541-4595767(-)_880
GGCTTTTTTCAGGGAGCTTGAATCTCCCAAACTCGGATCTGAACCGCGTTGAGAGAGAGAGAGCAAAGAGAAGAGCGAAG
>AT3G13920-eIF-4?::3:4591541-4595767(-)_920
GGATGCGAACCTGGAGCAAAGTTGGTAAGCGAGAGTAAAGGGCTTTTTTCAGGGAGCTTGAATCTCCCAAACTCGGATCT
>AT3G13920-eIF-4?::3:4591541-4595767(-)_960
CGTAAAAGTTACATCGAGATAATAGATAGACAATCCGATAGGATGCGAACCTGGAGCAAAGTTGGTAAGCGAGAGTAAAG
>AT3G13920-eIF-4?::3:4591541-4595767(-)_1000
CAAATCAGAACAATCCAAAAGTAAAGAAACAATCATGAATCGTAAAAGTTACATCGAGATAATAGATAGACAATCCGATA
>AT3G13920-eIF-4?::3:4591541-4595767(-)_1040
AACAAAGTTGAAACCAAATCTATCGGAAAACACAAAAAAACAAATCAGAACAATCCAAAAGTAAAGAAACAATCATGAAT
>AT3G13920-eIF-4?::3:4591541-4595767(-)_1080
ATCTTGAAGTAACGAAAAATCAAAACTTCCAAATCAACTCAACAAAGTTGAAACCAAATCTATCGGAAAACACAAAAAAA
>AT3G13920-eIF-4?::3:4591541-4595767(-)_1120
AGAGAACAAAAACGAAAGCACTTCCACAGCAAAAAAAACGATCTTGAAGTAACGAAAAATCAAAACTTCCAAATCAACTC
>AT3G13920-eIF-4?::3:4591541-4595767(-)_1160
ATTTAATAATCGTCATCATCAGCAGCTCAGAATCTAATAAAGAGAACAAAAACGAAAGCACTTCCACAGCAAAAAAAACG
>AT3G13920-eIF-4?::3:4591541-4595767(-)_1200
TACAAACCCATCAACAAATCTACAGATGTGTAGATCCTAAATTTAATAATCGTCATCATCAGCAGCTCAGAATCTAATAA
>AT3G13920-eIF-4?::3:4591541-4595767(-)_1240
TTTCATTCTATTGAGAGACTAACCTAGCCGTAACAAAATCTACAAACCCATCAACAAATCTACAGATGTGTAGATCCTAA
>AT3G13920-eIF-4?::3:4591541-4595767(-)_1280
AGTGTTAAGACAAGAACATCTGAGCTTTGAAGACGATTCATTTCATTCTATTGAGAGACTAACCTAGCCGTAACAAAATC
>AT3G13920-eIF-4?::3:4591541-4595767(-)_1320
AAATTACAAAAAAAAACATTCAATCAGACAAAACCAAGTGAGTGTTAAGACAAGAACATCTGAGCTTTGAAGACGATTCA
>AT3G13920-eIF-4?::3:4591541-4595767(-)_1360
GTTATCTATTAAACATAGACACCACTCAACCTATTTCTCCAAATTACAAAAAAAAACATTCAATCAGACAAAACCAAGTG
>AT3G13920-eIF-4?::3:4591541-4595767(-)_1400
CTCAGATGATGTGCGGAGAAAATGTATAAAGGCACATATGGTTATCTATTAAACATAGACACCACTCAACCTATTTCTCC
>AT3G13920-eIF-4?::3:4591541-4595767(-)_1440
CGAAGTCCATAAAGAGAGGAAAACAAGCATTAATATCTGCCTCAGATGATGTGCGGAGAAAATGTATAAAGGCACATATG
>AT3G13920-eIF-4?::3:4591541-4595767(-)_1480
TATGATTGCAAAGGAGGAAATGTGACAAGAAAGCCAAACTCGAAGTCCATAAAGAGAGGAAAACAAGCATTAATATCTGC
>AT3G13920-eIF-4?::3:4591541-4595767(-)_1520
AAAGGAAGAGAGACAACACCTATTTTGATATCGTTAATAATATGATTGCAAAGGAGGAAATGTGACAAGAAAGCCAAACT
>AT3G13920-eIF-4?::3:4591541-4595767(-)_1560
TGCTACATAAAAAGAACAAAAACAATCAGATTTCATATCAAAAGGAAGAGAGACAACACCTATTTTGATATCGTTAATAA
>AT3G13920-eIF-4?::3:4591541-4595767(-)_1600
CGTGCATCAAACTGTGTGCCTTCTGGTGCAGATCCTGCCATGCTACATAAAAAGAACAAAAACAATCAGATTTCATATCA
>AT3G13920-eIF-4?::3:4591541-4595767(-)_1640
TAAAAAGACTCACACTTCATTGAGTTTCTGGTCAAACTGACGTGCATCAAACTGTGTGCCTTCTGGTGCAGATCCTGCCA
>AT3G13920-eIF-4?::3:4591541-4595767(-)_1680
GCATGCGGAGAGAACACACTCAAGAATGAAAAAACAGAAGTAAAAAGACTCACACTTCATTGAGTTTCTGGTCAAACTGA
>AT3G13920-eIF-4?::3:4591541-4595767(-)_1720
CCCTCAAGTCTGTATCAATACAGTACAATTAGCAGCTAGAGCATGCGGAGAGAACACACTCAAGAATGAAAAAACAGAAG
>AT3G13920-eIF-4?::3:4591541-4595767(-)_1760
CTCATGAACATCATCATAGGATGTGAAGAACTCATCTTGTCCCTCAAGTCTGTATCAATACAGTACAATTAGCAGCTAGA
>AT3G13920-eIF-4?::3:4591541-4595767(-)_1800
CCCTGAGAAGGTTCTCTTGAAGACCCATGGCATCAAAGCTCTCATGAACATCATCATAGGATGTGAAGAACTCATCTTGT
>AT3G13920-eIF-4?::3:4591541-4595767(-)_1840
CTTTTTCAAGTTCCTACACACATACCATAAGCATAAATACCCCTGAGAAGGTTCTCTTGAAGACCCATGGCATCAAAGCT
>AT3G13920-eIF-4?::3:4591541-4595767(-)_1880
AGATAATGTTCTAATCTAAGACATAAATCACAAAAGATAGCTTTTTCAAGTTCCTACACACATACCATAAGCATAAATAC
>AT3G13920-eIF-4?::3:4591541-4595767(-)_1920
AAGGCTTCTCAAAACCTAAGAAAAAACAGAAGCACGCATGAGATAATGTTCTAATCTAAGACATAAATCACAAAAGATAG
>AT3G13920-eIF-4?::3:4591541-4595767(-)_1960
CCCTTACAGAAGGGGACGATTCCTCTTTGCTGAATAGCAGAAGGCTTCTCAAAACCTAAGAAAAAACAGAAGCACGCATG
>AT3G13920-eIF-4?::3:4591541-4595767(-)_2000
TTTCCCAGTACCAGACTGAGCCTGTTGAATCACATCAAGACCCTTACAGAAGGGGACGATTCCTCTTTGCTGAATAGCAG
>AT3G13920-eIF-4?::3:4591541-4595767(-)_2040
AGTCCAGCTGCTGCAAGACACCAGAGCAGAAAGTTGCTGTTTTCCCAGTACCAGACTGAGCCTGTTGAATCACATCAAGA
>AT3G13920-eIF-4?::3:4591541-4595767(-)_2080
GTTGGAGCTAGAACCAAAGCCTGACACTGGATAAGGGAGAAGTCCAGCTGCTGCAAGACACCAGAGCAGAAAGTTGCTGT
>AT3G13920-eIF-4?::3:4591541-4595767(-)_2120
GGCCCTCATGACCTTCTCAATTTGCTGAGCAAGCTCTCTAGTTGGAGCTAGAACCAAAGCCTGACACTGGATAAGGGAGA
>AT3G13920-eIF-4?::3:4591541-4595767(-)_2160
CAACACAGGCGTGAACCTTGACACCAAGGTAATCACCAAGGGCCCTCATGACCTTCTCAATTTGCTGAGCAAGCTCTCTA
>AT3G13920-eIF-4?::3:4591541-4595767(-)_2240
AAAGACACGCCCTGGAGTTCCAACAACAACATGGACACCAGCTTGGAGGATGCGCTGATCCTCACGGACACTGGTTCCAC
>AT3G13920-eIF-4?::3:4591541-4595767(-)_2280
TGATGTTGTCAGCACGAAGAGACTGCCTCTTCAACATGTCAAAGACACGCCCTGGAGTTCCAACAACAACATGGACACCA
>AT3G13920-eIF-4?::3:4591541-4595767(-)_2320
CGGGAGAGCATTTCATCAGCTTCATCGAGAACAAACATCTTGATGTTGTCAGCACGAAGAGACTGCCTCTTCAACATGTC
>AT3G13920-eIF-4?::3:4591541-4595767(-)_2360
AAACACTGAGAAATATTTGCATACCTGGTCCTTGAAACCACGGGAGAGCATTTCATCAGCTTCATCGAGAACAAACATCT
>AT3G13920-eIF-4?::3:4591541-4595767(-)_2400
CCAGTGAGATTCAAGTTAAACTATAACGAGAATGGAATTGAAACACTGAGAAATATTTGCATACCTGGTCCTTGAAACCA
>AT3G13920-eIF-4?::3:4591541-4595767(-)_2440
AGAAGCTGGAATATGTCATAGATCTGAAAAAACCCAGAAACCAGTGAGATTCAAGTTAAACTATAACGAGAATGGAATTG
>AT3G13920-eIF-4?::3:4591541-4595767(-)_2480
CATTGTTGCGGAGAACACACCAACTTGGATCTTTGGTGGAAGAAGCTGGAATATGTCATAGATCTGAAAAAACCCAGAAA
>AT3G13920-eIF-4?::3:4591541-4595767(-)_2520
TGCTCATGAACTTCCTTGTGATCTCAAGAGCTTCTGGTGGCATTGTTGCGGAGAACACACCAACTTGGATCTTTGGTGGA
>AT3G13920-eIF-4?::3:4591541-4595767(-)_2560
AGGGTAAGCTCATCACGCTTCACCAAGATTCTCACTGGCTTGCTCATGAACTTCCTTGTGATCTCAAGAGCTTCTGGTGG
>AT3G13920-eIF-4?::3:4591541-4595767(-)_2600
TTCTTTCTCAACGTTGACGTAGAACTGCTTGATACCTTCAAGGGTAAGCTCATCACGCTTCACCAAGATTCTCACTGGCT
>AT3G13920-eIF-4?::3:4591541-4595767(-)_2640
GAGTCTCGTAGAGATCACAGAGTGTCTCGAGCTTCCACTCTTCTTTCTCAACGTTGACGTAGAACTGCTTGATACCTTCA
>AT3G13920-eIF-4?::3:4591541-4595767(-)_2680
CGCCTGGTGTTCACGAAGATGACACTCTGAGTGATGGCAAGAGTCTCGTAGAGATCACAGAGTGTCTCGAGCTTCCACTC
>AT3G13920-eIF-4?::3:4591541-4595767(-)_2720
GTCACGGCTTCTCATTTTGTCTGTGAGCCAATCAACCTTACGCCTGGTGTTCACGAAGATGACACTCTGAGTGATGGCAA
>AT3G13920-eIF-4?::3:4591541-4595767(-)_2800
GAGGAACCAGACCTGAACTCTCTCATGATGATGTCCCTGGTGTTCTGGTCCATGTCTCCGTGAGTTGCAGAGACTGTGTG
>AT3G13920-eIF-4?::3:4591541-4595767(-)_2840
AATACCACGAGCTAAGAGGTCAGTGGTGATGAGAACACGGGAGGAACCAGACCTGAACTCTCTCATGATGATGTCCCTGG
>AT3G13920-eIF-4?::3:4591541-4595767(-)_2880
GGAGATCGAAGTTGATAACCAGGGAGACTTGTTGGACATCAATACCACGAGCTAAGAGGTCAGTGGTGATGAGAACACGG
>AT3G13920-eIF-4?::3:4591541-4595767(-)_2920
CTTCTTCCGATACGGTGAAGGTAGTTCTCTGGCTGAGTTGGGAGATCGAAGTTGATAACCAGGGAGACTTGTTGGACATC
>AT3G13920-eIF-4?::3:4591541-4595767(-)_3000
ATTTCTGAATATCAAACAGCATCCTCTCATCATCACGGGTCACGAAATTGATCGCAACACCCTTTCTCCCGAACCTTCCA
>AT3G13920-eIF-4?::3:4591541-4595767(-)_3040
GCCACGTTCGAAGGCAGCTCTTCGACAACCACATTGTAGAATTTCTGAATATCAAACAGCATCCTCTCATCATCACGGGT
>AT3G13920-eIF-4?::3:4591541-4595767(-)_3080
GCAACAGAACCGACTTCTTTTCTCCCTTCACAGCAGATCGGCCACGTTCGAAGGCAGCTCTTCGACAACCACATTGTAGA
>AT3G13920-eIF-4?::3:4591541-4595767(-)_3120
CTTTCTTCTCCGGTGATACTAGTACGGCAGAGCAAACACAGCAACAGAACCGACTTCTTTTCTCCCTTCACAGCAGATCG
>AT3G13920-eIF-4?::3:4591541-4595767(-)_3160
TCAAAATCAGATCAAAGAGTGCCTTGCAAAACAAGAAAACCTTTCTTCTCCGGTGATACTAGTACGGCAGAGCAAACACA
>AT3G13920-eIF-4?::3:4591541-4595767(-)_3200
AAGAAAATTTAAGAAATGTAAATCGCTGATAGACGACGGGTCAAAATCAGATCAAAGAGTGCCTTGCAAAACAAGAAAAC
>AT3G13920-eIF-4?::3:4591541-4595767(-)_3240
ATATGTTCGTAGCTGGGAGAGAGAGGAGAGAACAACAACTAAGAAAATTTAAGAAATGTAAATCGCTGATAGACGACGGG
>AT3G13920-eIF-4?::3:4591541-4595767(-)_3280
TCCATATGACTTAAACTTAAAAATGGTCAAGAAGAGAGAGATATGTTCGTAGCTGGGAGAGAGAGGAGAGAACAACAACT
>AT3G13920-eIF-4?::3:4591541-4595767(-)_3320
ACAACAAAGCCGAATATTAAAATAGTGAAGAAATAAATACTCCATATGACTTAAACTTAAAAATGGTCAAGAAGAGAGAG
>AT3G13920-eIF-4?::3:4591541-4595767(-)_3360
TTTGATGAAAAGATTTGATTGATACAAAAATCAAAGACAAACAACAAAGCCGAATATTAAAATAGTGAAGAAATAAATAC
>AT3G13920-eIF-4?::3:4591541-4595767(-)_3400
TAATGCTGAGATATAGATTTGAAAAAGCTTAAAACCAAACTTTGATGAAAAGATTTGATTGATACAAAAATCAAAGACAA
>AT3G13920-eIF-4?::3:4591541-4595767(-)_3440
AGCATTTTAACCAGTTTGACATAAACATATAAAATAAGTTTAATGCTGAGATATAGATTTGAAAAAGCTTAAAACCAAAC
>AT3G13920-eIF-4?::3:4591541-4595767(-)_3480
AAAAAAAGTAACCCCGACTATTCAATTAATTTGTGAGCCAAGCATTTTAACCAGTTTGACATAAACATATAAAATAAGTT
>AT3G13920-eIF-4?::3:4591541-4595767(-)_3520
AGAGAGTGTGCCAATGCTTCATCCTTGATTGATGCAATGGAAAAAAAGTAACCCCGACTATTCAATTAATTTGTGAGCCA
>AT3G13920-eIF-4?::3:4591541-4595767(-)_3560
AGACTTTTGATCAGTAGATTTGTCGTTAAAGCAGCGCCTGAGAGAGTGTGCCAATGCTTCATCCTTGATTGATGCAATGG
>AT3G13920-eIF-4?::3:4591541-4595767(-)_3600
AAAAACGAAAGATAAAGCGAGTTCGTCGCTGTGTCCAAACAGACTTTTGATCAGTAGATTTGTCGTTAAAGCAGCGCCTG
>AT3G13920-eIF-4?::3:4591541-4595767(-)_3640
TTTATTTTCCATAAGGCTAGAAATATAAAGAAGATGCATGAAAAACGAAAGATAAAGCGAGTTCGTCGCTGTGTCCAAAC
>AT3G13920-eIF-4?::3:4591541-4595767(-)_3680
AAAAAAAGGAAATAGTACATCAAAACTATTAGATATAATATTTATTTTCCATAAGGCTAGAAATATAAAGAAGATGCATG
>AT3G13920-eIF-4?::3:4591541-4595767(-)_3720
GAATCCACATCCATAAAATTTTGAATATACTTCTTTTGAGAAAAAAAGGAAATAGTACATCAAAACTATTAGATATAATA
>AT3G13920-eIF-4?::3:4591541-4595767(-)_3760
GAAAAACCCTTGTCGGTGGTAGGCTTGACTCGGAATCATTGAATCCACATCCATAAAATTTTGAATATACTTCTTTTGAG
>AT3G13920-eIF-4?::3:4591541-4595767(-)_3800
GAAGTTCAGACCAATAATTTCACTTTGATATTATAAAAGTGAAAAACCCTTGTCGGTGGTAGGCTTGACTCGGAATCATT
>AT3G13920-eIF-4?::3:4591541-4595767(-)_3840
AAATAAAATTTCTTTCATAGTTTCGTGAAGAAACTTTGCAGAAGTTCAGACCAATAATTTCACTTTGATATTATAAAAGT
>AT3G13920-eIF-4?::3:4591541-4595767(-)_3880
TAGGCACGTGGATTTGTCCAAACCTGTAATTTCTCACAGGAAATAAAATTTCTTTCATAGTTTCGTGAAGAAACTTTGCA
>AT3G13920-eIF-4?::3:4591541-4595767(-)_3920
AGGTTTGTGTGGATGTGATGATTTCCCAACTATTTCAAAATAGGCACGTGGATTTGTCCAAACCTGTAATTTCTCACAGG
>AT3G13920-eIF-4?::3:4591541-4595767(-)_3960
TTCATGTGTTTTTCTTTTCTTATGATTTATAATGATGGTTAGGTTTGTGTGGATGTGATGATTTCCCAACTATTTCAAAA
>AT3G13920-eIF-4?::3:4591541-4595767(-)_4000
AGAAAATGAATACGTAAAATTGGTATGAATCACTAGACTTTTCATGTGTTTTTCTTTTCTTATGATTTATAATGATGGTT
>AT3G13920-eIF-4?::3:4591541-4595767(-)_4040
TTTCTTCAAACGAATTAAGTTATTCAACTTAGAAATAGAAAGAAAATGAATACGTAAAATTGGTATGAATCACTAGACTT
>AT3G13920-eIF-4?::3:4591541-4595767(-)_4080
AGTTGGTCAAGGACCTACTTGTGTTTTTTTTCCCTCTTTTTTTCTTCAAACGAATTAAGTTATTCAACTTAGAAATAGAA
>AT3G13920-eIF-4?::3:4591541-4595767(-)_4120
AGGTATCTTTTTTAGAAATCAATTTACAATTGTCATGTGGAGTTGGTCAAGGACCTACTTGTGTTTTTTTTCCCTCTTTT
>AT3G13920-eIF-4?::3:4591541-4595767(-)_4146
AATATGTTTATTTTCCAAATAATTAAAGGTATCTTTTTTAGAAATCAATTTACAATTGTCATGTGGAGTTGGTCAAGGAC
>AT1G42970-GAPDH::1:16127298-16133286(+)_0
AGATTCTGTGAGCCAGTGATCACAAGTTTCTCAAGAGACTCATTTTTTTAATCCTTCTTTTCATGTCATATAGTTTTCAT
>AT1G42970-GAPDH::1:16127298-16133286(+)_40
AATATGTGGCTATTATGTAGGTAAGATACATATGGGGATAAGATTCTGTGAGCCAGTGATCACAAGTTTCTCAAGAGACT
>AT1G42970-GAPDH::1:16127298-16133286(+)_80
TTTGATCAAAACCAACCAATGGTTCAAAGTGAAGCAAAGTAATATGTGGCTATTATGTAGGTAAGATACATATGGGGATA
>AT1G42970-GAPDH::1:16127298-16133286(+)_120
GAGCGTTAGAATATATACATACATACACACATCCTTTGGTTTTGATCAAAACCAACCAATGGTTCAAAGTGAAGCAAAGT
>AT1G42970-GAPDH::1:16127298-16133286(+)_160
CACAAGAAGGAAAAATCTAGGAATGCTAGTGATCAGTTTTGAGCGTTAGAATATATACATACATACACACATCCTTTGGT
>AT1G42970-GAPDH::1:16127298-16133286(+)_200
GACGGCGAGAGCTGCATGTGTGGCCATAGCTGCAAGTGATCACAAGAAGGAAAAATCTAGGAATGCTAGTGATCAGTTTT
>AT1G42970-GAPDH::1:16127298-16133286(+)_240
CACTCTTAGACTGCAGTCGCTGTGTGACCGGGATTCTTGAGACGGCGAGAGCTGCATGTGTGGCCATAGCTGCAAGTGAT
>AT1G42970-GAPDH::1:16127298-16133286(+)_280
CATACCTTGGAGGAGCATTGAGCAGGGAAAGAGTGAATGGCACTCTTAGACTGCAGTCGCTGTGTGACCGGGATTCTTGA
>AT1G42970-GAPDH::1:16127298-16133286(+)_320
ACACACATAAACAGAGGGTATGTAGTAGTCAGATGGAGTTCATACCTTGGAGGAGCATTGAGCAGGGAAAGAGTGAATGG
>AT1G42970-GAPDH::1:16127298-16133286(+)_360
CAAGTAAGTAACAAGAGAAACCAATAAAACAAACTGTACCACACACATAAACAGAGGGTATGTAGTAGTCAGATGGAGTT
>AT1G42970-GAPDH::1:16127298-16133286(+)_400
ATACGCAGACCGGAGAATTCAGCGACTTCTAGCCTCTGTGCAAGTAAGTAACAAGAGAAACCAATAAAACAAACTGTACC
>AT1G42970-GAPDH::1:16127298-16133286(+)_440
TACAGCATCGAAGAAAGATGCTTCCCCACCGATACTACTCATACGCAGACCGGAGAATTCAGCGACTTCTAGCCTCTGTG
>AT1G42970-GAPDH::1:16127298-16133286(+)_480
CAATCAATAAATAAGTTACCTTAGGGATGATTTGTGCAGCTACAGCATCGAAGAAAGATGCTTCCCCACCGATACTACTC
>AT1G42970-GAPDH::1:16127298-16133286(+)_520
CACATATTCACAAATCATGATAACAATACAGTTACTGATTCAATCAATAAATAAGTTACCTTAGGGATGATTTGTGCAGC
>AT1G42970-GAPDH::1:16127298-16133286(+)_560
GGAGTTGATGTTGTCACAGCCTAATATTTCACAAACTCATCACATATTCACAAATCATGATAACAATACAGTTACTGATT
>AT1G42970-GAPDH::1:16127298-16133286(+)_600
AATCGCAACTTTCAGTTTCGCCACTGTCTCTCCTCTAACAGGAGTTGATGTTGTCACAGCCTAATATTTCACAAACTCAT
>AT1G42970-GAPDH::1:16127298-16133286(+)_640
AACACCTAAGAAAGTTCCTACCAATCCTTCCAAAACCGTTAATCGCAACTTTCAGTTTCGCCACTGTCTCTCCTCTAACA
>AT1G42970-GAPDH::1:16127298-16133286(+)_680
AGTACAACAACTTCGAGAGGAGAGTCTTTACGACCATGCCAACACCTAAGAAAGTTCCTACCAATCCTTCCAAAACCGTT
>AT1G42970-GAPDH::1:16127298-16133286(+)_720
TTATTACATACTTACATTCTTGACACCACCACTGTCGTTAAGTACAACAACTTCGAGAGGAGAGTCTTTACGACCATGCC
>AT1G42970-GAPDH::1:16127298-16133286(+)_760
AAATGTCAAAAATGTGTTCCACAAGAAGAGTTCACAAAGTTTATTACATACTTACATTCTTGACACCACCACTGTCGTTA
>AT1G42970-GAPDH::1:16127298-16133286(+)_800
GAGTCATACTTAAGCAAGTGGGATGCCTGCAAATTTCATCAAATGTCAAAAATGTGTTCCACAAGAAGAGTTCACAAAGT
>AT1G42970-GAPDH::1:16127298-16133286(+)_840
GTCCACAATTTTCACTTCAGCCTTGAAGGTTCCAAGCATGGAGTCATACTTAAGCAAGTGGGATGCCTGCAAATTTCATC
>AT1G42970-GAPDH::1:16127298-16133286(+)_880
CAACTTTGATGAGCTTACCATCAACACTAATAGTTTCATTGTCCACAATTTTCACTTCAGCCTTGAAGGTTCCAAGCATG
>AT1G42970-GAPDH::1:16127298-16133286(+)_920
AGCTCAGCCCATGGAAGCTTAAGAGGGTCTCTGTTGGAGACAACTTTGATGAGCTTACCATCAACACTAATAGTTTCATT
>AT1G42970-GAPDH::1:16127298-16133286(+)_960
TTTCGGTAGAAATTTCACCTCGATAACAATGTCAATGCCGAGCTCAGCCCATGGAAGCTTAAGAGGGTCTCTGTTGGAGA
>AT1G42970-GAPDH::1:16127298-16133286(+)_1000
ACTAAGTTCCGTAGCGCGATTTGCCATCATAATAAGCAGTTTTCGGTAGAAATTTCACCTCGATAACAATGTCAATGCCG
>AT1G42970-GAPDH::1:16127298-16133286(+)_1040
CTGTTCCCTGATGATCATAACCATATACAGTTTTCGATTAACTAAGTTCCGTAGCGCGATTTGCCATCATAATAAGCAGT
>AT1G42970-GAPDH::1:16127298-16133286(+)_1080
TGGATATGCTTCCCTGCTCCTGGCCCATCAACAAACACTCCTGTTCCCTGATGATCATAACCATATACAGTTTTCGATTA
>AT1G42970-GAPDH::1:16127298-16133286(+)_1120
TTTGGCTGGTGCAGTGATGATAACTTTCGAGGCTCCGGCTTGGATATGCTTCCCTGCTCCTGGCCCATCAACAAACACTC
>AT1G42970-GAPDH::1:16127298-16133286(+)_1160
GCTCATTGACTCCCATAACATAGGTAGGGATATCAGCACCTTTGGCTGGTGCAGTGATGATAACTTTCGAGGCTCCGGCT
>AT1G42970-GAPDH::1:16127298-16133286(+)_1200
ACGGACCTAATAATGTTAGCGACATCGTGACCATAGTCTTGCTCATTGACTCCCATAACATAGGTAGGGATATCAGCACC
>AT1G42970-GAPDH::1:16127298-16133286(+)_1240
ACTCGTTCATGCTTTAATGAGATCAAAGGTTTAACTTTAAACGGACCTAATAATGTTAGCGACATCGTGACCATAGTCTT
>AT1G42970-GAPDH::1:16127298-16133286(+)_1280
TGCTGCAAAGAAAGACCAAAACTGAAGCATGAATACTCAAACTCGTTCATGCTTTAATGAGATCAAAGGTTTAACTTTAA
>AT1G42970-GAPDH::1:16127298-16133286(+)_1320
TTAGCAAAAGGTGCCAAACAGTTGGTGGTGCAAGATGCATTGCTGCAAAGAAAGACCAAAACTGAAGCATGAATACTCAA
>AT1G42970-GAPDH::1:16127298-16133286(+)_1360
GCAGAGAAAATAAAATGTACCAAATTCTTCATCCAAGACTTTAGCAAAAGGTGCCAAACAGTTGGTGGTGCAAGATGCAT
>AT1G42970-GAPDH::1:16127298-16133286(+)_1400
GTATGAGCTATAAAAAAAACATTTTGAAACATGTAGTGAAGCAGAGAAAATAAAATGTACCAAATTCTTCATCCAAGACT
>AT1G42970-GAPDH::1:16127298-16133286(+)_1440
TTGTCATTGTCCCCTTGACAATTCCTGTGATTCAGTTCATGTATGAGCTATAAAAAAAACATTTTGAAACATGTAGTGAA
>AT1G42970-GAPDH::1:16127298-16133286(+)_1480
AGATGGAATCTTACTTGGTCTCCGGTGTAGGAGTGTGTGGTTGTCATTGTCCCCTTGACAATTCCTGTGATTCAGTTCAT
>AT1G42970-GAPDH::1:16127298-16133286(+)_1520
AGCTCTTCCGTTAGGTTTCTACATGGATAGATAGACAAAAAGATGGAATCTTACTTGGTCTCCGGTGTAGGAGTGTGTGG
>AT1G42970-GAPDH::1:16127298-16133286(+)_1560
ATTCATTTCAAACATATTTATTTTTTTGACAATACAAGCAAGCTCTTCCGTTAGGTTTCTACATGGATAGATAGACAAAA
>AT1G42970-GAPDH::1:16127298-16133286(+)_1600
CTTAGGTCCCTGTGTGATGCATCTAGAAGCCTCTGAAACAATTCATTTCAAACATATTTATTTTTTTGACAATACAAGCA
>AT1G42970-GAPDH::1:16127298-16133286(+)_1640
GCTGGTAGGCACTATGTTCAGTGCTGCGGCTCTTGCACGCCTTAGGTCCCTGTGTGATGCATCTAGAAGCCTCTGAAACA
>AT1G42970-GAPDH::1:16127298-16133286(+)_1680
GCTGCGGCAACACTAATGACACCGCCTTGGCTGCTCCTGTGCTGGTAGGCACTATGTTCAGTGCTGCGGCTCTTGCACGC
>AT1G42970-GAPDH::1:16127298-16133286(+)_1720
GTTGGCACACGGAGTGCAATGCCGTTAAGTTTACCCTTCAGCTGCGGCAACACTAATGACACCGCCTTGGCTGCTCCTGT
>AT1G42970-GAPDH::1:16127298-16133286(+)_1760
CTCAACGTTTATAACAAGGTCAACCACTGAGACGTTTGGTGTTGGCACACGGAGTGCAATGCCGTTAAGTTTACCCTTCA
>AT1G42970-GAPDH::1:16127298-16133286(+)_1800
TAAAGGCCTCGTTCACATCCTCTGCTGTCAAACCTTTCTTCTCAACGTTTATAACAAGGTCAACCACTGAGACGTTTGGT
>AT1G42970-GAPDH::1:16127298-16133286(+)_1840
ACGTCTAAAATGCCTTTCATCGGTCCATTAGCGGCTTTTCTAAAGGCCTCGTTCACATCCTCTGCTGTCAAACCTTTCTT
>AT1G42970-GAPDH::1:16127298-16133286(+)_1880
AGAGCACCTGAAGTCAACAGAGACAAGAGGCGCATCGCAAACGTCTAAAATGCCTTTCATCGGTCCATTAGCGGCTTTTC
>AT1G42970-GAPDH::1:16127298-16133286(+)_1920
TAACCATAGTGAGGGACGAGTCAATGGTGGTAGAGACATCAGAGCACCTGAAGTCAACAGAGACAAGAGGCGCATCGCAA
>AT1G42970-GAPDH::1:16127298-16133286(+)_1960
TTATCATACCAAGCAACCACCTTGACCATATCATCACCCATAACCATAGTGAGGGACGAGTCAATGGTGGTAGAGACATC
>AT1G42970-GAPDH::1:16127298-16133286(+)_2000
ATGTAATGTGTTATATCTCTCTCACCTGTAACCCCACTCGTTATCATACCAAGCAACCACCTTGACCATATCATCACCCA
>AT1G42970-GAPDH::1:16127298-16133286(+)_2040
CATAAACAAACAATCATAGGTTAAAACATAAAATGATATCATGTAATGTGTTATATCTCTCTCACCTGTAACCCCACTCG
>AT1G42970-GAPDH::1:16127298-16133286(+)_2080
TCTTTGGCTAAAACACGAACACGCAAACGCAAACACAAAACATAAACAAACAATCATAGGTTAAAACATAAAATGATATC
>AT1G42970-GAPDH::1:16127298-16133286(+)_2120
CCGGCCACTTGCTAGCCACTAGGTGAGCCAAATCCACCACTCTTTGGCTAAAACACGAACACGCAAACGCAAACACAAAA
>AT1G42970-GAPDH::1:16127298-16133286(+)_2160
AAATCCTCCAAAGGATCTCCACTTCCAACAGCTTCCGCTCCCGGCCACTTGCTAGCCACTAGGTGAGCCAAATCCACCAC
>AT1G42970-GAPDH::1:16127298-16133286(+)_2200
ATAGACTTTGCATTCCTCATCAGCCGGGTTTGTCTTGCAGAAATCCTCCAAAGGATCTCCACTTCCAACAGCTTCCGCTC
>AT1G42970-GAPDH::1:16127298-16133286(+)_2240
GGTGAAAAATAAAGAAAGAAATGATCAAAGTTGTTCAGTCATAGACTTTGCATTCCTCATCAGCCGGGTTTGTCTTGCAG
>AT1G42970-GAPDH::1:16127298-16133286(+)_2280
CGATTTCGAATAAGTAACTCATGATACAAAGTATTGTTTTGGTGAAAAATAAAGAAAGAAATGATCAAAGTTGTTCAGTC
>AT1G42970-GAPDH::1:16127298-16133286(+)_2320
AGACAAGAAAATCTTATGAGAAAAACAAGTATGCATAGTACGATTTCGAATAAGTAACTCATGATACAAAGTATTGTTTT
>AT1G42970-GAPDH::1:16127298-16133286(+)_2360
CAAATACAATTCTCTCAGTCTTAACATATAGTTGTTCATCAGACAAGAAAATCTTATGAGAAAAACAAGTATGCATAGTA
>AT1G42970-GAPDH::1:16127298-16133286(+)_2400
TAAATTCCGTTTTAACATGTAGCATAAAATGGTTATTTCTCAAATACAATTCTCTCAGTCTTAACATATAGTTGTTCATC
>AT1G42970-GAPDH::1:16127298-16133286(+)_2440
AACCAAATCAAACAATTTCTTTTGTCATACATTGCTCAAATAAATTCCGTTTTAACATGTAGCATAAAATGGTTATTTCT
>AT1G42970-GAPDH::1:16127298-16133286(+)_2480
TTTCATTATTTTGTTGCACACTCATGCATCTTTATTTGTAAACCAAATCAAACAATTTCTTTTGTCATACATTGCTCAAA
>AT1G42970-GAPDH::1:16127298-16133286(+)_2520
CAAGTTGAAAATATCAAATCTCTTTTCTCTAGATTGAATGTTTCATTATTTTGTTGCACACTCATGCATCTTTATTTGTA
>AT1G42970-GAPDH::1:16127298-16133286(+)_2560
TTCAAAAAGATCAATTCCAACCATCATACAATAAAGAAATCAAGTTGAAAATATCAAATCTCTTTTCTCTAGATTGAATG
>AT1G42970-GAPDH::1:16127298-16133286(+)_2600
TTCATTTTTAATATAAAAAAATTACATATGTATTATGAAATTCAAAAAGATCAATTCCAACCATCATACAATAAAGAAAT
>AT1G42970-GAPDH::1:16127298-16133286(+)_2640
TAATACCTTACATTGATTTTAATTTATTCTTTCTTTATTTTTCATTTTTAATATAAAAAAATTACATATGTATTATGAAA
>AT1G42970-GAPDH::1:16127298-16133286(+)_2680
GTTTGGTTCTAAATTTTTAATATTTAAAAACTATATGGTATAATACCTTACATTGATTTTAATTTATTCTTTCTTTATTT
>AT1G42970-GAPDH::1:16127298-16133286(+)_2720
TTGCATAAGTTAAAAATTCAATTGAGAAATCGTCATAAGAGTTTGGTTCTAAATTTTTAATATTTAAAAACTATATGGTA
>AT1G42970-GAPDH::1:16127298-16133286(+)_2760
CTGCTACCATTTTTTTTGTTGTTTTTTGTTGTTGTTGTTATTGCATAAGTTAAAAATTCAATTGAGAAATCGTCATAAGA
>AT1G42970-GAPDH::1:16127298-16133286(+)_2800
ACATCATTAAAAGTTTTGTAGACTCAATTCAAAAATCAGCCTGCTACCATTTTTTTTGTTGTTTTTTGTTGTTGTTGTTA
>AT1G42970-GAPDH::1:16127298-16133286(+)_2840
TGAATTAACAAATTTTGTACAATTTTCTCATTTTTCACCTACATCATTAAAAGTTTTGTAGACTCAATTCAAAAATCAGC
>AT1G42970-GAPDH::1:16127298-16133286(+)_2880
AAAAAGGCTGAGTTGGTTGAAGAGCTGCAATGAAAATGATTGAATTAACAAATTTTGTACAATTTTCTCATTTTTCACCT
>AT1G42970-GAPDH::1:16127298-16133286(+)_2920
AAGATGGAACTCGAGTCTAATAAAGAAACAAGCTTGAGAAAAAAAGGCTGAGTTGGTTGAAGAGCTGCAATGAAAATGAT
>AT1G42970-GAPDH::1:16127298-16133286(+)_2960
ATAGGTTCAATAACCAGAGAAGCTATTTCTAGCTGAACAAAAGATGGAACTCGAGTCTAATAAAGAAACAAGCTTGAGAA
>AT1G42970-GAPDH::1:16127298-16133286(+)_3000
TGATTCACTTCCAGAATGTGTACGACTATTCCTTGCTCTGATAGGTTCAATAACCAGAGAAGCTATTTCTAGCTGAACAA
>AT1G42970-GAPDH::1:16127298-16133286(+)_3040
CCAAAGCATTGATTAAAAAATCACCACTATAATGATTGATTGATTCACTTCCAGAATGTGTACGACTATTCCTTGCTCTG
>AT1G42970-GAPDH::1:16127298-16133286(+)_3080
AGTTTTTTCTTTATATTTGTTATTTTTTTGCACAGTTTGCCCAAAGCATTGATTAAAAAATCACCACTATAATGATTGAT
>AT1G42970-GAPDH::1:16127298-16133286(+)_3120
GGAGTACTTATCTGTTATTTAATATATCGGCATACACCAAAGTTTTTTCTTTATATTTGTTATTTTTTTGCACAGTTTGC
>AT1G42970-GAPDH::1:16127298-16133286(+)_3160
AGGCCGCTATCGTATGAACATATTTTTCTTCGTTAGAGACGGAGTACTTATCTGTTATTTAATATATCGGCATACACCAA
>AT1G42970-GAPDH::1:16127298-16133286(+)_3200
CTCATATTAGTTAGGATACTAGTTATATTTAGTTTGGCCAAGGCCGCTATCGTATGAACATATTTTTCTTCGTTAGAGAC
>AT1G42970-GAPDH::1:16127298-16133286(+)_3240
AATAGAATACAACTATAAATTTAGTTCTAATAGGAGACAACTCATATTAGTTAGGATACTAGTTATATTTAGTTTGGCCA
>AT1G42970-GAPDH::1:16127298-16133286(+)_3280
TTTTAAATATTAGAGTGTTATTATACTCTGTATAAACAGTAATAGAATACAACTATAAATTTAGTTCTAATAGGAGACAA
>AT1G42970-GAPDH::1:16127298-16133286(+)_3320
ATTACTTATATACGTAAATTTAGGATAATATGATTTACTATTTTAAATATTAGAGTGTTATTATACTCTGTATAAACAGT
>AT1G42970-GAPDH::1:16127298-16133286(+)_3360
TATCTATTTTTATTGATGTTTTGTGTTATGTTAATTGTAAATTACTTATATACGTAAATTTAGGATAATATGATTTACTA
>AT1G42970-GAPDH::1:16127298-16133286(+)_3400
ATATTAGTTTTTTTAGATTCAATTTATTTTATGTCCTTATTATCTATTTTTATTGATGTTTTGTGTTATGTTAATTGTAA
>AT1G42970-GAPDH::1:16127298-16133286(+)_3440
AGCATTTACAGCCTAAAGGATTTGACATCAACATAAATTAATATTAGTTTTTTTAGATTCAATTTATTTTATGTCCTTAT
>AT1G42970-GAPDH::1:16127298-16133286(+)_3480
AGAATCTATATAGAAATTCGAATATATTAAGATAAACCAAAGCATTTACAGCCTAAAGGATTTGACATCAACATAAATTA
>AT1G42970-GAPDH::1:16127298-16133286(+)_3520
CTTATTTTATGTAAAATACTTTGGAGTTAGTATATACTTTAGAATCTATATAGAAATTCGAATATATTAAGATAAACCAA
>AT1G42970-GAPDH::1:16127298-16133286(+)_3560
TTTTAGATAACACTATCTCAAAATAACATATATAAATAAACTTATTTTATGTAAAATACTTTGGAGTTAGTATATACTTT
>AT1G42970-GAPDH::1:16127298-16133286(+)_3600
TTTTGATGATTATTGCATCTTTATTATGTAATCCTCTGAATTTTAGATAACACTATCTCAAAATAACATATATAAATAAA
>AT1G42970-GAPDH::1:16127298-16133286(+)_3640
TTCAGTATGATTCAACTTTTACAGTTACGGTGTTTATAGTTTTTGATGATTATTGCATCTTTATTATGTAATCCTCTGAA
>AT1G42970-GAPDH::1:16127298-16133286(+)_3680
GTGAACAGTGTGAGTTGAATTACATCATTTTCCAGTTAGGTTCAGTATGATTCAACTTTTACAGTTACGGTGTTTATAGT
>AT1G42970-GAPDH::1:16127298-16133286(+)_3720
AAAGACACTAACACTTTCTATAAGTAGGAAAATGCACTATGTGAACAGTGTGAGTTGAATTACATCATTTTCCAGTTAGG
>AT1G42970-GAPDH::1:16127298-16133286(+)_3760
CTGTGTAGTAATTTTGAATGTTTGATGATTTGAGGTTGGAAAAGACACTAACACTTTCTATAAGTAGGAAAATGCACTAT
>AT1G42970-GAPDH::1:16127298-16133286(+)_3800
TTGTTGAAGTCAATTTTAGTTTCAAATTAAAACACACAATCTGTGTAGTAATTTTGAATGTTTGATGATTTGAGGTTGGA
>AT1G42970-GAPDH::1:16127298-16133286(+)_3840
TGTGTTATCTGAGTCATTGATTTTAATGATTGACATAAAATTGTTGAAGTCAATTTTAGTTTCAAATTAAAACACACAAT
>AT1G42970-GAPDH::1:16127298-16133286(+)_3880
TTGTTTAAACGAATTTCTACCATGTTGTTCTCCTTGCCATTGTGTTATCTGAGTCATTGATTTTAATGATTGACATAAAA
>AT1G42970-GAPDH::1:16127298-16133286(+)_3920
CATGGTTACAAAAGCAAAACAAAAAACGATGGATGTAGTTTTGTTTAAACGAATTTCTACCATGTTGTTCTCCTTGCCAT
>AT1G42970-GAPDH::1:16127298-16133286(+)_3960
GAATTGTGATTTTACTTATTAACTTCGTTGTTATATTTTACATGGTTACAAAAGCAAAACAAAAAACGATGGATGTAGTT
>AT1G42970-GAPDH::1:16127298-16133286(+)_4000
TTTTATTTTTGCGTCATCATTTTGTCAATTTTACATACAAGAATTGTGATTTTACTTATTAACTTCGTTGTTATATTTTA
>AT1G42970-GAPDH::1:16127298-16133286(+)_4040
AAATTGTTATATTTGGGATTTGAAAGTTTGTCATTTTTACTTTTATTTTTGCGTCATCATTTTGTCAATTTTACATACAA
>AT1G42970-GAPDH::1:16127298-16133286(+)_4080
AATATTCACATACGATAAATATTATATGTGTACATAAGTGAAATTGTTATATTTGGGATTTGAAAGTTTGTCATTTTTAC
>AT1G42970-GAPDH::1:16127298-16133286(+)_4120
TCATCAATTAAATAAATAATTATAATTTTTTCTTATGAAAAATATTCACATACGATAAATATTATATGTGTACATAAGTG
>AT1G42970-GAPDH::1:16127298-16133286(+)_4160
TTAAACGAATTACCGCTACGTTGTTGTCTTTGCTACCGCCTCATCAATTAAATAAATAATTATAATTTTTTCTTATGAAA
>AT1G42970-GAPDH::1:16127298-16133286(+)_4200
TGTTACATAGGTACAAAAACAAAAAACAATGTAGTTTTGTTTAAACGAATTACCGCTACGTTGTTGTCTTTGCTACCGCC
>AT1G42970-GAPDH::1:16127298-16133286(+)_4240
TTTTTTTGTTCTTTTCTCATAATTAATCCTTGTCGTTATATGTTACATAGGTACAAAAACAAAAAACAATGTAGTTTTGT
>AT1G42970-GAPDH::1:16127298-16133286(+)_4280
TAAGTACATACGAAAGTTCCGGATCTTATAAGTTTTCTTATTTTTTTGTTCTTTTCTCATAATTAATCCTTGTCGTTATA
>AT1G42970-GAPDH::1:16127298-16133286(+)_4320
TAGAACCGTTTATTTCAAAACAGGAAAATGCCGGTTTTCGTAAGTACATACGAAAGTTCCGGATCTTATAAGTTTTCTTA
>AT1G42970-GAPDH::1:16127298-16133286(+)_4360
ACAATATATTATTCTTTATCTTTACATAATGATAGAAGGGTAGAACCGTTTATTTCAAAACAGGAAAATGCCGGTTTTCG
>AT1G42970-GAPDH::1:16127298-16133286(+)_4400
TTATCGGAGCTCACCATCGTCGCCATCACCAACAAAGGAAACAATATATTATTCTTTATCTTTACATAATGATAGAAGGG
>AT1G42970-GAPDH::1:16127298-16133286(+)_4440
TCACCATCGTCGCTGTTGTCAGAGCTCACCATCGTCGCCGTTATCGGAGCTCACCATCGTCGCCATCACCAACAAAGGAA
>AT1G42970-GAPDH::1:16127298-16133286(+)_4520
ATTAACGGAGCTCATCGACATTGTCGGAGGTTACCATCGTCGCCGTTGTCGGAGCTCACCATCGTCGCCATTATCGGTGC
>AT1G42970-GAPDH::1:16127298-16133286(+)_4560
ATCACTCTCACGATTCACCGCTGCCCACATCGTCGTTACTATTAACGGAGCTCATCGACATTGTCGGAGGTTACCATCGT
>AT1G42970-GAPDH::1:16127298-16133286(+)_4600
GAGAAATCAGTGAGTGATAAGAGGAGGGAGAAGATGAGCCATCACTCTCACGATTCACCGCTGCCCACATCGTCGTTACT
>AT1G42970-GAPDH::1:16127298-16133286(+)_4640
TTTTTAGAGTTGTGAGATCATTGGATAAAAACAAAGATCGGAGAAATCAGTGAGTGATAAGAGGAGGGAGAAGATGAGCC
>AT1G42970-GAPDH::1:16127298-16133286(+)_4680
AATTGCATTATTTAGCACTACATAACGATTCACCTCTATTTTTTTAGAGTTGTGAGATCATTGGATAAAAACAAAGATCG
>AT1G42970-GAPDH::1:16127298-16133286(+)_4720
ATAAATGTTTTGAGATGTAATCTGGAAATATTTATTTTTAAATTGCATTATTTAGCACTACATAACGATTCACCTCTATT
>AT1G42970-GAPDH::1:16127298-16133286(+)_4760
TTTGAATGGGAACCCAAGCACAAAAATCAAACTCACAGTGATAAATGTTTTGAGATGTAATCTGGAAATATTTATTTTTA
>AT1G42970-GAPDH::1:16127298-16133286(+)_4800
TGGAAGGGAAACTCAATCAAAAACTAAAACCCTAAAGATTTTTGAATGGGAACCCAAGCACAAAAATCAAACTCACAGTG
>AT1G42970-GAPDH::1:16127298-16133286(+)_4840
TTGTGTCCTCACTCTACACCATTAGCGATATTTTGTTTATTGGAAGGGAAACTCAATCAAAAACTAAAACCCTAAAGATT
>AT1G42970-GAPDH::1:16127298-16133286(+)_4880
ATATGCAATTTAAGTATTCGAAACGGAGCTATTCTTTTCATTGTGTCCTCACTCTACACCATTAGCGATATTTTGTTTAT
>AT1G42970-GAPDH::1:16127298-16133286(+)_4920
AGATGACTAGTAAAGAAGAAGAATTTCAGATTTCAAGCAGATATGCAATTTAAGTATTCGAAACGGAGCTATTCTTTTCA
>AT1G42970-GAPDH::1:16127298-16133286(+)_4960
ATTAAACGAAATAAAATCATCTTGCAAATGAAAAAGAAGAAGATGACTAGTAAAGAAGAAGAATTTCAGATTTCAAGCAG
>AT1G42970-GAPDH::1:16127298-16133286(+)_5000
AATCCTAAGGATGATAATATTTATGAAACCCAAGCAAAGAATTAAACGAAATAAAATCATCTTGCAAATGAAAAAGAAGA
>AT1G42970-GAPDH::1:16127298-16133286(+)_5040
ATCCATTCTATTACAAACACCCATCGATTCAAGATAAATAAATCCTAAGGATGATAATATTTATGAAACCCAAGCAAAGA
>AT1G42970-GAPDH::1:16127298-16133286(+)_5080
AAATCTTTTAACAAAAATTAGAAATCTTATACCCTAAAATATCCATTCTATTACAAACACCCATCGATTCAAGATAAATA
>AT1G42970-GAPDH::1:16127298-16133286(+)_5120
CTTTCATCATCATCTTCCCTGTCCTTCTTCTTTTCAATCCAAATCTTTTAACAAAAATTAGAAATCTTATACCCTAAAAT
>AT1G42970-GAPDH::1:16127298-16133286(+)_5160
GATGATTTGACTATTTTACCTTGAAAATTTTCACCCTCTTCTTTCATCATCATCTTCCCTGTCCTTCTTCTTTTCAATCC
>AT1G42970-GAPDH::1:16127298-16133286(+)_5200
GCTTTTCCGTATGTGATTTGAAAAAGAGCATTTTTAATATGATGATTTGACTATTTTACCTTGAAAATTTTCACCCTCTT
>AT1G42970-GAPDH::1:16127298-16133286(+)_5240
TGAAAACATGTACTTTTTTGACAAAAACTTTGATTTTGAGGCTTTTCCGTATGTGATTTGAAAAAGAGCATTTTTAATAT
>AT1G42970-GAPDH::1:16127298-16133286(+)_5280
TTGTGATTTGACCTAGTAACTTTGTCGTTAAGGGTTATTGTGAAAACATGTACTTTTTTGACAAAAACTTTGATTTTGAG
>AT1G42970-GAPDH::1:16127298-16133286(+)_5320
CTTTTTTGCGTGAACAATATGTCATTTTTACATACACTAATTGTGATTTGACCTAGTAACTTTGTCGTTAAGGGTTATTG
>AT1G42970-GAPDH::1:16127298-16133286(+)_5360
AGTGAAATTGTTATATTTGATACTTAACAGTCTGTCATTTCTTTTTTGCGTGAACAATATGTCATTTTTACATACACTAA
>AT1G42970-GAPDH::1:16127298-16133286(+)_5400
ATAAAAGTTTTTCTACATACCATAAATGTTATATGTGTACAGTGAAATTGTTATATTTGATACTTAACAGTCTGTCATTT
>AT1G42970-GAPDH::1:16127298-16133286(+)_5440
AAGATTTTAACAATAAAATAAATGATTAGATTTCTTTCTTATAAAAGTTTTTCTACATACCATAAATGTTATATGTGTAC
>AT1G42970-GAPDH::1:16127298-16133286(+)_5480
GCGTCATCAATTAAATATATGATTAGATTTTTTTCACATAAAGATTTTAACAATAAAATAAATGATTAGATTTCTTTCTT
>AT1G42970-GAPDH::1:16127298-16133286(+)_5520
TGTTTAAACGAAATACCACCACGTTGTTCACTTTGTCACAGCGTCATCAATTAAATATATGATTAGATTTTTTTCACATA
>AT1G42970-GAPDH::1:16127298-16133286(+)_5560
AGTTACATGGGTCCAAGAGCCAAAAAGGGATGTAGATCATTGTTTAAACGAAATACCACCACGTTGTTCACTTTGTCACA
>AT1G42970-GAPDH::1:16127298-16133286(+)_5600
TACAATAATTGTGATTTGATCCCGTAATTTTTTCTTTATAAGTTACATGGGTCCAAGAGCCAAAAAGGGATGTAGATCAT
>AT1G42970-GAPDH::1:16127298-16133286(+)_5640
AATTATAATATTTGGTGTTTGACAGTCTGTCATTTTTACATACAATAATTGTGATTTGATCCCGTAATTTTTTCTTTATA
>AT1G42970-GAPDH::1:16127298-16133286(+)_5680
GGTTTTCTACGTACCATATATGCTATGTGTAAATAAATGAAATTATAATATTTGGTGTTTGACAGTCTGTCATTTTTACA
>AT1G42970-GAPDH::1:16127298-16133286(+)_5720
CATAAAATAAAATAAATGATTATATTTTTTTCTTATAAAAGGTTTTCTACGTACCATATATGCTATGTGTAAATAAATGA
>AT1G42970-GAPDH::1:16127298-16133286(+)_5760
CAAAAATTGATTATATTTTTTTCTTATAAAAGATTTTCTACATAAAATAAAATAAATGATTATATTTTTTTCTTATAAAA
>AT1G42970-GAPDH::1:16127298-16133286(+)_5800
GATTTTCTACATACAATAAATGTTTTATGTGCACATAAAACAAAAATTGATTATATTTTTTTCTTATAAAAGATTTTCTA
>AT1G42970-GAPDH::1:16127298-16133286(+)_5840
CTGTCATTTTACATACAATAATTAATTATATTTTGTAAAAGATTTTCTACATACAATAAATGTTTTATGTGCACATAAAA
>AT1G42970-GAPDH::1:16127298-16133286(+)_5880
TCAGGTTAGTGCATCTTATATAGATTTGGTTTCTATACAACTGTCATTTTACATACAATAATTAATTATATTTTGTAAAA
>AT1G42970-GAPDH::1:16127298-16133286(+)_5908
GAATGGAGTATAGATTATCAATTCATCATCAGGTTAGTGCATCTTATATAGATTTGGTTTCTATACAACTGTCATTTTAC
>AT2G28390-SAND::2:12136241-12147883(-)_0
ATACCAGAACGTACCAACCAGATCTGTGTTTACACTATCATAAAATAAAATTCGTATATTATGAATAATTGAATGCCCCT
>AT2G28390-SAND::2:12136241-12147883(-)_40
TTTAAGTCGCCCTTGCAAATTTTTTTGTCTGAAAATACAAATACCAGAACGTACCAACCAGATCTGTGTTTACACTATCA
>AT2G28390-SAND::2:12136241-12147883(-)_80
TCCAGAAGGTGGTAATAATATTGTAACATCATACTAAATTTTTAAGTCGCCCTTGCAAATTTTTTTGTCTGAAAATACAA
>AT2G28390-SAND::2:12136241-12147883(-)_120
ATTGATCAAGTACAGATAAAACAAAAACAACATCTCATTATCCAGAAGGTGGTAATAATATTGTAACATCATACTAAATT
>AT2G28390-SAND::2:12136241-12147883(-)_160
AAATCGCCTAAATTTATGTTGTGCGTACTTGATCCAAGACATTGATCAAGTACAGATAAAACAAAAACAACATCTCATTA
>AT2G28390-SAND::2:12136241-12147883(-)_200
AATTATCCATATCCTATCAAAACAGGTGATTTATCCACATAAATCGCCTAAATTTATGTTGTGCGTACTTGATCCAAGAC
>AT2G28390-SAND::2:12136241-12147883(-)_240
TCAATGAAACGTTAAATGTTTAAATCGTAACCAATTAGTTAATTATCCATATCCTATCAAAACAGGTGATTTATCCACAT
>AT2G28390-SAND::2:12136241-12147883(-)_280
GATATAATAAGAATTCTACCTAATGAAGTAATTTGTTACGTCAATGAAACGTTAAATGTTTAAATCGTAACCAATTAGTT
>AT2G28390-SAND::2:12136241-12147883(-)_320
TTTGACAAAAACAATTTGTAGGTACAAGATCTAGGTGTTTGATATAATAAGAATTCTACCTAATGAAGTAATTTGTTACG
>AT2G28390-SAND::2:12136241-12147883(-)_360
ATCTTTGTAAAAATATCGTTTTATTTGTAGGTACAAGATGTTTGACAAAAACAATTTGTAGGTACAAGATCTAGGTGTTT
>AT2G28390-SAND::2:12136241-12147883(-)_400
AAAAATATCAGTTCATTTAATCATTATGTTGAAATTTAGTATCTTTGTAAAAATATCGTTTTATTTGTAGGTACAAGATG
>AT2G28390-SAND::2:12136241-12147883(-)_440
TTGGACTAAAAGAGCGTATGTTGAAATTTATTATCTTTGTAAAAATATCAGTTCATTTAATCATTATGTTGAAATTTAGT
>AT2G28390-SAND::2:12136241-12147883(-)_480
TATGGTTTTACTTCCACTGTCCCATTTATAAGATTTTTTCTTGGACTAAAAGAGCGTATGTTGAAATTTATTATCTTTGT
>AT2G28390-SAND::2:12136241-12147883(-)_520
ATTGAAAGTTTGAAACCAATATTTATGAATCCATTATTGGTATGGTTTTACTTCCACTGTCCCATTTATAAGATTTTTTC
>AT2G28390-SAND::2:12136241-12147883(-)_560
TCAAAAATATACTACATATTTGAACGTAGATACAATCTTCATTGAAAGTTTGAAACCAATATTTATGAATCCATTATTGG
>AT2G28390-SAND::2:12136241-12147883(-)_600
TTTTTTTATTCCAAAATTAGCAAATGATTCGTTAAAATTTTCAAAAATATACTACATATTTGAACGTAGATACAATCTTC
>AT2G28390-SAND::2:12136241-12147883(-)_640
TTCCGAAGAATAATGCAAATAACTAAAATTTTAGATGAAATTTTTTTATTCCAAAATTAGCAAATGATTCGTTAAAATTT
>AT2G28390-SAND::2:12136241-12147883(-)_680
TGTAGGTTTATGTACTTCCCTAGTCATGGTCAACCAAGCATTCCGAAGAATAATGCAAATAACTAAAATTTTAGATGAAA
>AT2G28390-SAND::2:12136241-12147883(-)_720
GTCACAATGATATCCGAAGTGATTCCGATCATCTATTTGGTGTAGGTTTATGTACTTCCCTAGTCATGGTCAACCAAGCA
>AT2G28390-SAND::2:12136241-12147883(-)_760
ATATTTTTCTAGTTAGACCGTAAGATGATTCTCGGAAGGTGTCACAATGATATCCGAAGTGATTCCGATCATCTATTTGG
>AT2G28390-SAND::2:12136241-12147883(-)_800
CCACATGAATCATGTGGTTGTCCCTCACTCCCTCTTCTTAATATTTTTCTAGTTAGACCGTAAGATGATTCTCGGAAGGT
>AT2G28390-SAND::2:12136241-12147883(-)_840
TACCAGTTAAATCTAATAACAATAACATATCATCCTCATGCCACATGAATCATGTGGTTGTCCCTCACTCCCTCTTCTTA
>AT2G28390-SAND::2:12136241-12147883(-)_880
AAAATAAATAACAACTTATACTTTTGATTAATTAATTACATACCAGTTAAATCTAATAACAATAACATATCATCCTCATG
>AT2G28390-SAND::2:12136241-12147883(-)_920
TAGTTGATATAAGTTTCTATTTTCTAAATATCCACCAGGAAAAATAAATAACAACTTATACTTTTGATTAATTAATTACA
>AT2G28390-SAND::2:12136241-12147883(-)_960
TGGATAATCTGTTAGTCCTATAAATTATCGATGTCTAATTTAGTTGATATAAGTTTCTATTTTCTAAATATCCACCAGGA
>AT2G28390-SAND::2:12136241-12147883(-)_1000
TTTGGAAAAAAGCCTAGTTGTGTTGAGAAAGACTGACAAGTGGATAATCTGTTAGTCCTATAAATTATCGATGTCTAATT
>AT2G28390-SAND::2:12136241-12147883(-)_1040
TGTTACAATTAATACGTATAACATGATGGAGTTAAGTGTTTTTGGAAAAAAGCCTAGTTGTGTTGAGAAAGACTGACAAG
>AT2G28390-SAND::2:12136241-12147883(-)_1080
AACTTACACAAGAATTAATTCGAAACTTCAATAGAACAAATGTTACAATTAATACGTATAACATGATGGAGTTAAGTGTT
>AT2G28390-SAND::2:12136241-12147883(-)_1120
AGTACTCTGCCAAGTGCCATGCGTTAAACGAATGTTTGGTAACTTACACAAGAATTAATTCGAAACTTCAATAGAACAAA
>AT2G28390-SAND::2:12136241-12147883(-)_1160
ATCGTTCACGTTTTTGTCATTGGATTTGACTTACTTGTATAGTACTCTGCCAAGTGCCATGCGTTAAACGAATGTTTGGT
>AT2G28390-SAND::2:12136241-12147883(-)_1200
TAATTTTTAACTTCTCATATGGCTTCAAATGAGCTAGAACATCGTTCACGTTTTTGTCATTGGATTTGACTTACTTGTAT
>AT2G28390-SAND::2:12136241-12147883(-)_1240
AGCCATTATTGGTACCGTAGTAGACGATGTCACAAATTAGTAATTTTTAACTTCTCATATGGCTTCAAATGAGCTAGAAC
>AT2G28390-SAND::2:12136241-12147883(-)_1280
TAGATACAATGTTATACAAGTTTGAAACCAATATCTAAAAAGCCATTATTGGTACCGTAGTAGACGATGTCACAAATTAG
>AT2G28390-SAND::2:12136241-12147883(-)_1320
CGTTTAATTTTTTAGAAAATAAACCTAAAATAATTGACCGTAGATACAATGTTATACAAGTTTGAAACCAATATCTAAAA
>AT2G28390-SAND::2:12136241-12147883(-)_1360
GTAGGTTTATCTACTTCCTAGTGGTGGTCTTCCCACGGTTCGTTTAATTTTTTAGAAAATAAACCTAAAATAATTGACCG
>AT2G28390-SAND::2:12136241-12147883(-)_1400
AATATTCCAAGTTATTCTGATGATCTCTCTTATATATAGTGTAGGTTTATCTACTTCCTAGTGGTGGTCTTCCCACGGTT
>AT2G28390-SAND::2:12136241-12147883(-)_1440
AGTTAGATCGCGTAAGCCGATATTCGCAAGACATCAAACCAATATTCCAAGTTATTCTGATGATCTCTCTTATATATAGT
>AT2G28390-SAND::2:12136241-12147883(-)_1480
CCTCAATAAAATCTACTTAAACCTTTGCATACTCTTATCTAGTTAGATCGCGTAAGCCGATATTCGCAAGACATCAAACC
>AT2G28390-SAND::2:12136241-12147883(-)_1520
AATCCCGTTGAGGTAAAATCTATAGACATCTTTTTAATCGCCTCAATAAAATCTACTTAAACCTTTGCATACTCTTATCT
>AT2G28390-SAND::2:12136241-12147883(-)_1560
TGTTATCAATCAATCCTATAAATTACTAATCTAATATTTGAATCCCGTTGAGGTAAAATCTATAGACATCTTTTTAATCG
>AT2G28390-SAND::2:12136241-12147883(-)_1600
TCCCTTAATTCCATAAATTATGCGGAAAAAATGACAAGTATGTTATCAATCAATCCTATAAATTACTAATCTAATATTTG
>AT2G28390-SAND::2:12136241-12147883(-)_1640
CTAGTTGTGGTGAATTCTTTAGAAAAACTAGTTTGGTGAATCCCTTAATTCCATAAATTATGCGGAAAAAATGACAAGTA
>AT2G28390-SAND::2:12136241-12147883(-)_1680
ATTAGGAATCCAGCATGCATCTTTTTCAAGATGGTACTAGCTAGTTGTGGTGAATTCTTTAGAAAAACTAGTTTGGTGAA
>AT2G28390-SAND::2:12136241-12147883(-)_1720
TAACCATAAGAAAAATGCATATGACTTTTTCCAAATGGAAATTAGGAATCCAGCATGCATCTTTTTCAAGATGGTACTAG
>AT2G28390-SAND::2:12136241-12147883(-)_1760
AGTTATTCAAATCCTCTTCCTCTTGTTGTTTAAAGGTAAATAACCATAAGAAAAATGCATATGACTTTTTCCAAATGGAA
>AT2G28390-SAND::2:12136241-12147883(-)_1800
AACTAATGAGATGAAATTTAAAATCCATTGTCAAAACAAAAGTTATTCAAATCCTCTTCCTCTTGTTGTTTAAAGGTAAA
>AT2G28390-SAND::2:12136241-12147883(-)_1840
AAGAAAAGAAGTTAATAACGTGTTTCGATAAAAGGAAACAAACTAATGAGATGAAATTTAAAATCCATTGTCAAAACAAA
>AT2G28390-SAND::2:12136241-12147883(-)_1880
TACGCAAACTTATTTAACTGTTTATGATTCATTCGCCAAAAAGAAAAGAAGTTAATAACGTGTTTCGATAAAAGGAAACA
>AT2G28390-SAND::2:12136241-12147883(-)_1920
CCACGCGGATGCGGTTTGGTTTCCTTTTTACGGTCGGCTATACGCAAACTTATTTAACTGTTTATGATTCATTCGCCAAA
>AT2G28390-SAND::2:12136241-12147883(-)_1960
AAAAATTGACATTGCCATTGCCATTACCAAACTAAAATATCCACGCGGATGCGGTTTGGTTTCCTTTTTACGGTCGGCTA
>AT2G28390-SAND::2:12136241-12147883(-)_2000
TACCAGAAATTACCACTCTGCCACTGGCTAAGTTACGTCTAAAAATTGACATTGCCATTGCCATTACCAAACTAAAATAT
>AT2G28390-SAND::2:12136241-12147883(-)_2040
GGATCACGGCATCAGTTTGGGCTCACTTGATAGGTACTTTTACCAGAAATTACCACTCTGCCACTGGCTAAGTTACGTCT
>AT2G28390-SAND::2:12136241-12147883(-)_2080
ACTTGTGCAGTCATCACTTTACGTTGGGAAATACTCTTAAGGATCACGGCATCAGTTTGGGCTCACTTGATAGGTACTTT
>AT2G28390-SAND::2:12136241-12147883(-)_2120
AAACGACAAGACCAGCGCACATAAAACGCCGAACGACTCGACTTGTGCAGTCATCACTTTACGTTGGGAAATACTCTTAA
>AT2G28390-SAND::2:12136241-12147883(-)_2160
TAAAAGAAAAAAAATAACGAGGAAAAAGACAAAGAATGCAAAACGACAAGACCAGCGCACATAAAACGCCGAACGACTCG
>AT2G28390-SAND::2:12136241-12147883(-)_2200
CATTTATATTCGATTCGTCGCTTTGGTAAAAACTAAAAACTAAAAGAAAAAAAATAACGAGGAAAAAGACAAAGAATGCA
>AT2G28390-SAND::2:12136241-12147883(-)_2240
GAAATTTGACGTTTAATTTGGAAGGTACCGATATTATACCCATTTATATTCGATTCGTCGCTTTGGTAAAAACTAAAAAC
>AT2G28390-SAND::2:12136241-12147883(-)_2280
TTTGGTTTATATCAAAAGAACAAGGAAAGAATAGTGAAAAGAAATTTGACGTTTAATTTGGAAGGTACCGATATTATACC
>AT2G28390-SAND::2:12136241-12147883(-)_2320
AAAGAGACGTACCTGAAGTGTCATAACAGCCGATGAATTTTTTGGTTTATATCAAAAGAACAAGGAAAGAATAGTGAAAA
>AT2G28390-SAND::2:12136241-12147883(-)_2360
GACATGTGAATTCATTAGTTATATTATAACCAAACACGTGAAAGAGACGTACCTGAAGTGTCATAACAGCCGATGAATTT
>AT2G28390-SAND::2:12136241-12147883(-)_2400
AAGCTTTTTTATCGTAATTGTTTCTATAGTCAATTTCTTGGACATGTGAATTCATTAGTTATATTATAACCAAACACGTG
>AT2G28390-SAND::2:12136241-12147883(-)_2440
ACCAAAAACTTATTTTCTATTTGTTTTCGCCAACAACCAAAAGCTTTTTTATCGTAATTGTTTCTATAGTCAATTTCTTG
>AT2G28390-SAND::2:12136241-12147883(-)_2480
AACAATGACTTTCATAGTTCTCTATGGTTGCTTACATTTGACCAAAAACTTATTTTCTATTTGTTTTCGCCAACAACCAA
>AT2G28390-SAND::2:12136241-12147883(-)_2520
GAACGAACTTCACATTCTCCATATGAAATTTTTGCTTCCTAACAATGACTTTCATAGTTCTCTATGGTTGCTTACATTTG
>AT2G28390-SAND::2:12136241-12147883(-)_2560
CTCATCTTTCATCCATTCTATCAACTAAATTCTTACAGATGAACGAACTTCACATTCTCCATATGAAATTTTTGCTTCCT
>AT2G28390-SAND::2:12136241-12147883(-)_2600
CATAACACTCAAATATTGCAACAACGATTGAGCTCGAAATCTCATCTTTCATCCATTCTATCAACTAAATTCTTACAGAT
>AT2G28390-SAND::2:12136241-12147883(-)_2640
TGTCACAAATGCGGTTCTTTTTCACCATTCGCAATCGCAACATAACACTCAAATATTGCAACAACGATTGAGCTCGAAAT
>AT2G28390-SAND::2:12136241-12147883(-)_2680
CTAGCAATATGATCGATCATATGGTGAGTAATATAACTATTGTCACAAATGCGGTTCTTTTTCACCATTCGCAATCGCAA
>AT2G28390-SAND::2:12136241-12147883(-)_2720
TTGATGAGCTTGAATAATCGGCTTTGTGACTTGTGTTACACTAGCAATATGATCGATCATATGGTGAGTAATATAACTAT
>AT2G28390-SAND::2:12136241-12147883(-)_2760
CGTGTCATGTATTGAGCTGAGTCGGTTCTTTACGTTCTTGTTGATGAGCTTGAATAATCGGCTTTGTGACTTGTGTTACA
>AT2G28390-SAND::2:12136241-12147883(-)_2800
TTTGGCCGAGTGAGCCACTCACCAATCCATCATCGTAGTCCGTGTCATGTATTGAGCTGAGTCGGTTCTTTACGTTCTTG
>AT2G28390-SAND::2:12136241-12147883(-)_2840
AGATTTGGAATTGAGAAACTTGATGACTACGTTACGGATTTTTGGCCGAGTGAGCCACTCACCAATCCATCATCGTAGTC
>AT2G28390-SAND::2:12136241-12147883(-)_2880
TTACAATGAATGTATATGTTTTTGGATTACGTAATTGAAAAGATTTGGAATTGAGAAACTTGATGACTACGTTACGGATT
>AT2G28390-SAND::2:12136241-12147883(-)_2920
TGAATTGAATGTAAATTGTATTCAACCAAAAAACCGGTTTTTACAATGAATGTATATGTTTTTGGATTACGTAATTGAAA
>AT2G28390-SAND::2:12136241-12147883(-)_2960
AGTCTATCGAAAAAAGTTTGTGACTTGTGTTTTTTTTCTTTGAATTGAATGTAAATTGTATTCAACCAAAAAACCGGTTT
>AT2G28390-SAND::2:12136241-12147883(-)_3000
TCCGTAATCAAGATTTATGTTTATGGATCTGTGTTAATTAAGTCTATCGAAAAAAGTTTGTGACTTGTGTTTTTTTTCTT
>AT2G28390-SAND::2:12136241-12147883(-)_3040
GGGAATTCATCTAGTTATTAGAAATTTGAAATAACACTAATCCGTAATCAAGATTTATGTTTATGGATCTGTGTTAATTA
>AT2G28390-SAND::2:12136241-12147883(-)_3080
TTTATCTAAACAATTTTCAAAACAAACCCACGCGCTGCGTGGGAATTCATCTAGTTATTAGAAATTTGAAATAACACTAA
>AT2G28390-SAND::2:12136241-12147883(-)_3120
AATAATAAACATAAATTAGCGATAAAATAATTAACATCTTTTTATCTAAACAATTTTCAAAACAAACCCACGCGCTGCGT
>AT2G28390-SAND::2:12136241-12147883(-)_3160
TAAGATGAGTCTAATTTTACTAAGTATAAAATAACAAACAAATAATAAACATAAATTAGCGATAAAATAATTAACATCTT
>AT2G28390-SAND::2:12136241-12147883(-)_3200
TAGAGTCAAAAATGAATCTAACAATAAAAATGTAAGTGCATAAGATGAGTCTAATTTTACTAAGTATAAAATAACAAACA
>AT2G28390-SAND::2:12136241-12147883(-)_3240
AATAATCAGATTATACATGAAATATATAGAAATTGATATTTAGAGTCAAAAATGAATCTAACAATAAAAATGTAAGTGCA
>AT2G28390-SAND::2:12136241-12147883(-)_3280
GTTCATGATAATGAACAAATTTTAGAATCTTGGATATAAAAATAATCAGATTATACATGAAATATATAGAAATTGATATT
>AT2G28390-SAND::2:12136241-12147883(-)_3320
ATGAAAACTCTTAAAATCCAAATATCTTACATTCTGTTGTGTTCATGATAATGAACAAATTTTAGAATCTTGGATATAAA
>AT2G28390-SAND::2:12136241-12147883(-)_3360
AATAACTCTTTAATTTTTGCTTCTTTTTTTTTCTTTTCATATGAAAACTCTTAAAATCCAAATATCTTACATTCTGTTGT
>AT2G28390-SAND::2:12136241-12147883(-)_3400
GGCTATATGCAATAGCATAAAATCTAAAAAGTGTTACAAAAATAACTCTTTAATTTTTGCTTCTTTTTTTTTCTTTTCAT
>AT2G28390-SAND::2:12136241-12147883(-)_3440
ACATACCACGAAATTCAAAACAAATCCATTTGTCTTATATGGCTATATGCAATAGCATAAAATCTAAAAAGTGTTACAAA
>AT2G28390-SAND::2:12136241-12147883(-)_3480
ACATTCAACATTTACAAGTAATAGACTTTTGAGACATTAGACATACCACGAAATTCAAAACAAATCCATTTGTCTTATAT
>AT2G28390-SAND::2:12136241-12147883(-)_3520
TCTTTTCATTTTTGTATCTTTAAGTAAGTTCGTAACATTGACATTCAACATTTACAAGTAATAGACTTTTGAGACATTAG
>AT2G28390-SAND::2:12136241-12147883(-)_3560
TTATTACGTTATGCTTCATATCTTATCATATGAAATTCTGTCTTTTCATTTTTGTATCTTTAAGTAAGTTCGTAACATTG
>AT2G28390-SAND::2:12136241-12147883(-)_3600
CTAATATTAGTTTAGTTATTTTACCTTGATTTTTTAATTATTATTACGTTATGCTTCATATCTTATCATATGAAATTCTG
>AT2G28390-SAND::2:12136241-12147883(-)_3640
ACTAAATAGTTATTTGTGTTGTAGTTTAGTTGTTTGCTACCTAATATTAGTTTAGTTATTTTACCTTGATTTTTTAATTA
>AT2G28390-SAND::2:12136241-12147883(-)_3680
TTTAAAAAATTTAATGGTCAATGGTCATCACTCTATAATGACTAAATAGTTATTTGTGTTGTAGTTTAGTTGTTTGCTAC
>AT2G28390-SAND::2:12136241-12147883(-)_3720
TCAATTACTACTTTTATTTTACTTTTATTATTTTCTATTTTTTAAAAAATTTAATGGTCAATGGTCATCACTCTATAATG
>AT2G28390-SAND::2:12136241-12147883(-)_3760
AAAATAAAAATAAAATTATAAAATTATTTATTTAAATAAATCAATTACTACTTTTATTTTACTTTTATTATTTTCTATTT
>AT2G28390-SAND::2:12136241-12147883(-)_3800
TTAAATCCTCCATTAATTAATTTCTTACATGATTTTTTTCAAAATAAAAATAAAATTATAAAATTATTTATTTAAATAAA
>AT2G28390-SAND::2:12136241-12147883(-)_3840
GCAAAATTAATTGAGAGAAAATCAAAAGTCTCATATTGTGTTAAATCCTCCATTAATTAATTTCTTACATGATTTTTTTC
>AT2G28390-SAND::2:12136241-12147883(-)_3880
AAATGACATGTATTATTTAACATTGATTAAATTAAAATCAGCAAAATTAATTGAGAGAAAATCAAAAGTCTCATATTGTG
>AT2G28390-SAND::2:12136241-12147883(-)_3920
AAATAAAAATAAAATTATAAAATTATTTCATCACACAAGAAAATGACATGTATTATTTAACATTGATTAAATTAAAATCA
>AT2G28390-SAND::2:12136241-12147883(-)_3960
TTAAATCTTCCATTAATTCATTTCTTAAATAATTTTTTCAAAATAAAAATAAAATTATAAAATTATTTCATCACACAAGA
>AT2G28390-SAND::2:12136241-12147883(-)_4000
GCAAAATTAATTGAGAGAAAATCAAAAGTCTCAAATTGTGTTAAATCTTCCATTAATTCATTTCTTAAATAATTTTTTCA
>AT2G28390-SAND::2:12136241-12147883(-)_4040
AATAACATGTGTCATTTAACATTAATTAAATTAAAAATCAGCAAAATTAATTGAGAGAAAATCAAAAGTCTCAAATTGTG
>AT2G28390-SAND::2:12136241-12147883(-)_4120
TGCCAATGAGTACATTTGTAATCATATATATCAAAGTTGACAAACTCTCTACATATAAGTGACACATCAGCACACAAAAA
>AT2G28390-SAND::2:12136241-12147883(-)_4160
GCCGAATAGTGGAAGCCGATGGATAGTTCATAGTTCATCATGCCAATGAGTACATTTGTAATCATATATATCAAAGTTGA
>AT2G28390-SAND::2:12136241-12147883(-)_4200
AGAGAGGGGCTACTTAATATGGGGCTTGGGCTTATTTTCTGCCGAATAGTGGAAGCCGATGGATAGTTCATAGTTCATCA
>AT2G28390-SAND::2:12136241-12147883(-)_4240
TATTGTTGGGCTTTTCCCCCAATAGGATATAATTGAAAAGAGAGAGGGGCTACTTAATATGGGGCTTGGGCTTATTTTCT
>AT2G28390-SAND::2:12136241-12147883(-)_4280
CAGATTTCAGTCGGATATATTTGACCCGCTTTGCGACCCATATTGTTGGGCTTTTCCCCCAATAGGATATAATTGAAAAG
>AT2G28390-SAND::2:12136241-12147883(-)_4320
GCATTGAGGAAGAGGATGATTCACGATTCACCAACGGATCCAGATTTCAGTCGGATATATTTGACCCGCTTTGCGACCCA
>AT2G28390-SAND::2:12136241-12147883(-)_4360
GTGTTCATTGATTCTCTCTGCTAGATCACTTTGTCCACTCGCATTGAGGAAGAGGATGATTCACGATTCACCAACGGATC
>AT2G28390-SAND::2:12136241-12147883(-)_4400
AGAGAGGAGAGAAATGGTTGGTCTCCTCTAATGGCAAGACGTGTTCATTGATTCTCTCTGCTAGATCACTTTGTCCACTC
>AT2G28390-SAND::2:12136241-12147883(-)_4440
TGAAGTCGCCATTGCAGAAATCGGTTATAGATTTTTCAAGAGAGAGGAGAGAAATGGTTGGTCTCCTCTAATGGCAAGAC
>AT2G28390-SAND::2:12136241-12147883(-)_4480
CGAATTCGGTGTCGGATGATGAAGGAGAAGACCTCGAATCTGAAGTCGCCATTGCAGAAATCGGTTATAGATTTTTCAAG
>AT2G28390-SAND::2:12136241-12147883(-)_4520
TCCGAATTCGTCTCTGGATCGGAGCTAGGATTTGGATCGGCGAATTCGGTGTCGGATGATGAAGGAGAAGACCTCGAATC
>AT2G28390-SAND::2:12136241-12147883(-)_4560
TTGAGATAAATTCATTGACTCTAATTGACTTTGAACACGCTCCGAATTCGTCTCTGGATCGGAGCTAGGATTTGGATCGG
>AT2G28390-SAND::2:12136241-12147883(-)_4600
CGCTAAATTCGGTGTGGCTACCATCAGAGACTTCGCTAGGTTGAGATAAATTCATTGACTCTAATTGACTTTGAACACGC
>AT2G28390-SAND::2:12136241-12147883(-)_4640
TTAGCCGATGCAACCTCATCATCATTATCATCGCCGCCACCGCTAAATTCGGTGTGGCTACCATCAGAGACTTCGCTAGG
>AT2G28390-SAND::2:12136241-12147883(-)_4680
ACGCAATAAACCTCCATTGCTAACTCCGCCTTCGTTCCCGTTAGCCGATGCAACCTCATCATCATTATCATCGCCGCCAC
>AT2G28390-SAND::2:12136241-12147883(-)_4720
TTAACAAAACCTCTCCTCCGCTAGTTCCCGCCACACCTTCACGCAATAAACCTCCATTGCTAACTCCGCCTTCGTTCCCG
>AT2G28390-SAND::2:12136241-12147883(-)_4760
GGTTCTTCACCTGCTTCCATTTCCACCGGATTTTCCGCCCTTAACAAAACCTCTCCTCCGCTAGTTCCCGCCACACCTTC
>AT2G28390-SAND::2:12136241-12147883(-)_4800
TCCTCTCTCTCCATCGTAACCGCTACTAGTCGGACTCGGTGGTTCTTCACCTGCTTCCATTTCCACCGGATTTTCCGCCC
>AT2G28390-SAND::2:12136241-12147883(-)_4840
CATCATCAGCTTTATAAGTAGAAGTAGCTCCGCCGCTACTTCCTCTCTCTCCATCGTAACCGCTACTAGTCGGACTCGGT
>AT2G28390-SAND::2:12136241-12147883(-)_4880
TCACCATCCACATTAGCTTCCCTAATCTCATCCTCGCTTCCATCATCAGCTTTATAAGTAGAAGTAGCTCCGCCGCTACT
>AT2G28390-SAND::2:12136241-12147883(-)_4920
TTTTCCAGGCAACCACGCAGCTTCATGCTGCGAGGCAGTGTCACCATCCACATTAGCTTCCCTAATCTCATCCTCGCTTC
>AT2G28390-SAND::2:12136241-12147883(-)_4960
AGCTAATTAGCTATATCAAACTAACCTCATCAACATGGCGTTTTCCAGGCAACCACGCAGCTTCATGCTGCGAGGCAGTG
>AT2G28390-SAND::2:12136241-12147883(-)_5000
AAGAGAAGATGCTTGAACTGATCTTATAACCTAAAACTAGAGCTAATTAGCTATATCAAACTAACCTCATCAACATGGCG
>AT2G28390-SAND::2:12136241-12147883(-)_5040
TCCATGCCGGAAACTGAATACTATCAACAACGATAACACCAAGAGAAGATGCTTGAACTGATCTTATAACCTAAAACTAG
>AT2G28390-SAND::2:12136241-12147883(-)_5080
CATTTTCAACAGCATTCCTAGAGAACCCATAACCCAACGATCCATGCCGGAAACTGAATACTATCAACAACGATAACACC
>AT2G28390-SAND::2:12136241-12147883(-)_5120
TTAATCAATATTGATCAGTTCATAAATATCACTCACTAAACATTTTCAACAGCATTCCTAGAGAACCCATAACCCAACGA
>AT2G28390-SAND::2:12136241-12147883(-)_5160
AAAATGTGTTCTCAGAGTTCCATCTACCGCTGATGAGAAGTTAATCAATATTGATCAGTTCATAAATATCACTCACTAAA
>AT2G28390-SAND::2:12136241-12147883(-)_5200
TCTCCATGACGTAGAAGCATCATCCTGCGTTTTCATATTAAAAATGTGTTCTCAGAGTTCCATCTACCGCTGATGAGAAG
>AT2G28390-SAND::2:12136241-12147883(-)_5240
TGCCTGAGTTACTCAGTATGAAGAAATGCTTCTTCCTCTTTCTCCATGACGTAGAAGCATCATCCTGCGTTTTCATATTA
>AT2G28390-SAND::2:12136241-12147883(-)_5280
TTCAATATGAAGAAATGTCTAAACCTGGAATATATCGGTTTGCCTGAGTTACTCAGTATGAAGAAATGCTTCTTCCTCTT
>AT2G28390-SAND::2:12136241-12147883(-)_5320
AACGATAAACCCCACAATACAACCATTCTCTAGCTGACGATTCAATATGAAGAAATGTCTAAACCTGGAATATATCGGTT
>AT2G28390-SAND::2:12136241-12147883(-)_5360
AAAAACGAAATGCAACGAGAGTAAATCAGTTAAAAGTTAAAACGATAAACCCCACAATACAACCATTCTCTAGCTGACGA
>AT2G28390-SAND::2:12136241-12147883(-)_5400
AAGCTTATGTTCATCTCCATATCTAAACGATACAACGATTAAAAACGAAATGCAACGAGAGTAAATCAGTTAAAAGTTAA
>AT2G28390-SAND::2:12136241-12147883(-)_5440
CAAAAGAAATAATAGCTTGAAGAGTAGCTGAAAATCCAGCAAGCTTATGTTCATCTCCATATCTAAACGATACAACGATT
>AT2G28390-SAND::2:12136241-12147883(-)_5480
AACATAAGACAAAGCTAGTGCATATTTTACCCATTCTCCACAAAAGAAATAATAGCTTGAAGAGTAGCTGAAAATCCAGC
>AT2G28390-SAND::2:12136241-12147883(-)_5520
CATCAAACGTTAAATACAAAAAGTAACCATAAAGGAAACAAACATAAGACAAAGCTAGTGCATATTTTACCCATTCTCCA
>AT2G28390-SAND::2:12136241-12147883(-)_5560
CTAAGTTGACACGGTCACCACTAAAAAAAAATGGGTTAGGCATCAAACGTTAAATACAAAAAGTAACCATAAAGGAAACA
>AT2G28390-SAND::2:12136241-12147883(-)_5600
GTACAGGGAAATTTTAATACCTGGTGATTTCCTGCCTTGACTAAGTTGACACGGTCACCACTAAAAAAAAATGGGTTAGG
>AT2G28390-SAND::2:12136241-12147883(-)_5640
CTCTAGTTGAAAGTTAATGCACCAAGCCATACAATTGATAGTACAGGGAAATTTTAATACCTGGTGATTTCCTGCCTTGA
>AT2G28390-SAND::2:12136241-12147883(-)_5680
CTCTAATCAATATCGCCATATGTAAATGAAGAAAACACTTCTCTAGTTGAAAGTTAATGCACCAAGCCATACAATTGATA
>AT2G28390-SAND::2:12136241-12147883(-)_5720
TTCTTAAGAGCAGTGATTTTACTTTATACATGACTTATATCTCTAATCAATATCGCCATATGTAAATGAAGAAAACACTT
>AT2G28390-SAND::2:12136241-12147883(-)_5760
AATTTGACCAGGAAATCTCATTTTTAAAATGATTGTAATCTTCTTAAGAGCAGTGATTTTACTTTATACATGACTTATAT
>AT2G28390-SAND::2:12136241-12147883(-)_5800
AGACCAGATATATTGGCCCCTTAACGAGAAAGACAACCTGAATTTGACCAGGAAATCTCATTTTTAAAATGATTGTAATC
>AT2G28390-SAND::2:12136241-12147883(-)_5840
CCCCTTAAATACTCATATGTTTCATCTGTACAGCTGATGCAGACCAGATATATTGGCCCCTTAACGAGAAAGACAACCTG
>AT2G28390-SAND::2:12136241-12147883(-)_5880
CAGACTATTTTTTACCTGACCATATAGAAGATCCAACTGCCCCCTTAAATACTCATATGTTTCATCTGTACAGCTGATGC
>AT2G28390-SAND::2:12136241-12147883(-)_5920
CTCAAACATGAAAATGTTACAAAGAAAGGATACAGAGCAGCAGACTATTTTTTACCTGACCATATAGAAGATCCAACTGC
>AT2G28390-SAND::2:12136241-12147883(-)_5960
TGCATCACCAATATTGCATTTTGGTTATTTAAACCGCTCACTCAAACATGAAAATGTTACAAAGAAAGGATACAGAGCAG
>AT2G28390-SAND::2:12136241-12147883(-)_6000
AAAACATCTGTCTATTGATTTTGTTAAAATTAGTATCATCTGCATCACCAATATTGCATTTTGGTTATTTAAACCGCTCA
>AT2G28390-SAND::2:12136241-12147883(-)_6040
CTCCAAGCAAGGGTGTCATATCGAACTTTGCATTCTTTTCAAAACATCTGTCTATTGATTTTGTTAAAATTAGTATCATC
>AT2G28390-SAND::2:12136241-12147883(-)_6080
CTAAATGAATGGACAAGAGATGAGAAGACAGCATCTGTCCCTCCAAGCAAGGGTGTCATATCGAACTTTGCATTCTTTTC
>AT2G28390-SAND::2:12136241-12147883(-)_6120
GGCAGTTGATTTAAAGAGTTGAAAATTAGAGACAAACCAGCTAAATGAATGGACAAGAGATGAGAAGACAGCATCTGTCC
>AT2G28390-SAND::2:12136241-12147883(-)_6160
TTATTATTCAGAAAATAAATAGCAGGGAAAGAATGTACAAGGCAGTTGATTTAAAGAGTTGAAAATTAGAGACAAACCAG
>AT2G28390-SAND::2:12136241-12147883(-)_6200
ATCCAATTTTTTCTAGAGATCAGTAGCCTCAATCTCCACATTATTATTCAGAAAATAAATAGCAGGGAAAGAATGTACAA
>AT2G28390-SAND::2:12136241-12147883(-)_6240
TGAAAACTTTTCTAGCAATTCCAGTGAAATTGTGCTCATTATCCAATTTTTTCTAGAGATCAGTAGCCTCAATCTCCACA
>AT2G28390-SAND::2:12136241-12147883(-)_6280
ATAGTTGATTTCTAACAGACGAAACTGATCCATGAAACCATGAAAACTTTTCTAGCAATTCCAGTGAAATTGTGCTCATT
>AT2G28390-SAND::2:12136241-12147883(-)_6320
ATACCTAACTAAACCTTAAAACCCTGTATACTACACGTATATAGTTGATTTCTAACAGACGAAACTGATCCATGAAACCA
>AT2G28390-SAND::2:12136241-12147883(-)_6360
ACAACAGTTATACATCTGGGAAGGAAATAAACAGACTCCTATACCTAACTAAACCTTAAAACCCTGTATACTACACGTAT
>AT2G28390-SAND::2:12136241-12147883(-)_6400
TCAGAGGTAAACTACAAAGAGAGAAGATTTAATGTGTGTAACAACAGTTATACATCTGGGAAGGAAATAAACAGACTCCT
>AT2G28390-SAND::2:12136241-12147883(-)_6440
GGAAAATGGGAAGATTGTAAGAACCTTTTTTACCTGAAGCTCAGAGGTAAACTACAAAGAGAGAAGATTTAATGTGTGTA
>AT2G28390-SAND::2:12136241-12147883(-)_6480
AGTATAGGCATGAAGAAATGTAGCTGGGTTCCTAAAAATGGGAAAATGGGAAGATTGTAAGAACCTTTTTTACCTGAAGC
>AT2G28390-SAND::2:12136241-12147883(-)_6520
TTCCTGTAGCTTGCCTTAACGCATATGGAAGGGGAAGACAAGTATAGGCATGAAGAAATGTAGCTGGGTTCCTAAAAATG
>AT2G28390-SAND::2:12136241-12147883(-)_6560
GAGAATAAGACACCAGACGCGCAAACTTCTTGCAATATGGTTCCTGTAGCTTGCCTTAACGCATATGGAAGGGGAAGACA
>AT2G28390-SAND::2:12136241-12147883(-)_6600
TCGGCACGGGTTTTTTACCTTGTGTCTGCACATTAGTAGTGAGAATAAGACACCAGACGCGCAAACTTCTTGCAATATGG
>AT2G28390-SAND::2:12136241-12147883(-)_6640
TAACTATGATGGATTTCCAGGCTGAGAAACTTTGACCTTTTCGGCACGGGTTTTTTACCTTGTGTCTGCACATTAGTAGT
>AT2G28390-SAND::2:12136241-12147883(-)_6680
GCAAGACTGACAACCTGCGAGTAAACATACCTACAGTCATTAACTATGATGGATTTCCAGGCTGAGAAACTTTGACCTTT
>AT2G28390-SAND::2:12136241-12147883(-)_6720
AAGCAAGTCATCGGGATGGAGAGACGCTTTCTGTGCACCAGCAAGACTGACAACCTGCGAGTAAACATACCTACAGTCAT
>AT2G28390-SAND::2:12136241-12147883(-)_6760
GCCTGAATGATTCTGATGACATGACAAAATTTGAGAGTAGAAGCAAGTCATCGGGATGGAGAGACGCTTTCTGTGCACCA
>AT2G28390-SAND::2:12136241-12147883(-)_6800
ATGGTTCCCGGTGGGTAAATGGACAAAATATTTAGCACTTGCCTGAATGATTCTGATGACATGACAAAATTTGAGAGTAG
>AT2G28390-SAND::2:12136241-12147883(-)_6840
TGTCCTGTTAGCAGTGAGAACAAGTTACACAAACAGATGTATGGTTCCCGGTGGGTAAATGGACAAAATATTTAGCACTT
>AT2G28390-SAND::2:12136241-12147883(-)_6880
CGTTGTATCTTGGTAGGCAGATTGGTGAGAAAGATTCTGATGTCCTGTTAGCAGTGAGAACAAGTTACACAAACAGATGT
>AT2G28390-SAND::2:12136241-12147883(-)_6920
ACATCAAAGAAGTGGACATAGGCATGCAAAAAGGCCTGAGCGTTGTATCTTGGTAGGCAGATTGGTGAGAAAGATTCTGA
>AT2G28390-SAND::2:12136241-12147883(-)_6960
TGTGGATGAATTTAAGAAGCTCTTTACAAGTATTTGACTCACATCAAAGAAGTGGACATAGGCATGCAAAAAGGCCTGAG
>AT2G28390-SAND::2:12136241-12147883(-)_7000
TCCTACACCATCGAGTAAGTTAATATTTCACATTGTGCACTGTGGATGAATTTAAGAAGCTCTTTACAAGTATTTGACTC
>AT2G28390-SAND::2:12136241-12147883(-)_7040
CGCATCTGAACGTGTGGTAAGCAATATTACATATGTATCATCCTACACCATCGAGTAAGTTAATATTTCACATTGTGCAC
>AT2G28390-SAND::2:12136241-12147883(-)_7080
GATATAGCTTTTATTACCTGCAATCTTTGAGATGATGGAACGCATCTGAACGTGTGGTAAGCAATATTACATATGTATCA
>AT2G28390-SAND::2:12136241-12147883(-)_7120
AGCATTTTCTCATGTAAAAAACACGAGTACCTTCAAGTATGATATAGCTTTTATTACCTGCAATCTTTGAGATGATGGAA
>AT2G28390-SAND::2:12136241-12147883(-)_7160
CATGTACAAGTTTATGGAACTCAATAACATGCTTATTTTAAGCATTTTCTCATGTAAAAAACACGAGTACCTTCAAGTAT
>AT2G28390-SAND::2:12136241-12147883(-)_7200
TATTTGACTTGAGAAGAACAGCCTCAAGGCGTACCCTAACCATGTACAAGTTTATGGAACTCAATAACATGCTTATTTTA
>AT2G28390-SAND::2:12136241-12147883(-)_7240
ATTCCACCTTCCGCGATTGATCTTTGAACCACACTTAGAATATTTGACTTGAGAAGAACAGCCTCAAGGCGTACCCTAAC
>AT2G28390-SAND::2:12136241-12147883(-)_7280
TGATCGACGCCTGCGGTCTATTGGTACATCTTCAACACGCATTCCACCTTCCGCGATTGATCTTTGAACCACACTTAGAA
>AT2G28390-SAND::2:12136241-12147883(-)_7320
TGTCGGGACCAGGTGAGTCTTGTTCTTGATTAGTAGTAGATGATCGACGCCTGCGGTCTATTGGTACATCTTCAACACGC
>AT2G28390-SAND::2:12136241-12147883(-)_7360
AAATGCCAAAGTCCAAAGGGACCTCCGGTTCCCACAGATATGTCGGGACCAGGTGAGTCTTGTTCTTGATTAGTAGTAGA
>AT2G28390-SAND::2:12136241-12147883(-)_7400
CGAGGAAATGTATTGATCTAAGTATATACTACGGTACATGAAATGCCAAAGTCCAAAGGGACCTCCGGTTCCCACAGATA
>AT2G28390-SAND::2:12136241-12147883(-)_7440
TTTTCTGTTGTCTGTGACTAGTTACTGGGGGTGAGAATTCCGAGGAAATGTATTGATCTAAGTATATACTACGGTACATG
>AT2G28390-SAND::2:12136241-12147883(-)_7480
CTAATCACTTGGTTTCCCATGGAGTTTCATGAATTTTACCTTTTCTGTTGTCTGTGACTAGTTACTGGGGGTGAGAATTC
>AT2G28390-SAND::2:12136241-12147883(-)_7520
GCAACACAACTACTACATCAGTACTTTTCCATTCCAAATACTAATCACTTGGTTTCCCATGGAGTTTCATGAATTTTACC
>AT2G28390-SAND::2:12136241-12147883(-)_7560
GCATTGAAGCATAAAGTTTCTGGTATGCTCGATATAGACTGCAACACAACTACTACATCAGTACTTTTCCATTCCAAATA
>AT2G28390-SAND::2:12136241-12147883(-)_7600
CTTCTATATTGAGTCTTGTGGGGTCCCAATCCTTTTACATGCATTGAAGCATAAAGTTTCTGGTATGCTCGATATAGACT
>AT2G28390-SAND::2:12136241-12147883(-)_7640
AAACATGTGTGCAAATTCGAACTTACTGTAGTTTTCATCTCTTCTATATTGAGTCTTGTGGGGTCCCAATCCTTTTACAT
>AT2G28390-SAND::2:12136241-12147883(-)_7680
TAGTCAGTTCCGCAGCGAGAAGATTCTCATCTTTCGTGTCAAACATGTGTGCAAATTCGAACTTACTGTAGTTTTCATCT
>AT2G28390-SAND::2:12136241-12147883(-)_7720
ACCCAACATAGAAGAGCTGCAAGTTATCACAATCAACTTTTAGTCAGTTCCGCAGCGAGAAGATTCTCATCTTTCGTGTC
>AT2G28390-SAND::2:12136241-12147883(-)_7760
AAGTGGATCAAATGCTGCATAGAGTTCAAAATCTGGTGTGACCCAACATAGAAGAGCTGCAAGTTATCACAATCAACTTT
>AT2G28390-SAND::2:12136241-12147883(-)_7800
CTTCATCAGAAAGTTTTAAAGAATCTCTCACCTTGTCTGCAAGTGGATCAAATGCTGCATAGAGTTCAAAATCTGGTGTG
>AT2G28390-SAND::2:12136241-12147883(-)_7840
AGATCCGTGTATTTCTTCGATTTAAGCTATATATATATGACTTCATCAGAAAGTTTTAAAGAATCTCTCACCTTGTCTGC
>AT2G28390-SAND::2:12136241-12147883(-)_7880
GCCATCGCCTACCATATGATTTCATCAGTATCATTATCAGAGATCCGTGTATTTCTTCGATTTAAGCTATATATATATGA
>AT2G28390-SAND::2:12136241-12147883(-)_7920
ATCTTTTACCCTTTGGCACACCTGATTGCATATCTTTATCGCCATCGCCTACCATATGATTTCATCAGTATCATTATCAG
>AT2G28390-SAND::2:12136241-12147883(-)_7960
AGAAAGGACTAGCTCCTTGCAAGAACACTTCATTCTCCACATCTTTTACCCTTTGGCACACCTGATTGCATATCTTTATC
>AT2G28390-SAND::2:12136241-12147883(-)_8000
ATATATATTAAAGAGTGAATAGTAAAATATTATCACCAAGAGAAAGGACTAGCTCCTTGCAAGAACACTTCATTCTCCAC
>AT2G28390-SAND::2:12136241-12147883(-)_8040
TATAGGGGGTCAAACCAGTAGAAAGATTAAAAAAAAATACATATATATTAAAGAGTGAATAGTAAAATATTATCACCAAG
>AT2G28390-SAND::2:12136241-12147883(-)_8080
TTACATTATTGCCTTATTAAGGTGGGTGGTACTAGCACAATATAGGGGGTCAAACCAGTAGAAAGATTAAAAAAAAATAC
>AT2G28390-SAND::2:12136241-12147883(-)_8120
GGCAATGAAATAGCTTTCTCTCAAGGGTTTCTGGGTACAATTACATTATTGCCTTATTAAGGTGGGTGGTACTAGCACAA
>AT2G28390-SAND::2:12136241-12147883(-)_8160
ATCTCAATTTTGACTATTCAAGCTAATTAATAACAATAAAGGCAATGAAATAGCTTTCTCTCAAGGGTTTCTGGGTACAA
>AT2G28390-SAND::2:12136241-12147883(-)_8200
ATTGCTCACTTTTCAAATAGTTTCAATTTTTGTCTACATCATCTCAATTTTGACTATTCAAGCTAATTAATAACAATAAA
>AT2G28390-SAND::2:12136241-12147883(-)_8240
CCAACTCTCGTCTCCATCCTTCCATCAAAACCTTAATATTATTGCTCACTTTTCAAATAGTTTCAATTTTTGTCTACATC
>AT2G28390-SAND::2:12136241-12147883(-)_8280
GTGATGGGCATTTAAACTAAAACCACACAACAAGTAACAACCAACTCTCGTCTCCATCCTTCCATCAAAACCTTAATATT
>AT2G28390-SAND::2:12136241-12147883(-)_8320
TGAAAAATTAGAAATAAAATAATTAGGAAGGAGCACCACAGTGATGGGCATTTAAACTAAAACCACACAACAAGTAACAA
>AT2G28390-SAND::2:12136241-12147883(-)_8360
AAGGAATACAAACTTTTTTATTTTGTAATTTGAGAATAAATGAAAAATTAGAAATAAAATAATTAGGAAGGAGCACCACA
>AT2G28390-SAND::2:12136241-12147883(-)_8400
GCCCAAATTATCATGTAGTAAGTAAAAAATTATCTTTTAAAAGGAATACAAACTTTTTTATTTTGTAATTTGAGAATAAA
>AT2G28390-SAND::2:12136241-12147883(-)_8440
CACATATACACATGATAATTGTCTTGCACATAGGCACATAGCCCAAATTATCATGTAGTAAGTAAAAAATTATCTTTTAA
>AT2G28390-SAND::2:12136241-12147883(-)_8480
ATAAGAAGTATTGCTTAAAGTTAAAAAAAAAAAAAAAAATCACATATACACATGATAATTGTCTTGCACATAGGCACATA
>AT2G28390-SAND::2:12136241-12147883(-)_8520
GATGTCATTATGCAACTATGCGACTGATGTCATTAAGCATATAAGAAGTATTGCTTAAAGTTAAAAAAAAAAAAAAAAAT
>AT2G28390-SAND::2:12136241-12147883(-)_8560
ATCATGTATTTTTCGTTATGCGGAATTTTGTTATGCGACTGATGTCATTATGCAACTATGCGACTGATGTCATTAAGCAT
>AT2G28390-SAND::2:12136241-12147883(-)_8600
ATTCAATATGTAAATAAGTGGATATATAGTTGATTATTTCATCATGTATTTTTCGTTATGCGGAATTTTGTTATGCGACT
>AT2G28390-SAND::2:12136241-12147883(-)_8640
TAAACACATGACAGCCTTTTCATCTAAAAAAATAGTACAAATTCAATATGTAAATAAGTGGATATATAGTTGATTATTTC
>AT2G28390-SAND::2:12136241-12147883(-)_8680
ATACTTATCTTAACACAAAATTTGCATAATAGTACTTATCTAAACACATGACAGCCTTTTCATCTAAAAAAATAGTACAA
>AT2G28390-SAND::2:12136241-12147883(-)_8720
GCGATTATGCAAGAATTTAACCAAGAAAGAAATTTGCATAATACTTATCTTAACACAAAATTTGCATAATAGTACTTATC
>AT2G28390-SAND::2:12136241-12147883(-)_8760
ATTATGGCTCCAATGAATAACACATACTGGCGTTTTTGATGCGATTATGCAAGAATTTAACCAAGAAAGAAATTTGCATA
>AT2G28390-SAND::2:12136241-12147883(-)_8800
ATAGAGGAAGTAACCATTAATAAATATTTTCTAGAATTGAATTATGGCTCCAATGAATAACACATACTGGCGTTTTTGAT
>AT2G28390-SAND::2:12136241-12147883(-)_8840
TAATCTGTGTAAAAAAACTTTAAACTACAAACATAGTGAAATAGAGGAAGTAACCATTAATAAATATTTTCTAGAATTGA
>AT2G28390-SAND::2:12136241-12147883(-)_8880
ATAGAAAATAGATAAATTAAATGAGAATCTTGTGTTTTTTTAATCTGTGTAAAAAAACTTTAAACTACAAACATAGTGAA
>AT2G28390-SAND::2:12136241-12147883(-)_8920
TTTCTTATTGGTTCAATTAGGTGTAGTTAATGATGTATTTATAGAAAATAGATAAATTAAATGAGAATCTTGTGTTTTTT
>AT2G28390-SAND::2:12136241-12147883(-)_8960
ATATTTAATAATTTTTGGTCAATTCTATTTTACATCCTATTTTCTTATTGGTTCAATTAGGTGTAGTTAATGATGTATTT
>AT2G28390-SAND::2:12136241-12147883(-)_9000
AAAATAAGTGTTCTTTTTATTTTTCTATGCAAAAGTAAATATATTTAATAATTTTTGGTCAATTCTATTTTACATCCTAT
>AT2G28390-SAND::2:12136241-12147883(-)_9040
TTTTATTATATTTGTAGTTTAAGGAACTTTTTTTTCTTTCAAAATAAGTGTTCTTTTTATTTTTCTATGCAAAAGTAAAT
>AT2G28390-SAND::2:12136241-12147883(-)_9080
TGTAAAACTTAAAAGTTAAAAACTAATTATACTCCCTCTGTTTTATTATATTTGTAGTTTAAGGAACTTTTTTTTCTTTC
>AT2G28390-SAND::2:12136241-12147883(-)_9120
ATAGGCCAGTGAGTTTAGTAACCATGAAAATACATCACTCTGTAAAACTTAAAAGTTAAAAACTAATTATACTCCCTCTG
>AT2G28390-SAND::2:12136241-12147883(-)_9160
AGAACTTGTCAAATATGGTAATGAACTAACCACTGACTGCATAGGCCAGTGAGTTTAGTAACCATGAAAATACATCACTC
>AT2G28390-SAND::2:12136241-12147883(-)_9200
AAGTCATAAGATATCTAAAACAATAATAGCATACCATTAAAGAACTTGTCAAATATGGTAATGAACTAACCACTGACTGC
>AT2G28390-SAND::2:12136241-12147883(-)_9240
GCATTATTAATCTGGATTTCTTGGATTCGCTTAAGAGTTTAAGTCATAAGATATCTAAAACAATAATAGCATACCATTAA
>AT2G28390-SAND::2:12136241-12147883(-)_9280
TCTTGAGAAGATAAAACAAATTCAGATTTTGTCTGAAGAGGCATTATTAATCTGGATTTCTTGGATTCGCTTAAGAGTTT
>AT2G28390-SAND::2:12136241-12147883(-)_9320
AATTAGAAGCATTGTATTAATCCCTTGTTCATCCGTAATGTCTTGAGAAGATAAAACAAATTCAGATTTTGTCTGAAGAG
>AT2G28390-SAND::2:12136241-12147883(-)_9360
GTCATAATATTTTAAGCAGGTGCATTTAAGCAGAGCATTTAATTAGAAGCATTGTATTAATCCCTTGTTCATCCGTAATG
>AT2G28390-SAND::2:12136241-12147883(-)_9400
TGTAACTATAAACTTCGTAATTAAATACATTTACTTCGGGGTCATAATATTTTAAGCAGGTGCATTTAAGCAGAGCATTT
>AT2G28390-SAND::2:12136241-12147883(-)_9440
TACCTATTTAATGACGAATTAATTTACAAAGTAATTAATGTGTAACTATAAACTTCGTAATTAAATACATTTACTTCGGG
>AT2G28390-SAND::2:12136241-12147883(-)_9480
AGAAAACGAGAGGAATACTCTCCCTTGGTCACCATTTCCTTACCTATTTAATGACGAATTAATTTACAAAGTAATTAATG
>AT2G28390-SAND::2:12136241-12147883(-)_9520
CCAATGCGAACCCCAACGATTTTAAGGACATAAAGATGGAAGAAAACGAGAGGAATACTCTCCCTTGGTCACCATTTCCT
>AT2G28390-SAND::2:12136241-12147883(-)_9560
AAAAGGAATAATAGGAAGAAATAAATATCCAAATGAATGTCCAATGCGAACCCCAACGATTTTAAGGACATAAAGATGGA
>AT2G28390-SAND::2:12136241-12147883(-)_9600
TTACGTTTTAAGATGCAAATGTGACAACAAACGGATAATAAAAAGGAATAATAGGAAGAAATAAATATCCAAATGAATGT
>AT2G28390-SAND::2:12136241-12147883(-)_9640
ACAATGTTGTTAATAATATGTGTAATATTTACTATTGCCATTACGTTTTAAGATGCAAATGTGACAACAAACGGATAATA
>AT2G28390-SAND::2:12136241-12147883(-)_9680
ATCATTAAACTACAAATTGTGAGTAGTTAGATTATAAAGAACAATGTTGTTAATAATATGTGTAATATTTACTATTGCCA
>AT2G28390-SAND::2:12136241-12147883(-)_9720
AACTTAGTATATTATATCGTATTCGATAGTAATAATAGATATCATTAAACTACAAATTGTGAGTAGTTAGATTATAAAGA
>AT2G28390-SAND::2:12136241-12147883(-)_9760
TTTGTACTAACAGAAAGCTAGAATAAATTGTTTGTACTGAAACTTAGTATATTATATCGTATTCGATAGTAATAATAGAT
>AT2G28390-SAND::2:12136241-12147883(-)_9800
TTAACCACATGAAAAGTTTCATTATATGCACATAATATTGTTTGTACTAACAGAAAGCTAGAATAAATTGTTTGTACTGA
>AT2G28390-SAND::2:12136241-12147883(-)_9840
TAACTAGTTTTCTTTTTTCTTGCGACTTATATTAACTCATTTAACCACATGAAAAGTTTCATTATATGCACATAATATTG
>AT2G28390-SAND::2:12136241-12147883(-)_9880
AAGTTTGACTGATCCATCACATAACCACATAAATTTGTACTAACTAGTTTTCTTTTTTCTTGCGACTTATATTAACTCAT
>AT2G28390-SAND::2:12136241-12147883(-)_9920
TTTGTTTTCGTTTTTCTATTTCAATCTCCCGAAGTTGATGAAGTTTGACTGATCCATCACATAACCACATAAATTTGTAC
>AT2G28390-SAND::2:12136241-12147883(-)_9960
TAATCATAGTTAAGCTTAGTGGCCAACATTTACTTTTATATTTGTTTTCGTTTTTCTATTTCAATCTCCCGAAGTTGATG
>AT2G28390-SAND::2:12136241-12147883(-)_10000
AACGCTGTGAGTGATTTGCAGTAGTAAAAGGTGGAATTCATAATCATAGTTAAGCTTAGTGGCCAACATTTACTTTTATA
>AT2G28390-SAND::2:12136241-12147883(-)_10040
TTATTACGTTTAGAGAGAGATAAGGGGCATTATCGTAATAAACGCTGTGAGTGATTTGCAGTAGTAAAAGGTGGAATTCA
>AT2G28390-SAND::2:12136241-12147883(-)_10080
GAGGAGGAACAAATGTGAAATCATGAAATTACCAAAATGCTTATTACGTTTAGAGAGAGATAAGGGGCATTATCGTAATA
>AT2G28390-SAND::2:12136241-12147883(-)_10120
TTTGAAACCATGTCCACACAAGTCAATGGGTAGAGAGAGAGAGGAGGAACAAATGTGAAATCATGAAATTACCAAAATGC
>AT2G28390-SAND::2:12136241-12147883(-)_10160
GTTCACACATCTCTAAAGAATAATTTAGCTTTTGATGAATTTTGAAACCATGTCCACACAAGTCAATGGGTAGAGAGAGA
>AT2G28390-SAND::2:12136241-12147883(-)_10200
AAGTTAGTGCGTACTTTATTTTCATATATTAAAACTTAATGTTCACACATCTCTAAAGAATAATTTAGCTTTTGATGAAT
>AT2G28390-SAND::2:12136241-12147883(-)_10240
AAGAAAAAACAAAATACTAGAAAACAGCTTGAAACCTAAGAAGTTAGTGCGTACTTTATTTTCATATATTAAAACTTAAT
>AT2G28390-SAND::2:12136241-12147883(-)_10280
AGTCGTATTCTAATAAAAAGGAATATGAAAATGGAAAGAAAAGAAAAAACAAAATACTAGAAAACAGCTTGAAACCTAAG
>AT2G28390-SAND::2:12136241-12147883(-)_10320
TATAATTTTAACTTAATCATAGAATTAGTGGGAAGTCTGAAGTCGTATTCTAATAAAAAGGAATATGAAAATGGAAAGAA
>AT2G28390-SAND::2:12136241-12147883(-)_10360
AATATTTCATCAAAACAAATAAAAATATGTTCGACTGATGTATAATTTTAACTTAATCATAGAATTAGTGGGAAGTCTGA
>AT2G28390-SAND::2:12136241-12147883(-)_10400
GTGATCTATATGCTTTTCTTCAATAGTAGAAGTTAAATAAAATATTTCATCAAAACAAATAAAAATATGTTCGACTGATG
>AT2G28390-SAND::2:12136241-12147883(-)_10440
AGATGTGTTTCTAGTATAATTTTTCTTATATATCAATAGTGTGATCTATATGCTTTTCTTCAATAGTAGAAGTTAAATAA
>AT2G28390-SAND::2:12136241-12147883(-)_10480
TAATAGTAAGTTTCTCTAAAAAAAATTAACAAAATTTCATAGATGTGTTTCTAGTATAATTTTTCTTATATATCAATAGT
>AT2G28390-SAND::2:12136241-12147883(-)_10520
ATTCATTTTAGTTTTATAAAAAATAATTGGTTAAAGAAAATAATAGTAAGTTTCTCTAAAAAAAATTAACAAAATTTCAT
>AT2G28390-SAND::2:12136241-12147883(-)_10560
TGTTTATTTGTGCGGTCTCCAATTTTGATCTACCACATTGATTCATTTTAGTTTTATAAAAAATAATTGGTTAAAGAAAA
>AT2G28390-SAND::2:12136241-12147883(-)_10600
CTATAAAGTTGGGTTTAACTTGTTTCTATGTTGAATCTTTTGTTTATTTGTGCGGTCTCCAATTTTGATCTACCACATTG
>AT2G28390-SAND::2:12136241-12147883(-)_10640
CCATGAAACTTCAATCTCATGGCTGTTCCTCCTTTTTTCACTATAAAGTTGGGTTTAACTTGTTTCTATGTTGAATCTTT
>AT2G28390-SAND::2:12136241-12147883(-)_10680
TCCAACCCACATACGTTTTTGATAGGCTACAACCTTGGTTCCATGAAACTTCAATCTCATGGCTGTTCCTCCTTTTTTCA
>AT2G28390-SAND::2:12136241-12147883(-)_10720
GCTTTTACCATTTGAAACAAAAGTTTCTAATTTTGATCTATCCAACCCACATACGTTTTTGATAGGCTACAACCTTGGTT
>AT2G28390-SAND::2:12136241-12147883(-)_10760
TTTTTTTAGCATTCAACTATCTATGAATTGTGAAATAACTGCTTTTACCATTTGAAACAAAAGTTTCTAATTTTGATCTA
>AT2G28390-SAND::2:12136241-12147883(-)_10800
AATTTTTATATTTTTAATACTTACCAAATCTTCTCTATTTTTTTTTTAGCATTCAACTATCTATGAATTGTGAAATAACT
>AT2G28390-SAND::2:12136241-12147883(-)_10840
ATCTTTTTTGGTCATCACATGATTCACATCTACTCCGATCAATTTTTATATTTTTAATACTTACCAAATCTTCTCTATTT
>AT2G28390-SAND::2:12136241-12147883(-)_10880
TACATAAAACACCAAAAAAAAAGACAATTTTGGTTGTCAAATCTTTTTTGGTCATCACATGATTCACATCTACTCCGATC
>AT2G28390-SAND::2:12136241-12147883(-)_10920
AAACCGTAAAGTCTATAATAACACTTAGGAAACGGCTGAATACATAAAACACCAAAAAAAAAGACAATTTTGGTTGTCAA
>AT2G28390-SAND::2:12136241-12147883(-)_10960
ATTTGTGAAAAAAAATCATAAACTTTTTTTGGAGAAAACGAAACCGTAAAGTCTATAATAACACTTAGGAAACGGCTGAA
>AT2G28390-SAND::2:12136241-12147883(-)_11000
CAAGTTCCATCATCAACTATGTATAATAGATACATTTTGAATTTGTGAAAAAAAATCATAAACTTTTTTTGGAGAAAACG
>AT2G28390-SAND::2:12136241-12147883(-)_11040
AAATCTCGGTCAAAAGAAACAAAAAATTGAAAAATCCGCACAAGTTCCATCATCAACTATGTATAATAGATACATTTTGA
>AT2G28390-SAND::2:12136241-12147883(-)_11080
ATCCATGCGACTTCTCAGTTTAACGTTAACTCGTAATTTGAAATCTCGGTCAAAAGAAACAAAAAATTGAAAAATCCGCA
>AT2G28390-SAND::2:12136241-12147883(-)_11120
AACTTGTTCTAATCATGTGTAGCTAGTTAAACAATGTGTAATCCATGCGACTTCTCAGTTTAACGTTAACTCGTAATTTG
>AT2G28390-SAND::2:12136241-12147883(-)_11160
TCTTGTTTTTGGCGAAAAAAACAATATGTTTAGTATTTTTAACTTGTTCTAATCATGTGTAGCTAGTTAAACAATGTGTA
>AT2G28390-SAND::2:12136241-12147883(-)_11200
GGTCGAAGTTATAACAACACTCGTCAAAACGGTTTAACTTTCTTGTTTTTGGCGAAAAAAACAATATGTTTAGTATTTTT
>AT2G28390-SAND::2:12136241-12147883(-)_11240
AGAACGAAACGGCAGAATCTATAACAACACTCATCGAAACGGTCGAAGTTATAACAACACTCGTCAAAACGGTTTAACTT
>AT2G28390-SAND::2:12136241-12147883(-)_11280
TTTGTAATAACAGAGAAGAAGTTAAAAGAGAATTATGGAAAGAACGAAACGGCAGAATCTATAACAACACTCATCGAAAC
>AT2G28390-SAND::2:12136241-12147883(-)_11320
AATAAACAGGTTAATTCTAGTTTATTAAGTTTTGTTAACGTTTGTAATAACAGAGAAGAAGTTAAAAGAGAATTATGGAA
>AT2G28390-SAND::2:12136241-12147883(-)_11360
TTTGTATAATTGTAAGGTATGAAAAAAATAAGTCTATTTGAATAAACAGGTTAATTCTAGTTTATTAAGTTTTGTTAACG
>AT2G28390-SAND::2:12136241-12147883(-)_11400
GAATTTTCATAAAACATAAGATTAAATATATATTGAACAATTTGTATAATTGTAAGGTATGAAAAAAATAAGTCTATTTG
>AT2G28390-SAND::2:12136241-12147883(-)_11440
ATTTAACTATAATCCACCACTATTGTAAGCTTTATAATTTGAATTTTCATAAAACATAAGATTAAATATATATTGAACAA
>AT2G28390-SAND::2:12136241-12147883(-)_11480
TATGTATCTTAATTTATGGATTTAAAAAACAAAAAAAAACATTTAACTATAATCCACCACTATTGTAAGCTTTATAATTT
>AT2G28390-SAND::2:12136241-12147883(-)_11520
TGATATTTTTATATTTCCTTTTTATACTATACTAATTTTGTATGTATCTTAATTTATGGATTTAAAAAACAAAAAAAAAC
>AT2G28390-SAND::2:12136241-12147883(-)_11560
TTATCGCTGCTAGTCAACTGAACGTTAGCCTGCATGGATGTGATATTTTTATATTTCCTTTTTATACTATACTAATTTTG
>AT2G28390-SAND::2:12136241-12147883(-)_11562
TTTTATCGCTGCTAGTCAACTGAACGTTAGCCTGCATGGATGTGATATTTTTATATTTCCTTTTTATACTATACTAATTT
>AT1G07940-EF-1?::1:2460790-2465729(-)_0
CGCTCTTGTTTCATAAGTCAAGCTAATTTGAATTTGATAGTTTCAATCCAAAAGTGGAATATAATTAAATTTGGTTCAAC
>AT1G07940-EF-1?::1:2460790-2465729(-)_40
GTCGGTCGCGTTTCATAAAAGTCCACTAACCTCGAGGGGTCGCTCTTGTTTCATAAGTCAAGCTAATTTGAATTTGATAG
>AT1G07940-EF-1?::1:2460790-2465729(-)_120
GTTTAACATAACATCGTTTGCCAAATTACAAACGTACCCCTATCCCGCCGAATATTCTCTTTTTCTTTGGGCCTTGAAGA
>AT1G07940-EF-1?::1:2460790-2465729(-)_160
TTTATTTATAGTGGTGAATCGAAAGAAATAATAAGTTAGGGTTTAACATAACATCGTTTGCCAAATTACAAACGTACCCC
>AT1G07940-EF-1?::1:2460790-2465729(-)_200
AAAAATGAAGCAAGGAATAAAGCTATGTTTGGGATTCGAGTTTATTTATAGTGGTGAATCGAAAGAAATAATAAGTTAGG
>AT1G07940-EF-1?::1:2460790-2465729(-)_240
CTCAGAGATATCGCAAGAGAGTAAAGCGGCTAGGGTGACGAAAAATGAAGCAAGGAATAAAGCTATGTTTGGGATTCGAG
>AT1G07940-EF-1?::1:2460790-2465729(-)_280
GAGAAAGAAGCAGATCGAAGATGGTGACGAAAAAGCTTACCTCAGAGATATCGCAAGAGAGTAAAGCGGCTAGGGTGACG
>AT1G07940-EF-1?::1:2460790-2465729(-)_320
ACGAGAAGGATCGAAACAGATTCAACACAGATCAACAGAAGAGAAAGAAGCAGATCGAAGATGGTGACGAAAAAGCTTAC
>AT1G07940-EF-1?::1:2460790-2465729(-)_360
TAAACAAAGAGAATCGAATCCAAGAGATTACAACAAACAAACGAGAAGGATCGAAACAGATTCAACACAGATCAACAGAA
>AT1G07940-EF-1?::1:2460790-2465729(-)_400
TAAAACTTTACACCACAGATCAGAAATTCCAAACGATCTATAAACAAAGAGAATCGAATCCAAGAGATTACAACAAACAA
>AT1G07940-EF-1?::1:2460790-2465729(-)_440
CAATACGATGGCACTGTAAAACTTTGTTCTCCTAAATCGATAAAACTTTACACCACAGATCAGAAATTCCAAACGATCTA
>AT1G07940-EF-1?::1:2460790-2465729(-)_480
GATCATATAGTTTATCATCAGCTGGCATGAAGAAAAAAAACAATACGATGGCACTGTAAAACTTTGTTCTCCTAAATCGA
>AT1G07940-EF-1?::1:2460790-2465729(-)_520
AACAATCCATTGAACAATACAAAAATTTCAGAACCAGATCGATCATATAGTTTATCATCAGCTGGCATGAAGAAAAAAAA
>AT1G07940-EF-1?::1:2460790-2465729(-)_560
AAATCGACAATTAATATCACATACATCAAAAGATCCAATCAACAATCCATTGAACAATACAAAAATTTCAGAACCAGATC
>AT1G07940-EF-1?::1:2460790-2465729(-)_600
TGATTGTTTATGCTGCTCCAGAATTACCTAATCACAATTCAAATCGACAATTAATATCACATACATCAAAAGATCCAATC
>AT1G07940-EF-1?::1:2460790-2465729(-)_640
TAGAGTTTCCACAACTTGGTATCAAGAAGAATGAATCAATTGATTGTTTATGCTGCTCCAGAATTACCTAATCACAATTC
>AT1G07940-EF-1?::1:2460790-2465729(-)_680
AATCAAAACAGCAATTCTGGAGATATACAGCAAACAATCCTAGAGTTTCCACAACTTGGTATCAAGAAGAATGAATCAAT
>AT1G07940-EF-1?::1:2460790-2465729(-)_720
AATGTGGTGCTCTATCAACTGAGCTAAGCGACCTAAATTCAATCAAAACAGCAATTCTGGAGATATACAGCAAACAATCC
>AT1G07940-EF-1?::1:2460790-2465729(-)_760
AAAAGCCGCTATCGGATTCAAACCGATTTCTACCACAAAAAATGTGGTGCTCTATCAACTGAGCTAAGCGACCTAAATTC
>AT1G07940-EF-1?::1:2460790-2465729(-)_800
AAAAACAGTAGACTTATGAACACAAAAAACAATCATTGTTAAAAGCCGCTATCGGATTCAAACCGATTTCTACCACAAAA
>AT1G07940-EF-1?::1:2460790-2465729(-)_840
CAAATCTGCAATAAAAAGAACAATCAAATATTGAATCAAGAAAAACAGTAGACTTATGAACACAAAAAACAATCATTGTT
>AT1G07940-EF-1?::1:2460790-2465729(-)_880
ATGTGAAACTTCTCTTTACCCATGGTTAGAGACTGTCAAACAAATCTGCAATAAAAAGAACAATCAAATATTGAATCAAG
>AT1G07940-EF-1?::1:2460790-2465729(-)_920
CGACTTTCCAGAATCGACGTGGCCAATGACCACAATGTTGATGTGAAACTTCTCTTTACCCATGGTTAGAGACTGTCAAA
>AT1G07940-EF-1?::1:2460790-2465729(-)_960
CAATACCACCCAACTTGTAGATCAAGTGTCCAGTGGTGGTCGACTTTCCAGAATCGACGTGGCCAATGACCACAATGTTG
>AT1G07940-EF-1?::1:2460790-2465729(-)_1000
TCAGCAGCCTCCTTCTCGAACCTCTCAATGACACGCTTGTCAATACCACCCAACTTGTAGATCAAGTGTCCAGTGGTGGT
>AT1G07940-EF-1?::1:2460790-2465729(-)_1120
GTGCAGTAGTACTTGGTGGTCTCGAACTTCCAGAGAGCAATGTCAATGGTGATACCACGCTCACGCTCAGCCTTAAGTTT
>AT1G07940-EF-1?::1:2460790-2465729(-)_1160
GTTCTTGATGAAATCACGATGGCCAGGAGCATCAATGACAGTGCAGTAGTACTTGGTGGTCTCGAACTTCCAGAGAGCAA
>AT1G07940-EF-1?::1:2460790-2465729(-)_1200
TAAGGACAGCACAATCAGCCTGGGAGGTACCAGTGATCATGTTCTTGATGAAATCACGATGGCCAGGAGCATCAATGACA
>AT1G07940-EF-1?::1:2460790-2465729(-)_1360
AAGCAATGTGTAGTCACATAACAGATGAAAGATATGGTTACCTTGTTACAACAGCAGATCATCTGCTTGACACCAAGGGT
>AT1G07940-EF-1?::1:2460790-2465729(-)_1400
TGTAACAAACCGCAATTAATGAGACAGAACACAAAAAGAGAAGCAATGTGTAGTCACATAACAGATGAAAGATATGGTTA
>AT1G07940-EF-1?::1:2460790-2465729(-)_1440
TGGAGTACTTGGGGGTAGTGGCATCCATCTACAAACAACATGTAACAAACCGCAATTAATGAGACAGAACACAAAAAGAG
>AT1G07940-EF-1?::1:2460790-2465729(-)_1480
TAGGAAGACACCTCCTTGATGATTTCATCGTACCTGGCCTTGGAGTACTTGGGGGTAGTGGCATCCATCTACAAACAACA
>AT1G07940-EF-1?::1:2460790-2465729(-)_1520
AAATGGGATTTTGTCGGGGTTGTAACCAACCTTCTTCAAGTAGGAAGACACCTCCTTGATGATTTCATCGTACCTGGCCT
>AT1G07940-EF-1?::1:2460790-2465729(-)_1560
TCTCAATCATGTTGTCACCCTCAAATCCAGAGATGGGCACAAATGGGATTTTGTCGGGGTTGTAACCAACCTTCTTCAAG
>AT1G07940-EF-1?::1:2460790-2465729(-)_1600
AGGAGAGTTGGTCCCTTGTACCAGTCAAGGTTGGTGGACCTCTCAATCATGTTGTCACCCTCAAATCCAGAGATGGGCAC
>AT1G07940-EF-1?::1:2460790-2465729(-)_1880
TCTCTTAAGATCCTTGACAGCAACATTCTTAACATTGAACCCAACGTTGTCACCTGGAAGTGCCTCAAGAAGAGACTCGT
>AT1G07940-EF-1?::1:2460790-2465729(-)_1920
CCTTGGCAGGGTCATCCTTGGAGTTGGATGCGACGTACCCTCTCTTAAGATCCTTGACAGCAACATTCTTAACATTGAAC
>AT1G07940-EF-1?::1:2460790-2465729(-)_1960
TGGTTCATGATGATGACCTGGGAGGTGAAGTTAGCAGCACCCTTGGCAGGGTCATCCTTGGAGTTGGATGCGACGTACCC
>AT1G07940-EF-1?::1:2460790-2465729(-)_2120
CACCATACCAGCATCACCATTCTTCAAGAATTTAGGCTCCTTCTCAATCTCCTTACCAGAACGCCTGTCAATCTTGGTCA
>AT1G07940-EF-1?::1:2460790-2465729(-)_2160
AGAAGGTCTCCACAACCATGGGCTTGGTTGGAGTCATCTTCACCATACCAGCATCACCATTCTTCAAGAATTTAGGCTCC
>AT1G07940-EF-1?::1:2460790-2465729(-)_2200
ATGTCCCTCACAGCGAAACGTCCAAGTGGTGGGTACTCAGAGAAGGTCTCCACAACCATGGGCTTGGTTGGAGTCATCTT
>AT1G07940-EF-1?::1:2460790-2465729(-)_2240
GTCAACACTCTTGATAACACCGACTGCAACAGTCTGCCTCATGTCCCTCACAGCGAAACGTCCAAGTGGTGGGTACTCAG
>AT1G07940-EF-1?::1:2460790-2465729(-)_2320
AGAGTTTTGATGTTCAGAGTTCACTTGGCACCCTTCTTGACTGCAGCCTTGGTAACCTTGGCTCCAGTTGGGTCCTTCTT
>AT1G07940-EF-1?::1:2460790-2465729(-)_2360
AGTAAAGAAACTAAAATAGTCCTTCATTTCATCAGCGGAAAGAGTTTTGATGTTCAGAGTTCACTTGGCACCCTTCTTGA
>AT1G07940-EF-1?::1:2460790-2465729(-)_2400
AGCGGTAACACAAACAACCAACCAAATACCAAACTACTAAAGTAAAGAAACTAAAATAGTCCTTCATTTCATCAGCGGAA
>AT1G07940-EF-1?::1:2460790-2465729(-)_2440
ACCCAATTCCGAGAATTGAGCTCCGACGGAGAATAAACGAAGCGGTAACACAAACAACCAACCAAATACCAAACTACTAA
>AT1G07940-EF-1?::1:2460790-2465729(-)_2480
AAGCTCGAGTGCCAAGTACCTCCGCCACCTCCGATCAAGAACCCAATTCCGAGAATTGAGCTCCGACGGAGAATAAACGA
>AT1G07940-EF-1?::1:2460790-2465729(-)_2520
AGGTTCAAAATCATAACACAAAACAAAAGAAATAAACAGGAAGCTCGAGTGCCAAGTACCTCCGCCACCTCCGATCAAGA
>AT1G07940-EF-1?::1:2460790-2465729(-)_2560
GCAGGAATGACACAAATATCATATAACCGAATATCCAAAAAGGTTCAAAATCATAACACAAAACAAAAGAAATAAACAGG
>AT1G07940-EF-1?::1:2460790-2465729(-)_2600
AAGAAAAACAGACTTAAGTTGATAAGATAAGATAATATCCGCAGGAATGACACAAATATCATATAACCGAATATCCAAAA
>AT1G07940-EF-1?::1:2460790-2465729(-)_2640
CATGTAAGAAACTTCAGAGGCTGATCGTTGAATTTTAGAGAAGAAAAACAGACTTAAGTTGATAAGATAAGATAATATCC
>AT1G07940-EF-1?::1:2460790-2465729(-)_2680
TTTCTCCAATGTTGTTTAAAGTTCTAGATTACAATTTTACCATGTAAGAAACTTCAGAGGCTGATCGTTGAATTTTAGAG
>AT1G07940-EF-1?::1:2460790-2465729(-)_2720
AAAGAAATAACATTAGCCTTTATAAACTGATATAGACTTGTTTCTCCAATGTTGTTTAAAGTTCTAGATTACAATTTTAC
>AT1G07940-EF-1?::1:2460790-2465729(-)_2760
CTCTTCGACTGTATTAACTTTAAATATTACAGCCAAAATCAAAGAAATAACATTAGCCTTTATAAACTGATATAGACTTG
>AT1G07940-EF-1?::1:2460790-2465729(-)_2800
TCTCAAAAGCCTTCTCTTTGACTGCATTTTTTTGCTAAATCTCTTCGACTGTATTAACTTTAAATATTACAGCCAAAATC
>AT1G07940-EF-1?::1:2460790-2465729(-)_2840
GTTCCTTACATCTATTTCAAAGAATCAACGAATAAAATCATCTCAAAAGCCTTCTCTTTGACTGCATTTTTTTGCTAAAT
>AT1G07940-EF-1?::1:2460790-2465729(-)_2880
CAGCTTCGCATTGCCGTTATTTAAACTTGAAATTTGCTTTGTTCCTTACATCTATTTCAAAGAATCAACGAATAAAATCA
>AT1G07940-EF-1?::1:2460790-2465729(-)_2920
ACTTCAAATTTGATGTTTGCATATATATCTTCTTCCCCAACAGCTTCGCATTGCCGTTATTTAAACTTGAAATTTGCTTT
>AT1G07940-EF-1?::1:2460790-2465729(-)_2960
TACCTTCATATCGACAAGATTACTCAAGCTTCTGCAATCTACTTCAAATTTGATGTTTGCATATATATCTTCTTCCCCAA
>AT1G07940-EF-1?::1:2460790-2465729(-)_3000
CTTGTCCTCTCCATAGCCAGGTATAGAGACCCGAGTTGAGTACCTTCATATCGACAAGATTACTCAAGCTTCTGCAATCT
>AT1G07940-EF-1?::1:2460790-2465729(-)_3040
GTTCACGGTAATTGAAAAAAAAAGAAAGAAAAGCCATCATCTTGTCCTCTCCATAGCCAGGTATAGAGACCCGAGTTGAG
>AT1G07940-EF-1?::1:2460790-2465729(-)_3080
AACAATATTGTTAGGGTGTAAAGCTTCAGTTATTAAAATGGTTCACGGTAATTGAAAAAAAAAGAAAGAAAAGCCATCAT
>AT1G07940-EF-1?::1:2460790-2465729(-)_3120
TTTTTTTAACATTTTCTTTATGATTTATGAATCAGGTTGAAACAATATTGTTAGGGTGTAAAGCTTCAGTTATTAAAATG
>AT1G07940-EF-1?::1:2460790-2465729(-)_3160
CTTTTCAATGTAAACCTTTAATGAGTCACTTATGTCTTTCTTTTTTTAACATTTTCTTTATGATTTATGAATCAGGTTGA
>AT1G07940-EF-1?::1:2460790-2465729(-)_3200
AAAAAAAAATAGAGGATTTAACATTAAAACGTATGCAAATCTTTTCAATGTAAACCTTTAATGAGTCACTTATGTCTTTC
>AT1G07940-EF-1?::1:2460790-2465729(-)_3240
AGTTATTGAAACTAGCGTATAGCCGTATACTATATAATTAAAAAAAAAATAGAGGATTTAACATTAAAACGTATGCAAAT
>AT1G07940-EF-1?::1:2460790-2465729(-)_3280
ACTTACCAGCTGACAAAAAAATGATTTACGCGTTGCTCTAAGTTATTGAAACTAGCGTATAGCCGTATACTATATAATTA
>AT1G07940-EF-1?::1:2460790-2465729(-)_3320
CCCCATATTTATCGCATTATTAAAATTTTAAAAATGGATTACTTACCAGCTGACAAAAAAATGATTTACGCGTTGCTCTA
>AT1G07940-EF-1?::1:2460790-2465729(-)_3360
AAAAATCCCGCGCGTGACCATATTGCTTTGGTTCTCTTGTCCCCATATTTATCGCATTATTAAAATTTTAAAAATGGATT
>AT1G07940-EF-1?::1:2460790-2465729(-)_3400
CCACCAAAACCGCTGTTTTTAATTAAAATCCCTTTCCTCGAAAAATCCCGCGCGTGACCATATTGCTTTGGTTCTCTTGT
>AT1G07940-EF-1?::1:2460790-2465729(-)_3440
CGCGTAGAGCGCGTTCAGCGAAAATGCGTGGTCTAATAACCCACCAAAACCGCTGTTTTTAATTAAAATCCCTTTCCTCG
>AT1G07940-EF-1?::1:2460790-2465729(-)_3480
CAGGACACTATAGTGAAACAAAATCCACTCGCATCAATCGCGCGTAGAGCGCGTTCAGCGAAAATGCGTGGTCTAATAAC
>AT1G07940-EF-1?::1:2460790-2465729(-)_3520
AAATATCGAGCCCAAGGTTTTCAACAAAGTGCGTTATTATCAGGACACTATAGTGAAACAAAATCCACTCGCATCAATCG
>AT1G07940-EF-1?::1:2460790-2465729(-)_3560
GCTCTATCAAAGTACAATTAATATTTTTGGTCTAAATTTAAAATATCGAGCCCAAGGTTTTCAACAAAGTGCGTTATTAT
>AT1G07940-EF-1?::1:2460790-2465729(-)_3600
AAATGAATAAATATCACCAAATTATGGGCTATAGTATTGGGCTCTATCAAAGTACAATTAATATTTTTGGTCTAAATTTA
>AT1G07940-EF-1?::1:2460790-2465729(-)_3640
TTTATAAATGAAAATGTAATAGTTTTGGGCCTTTGGTTTAAAATGAATAAATATCACCAAATTATGGGCTATAGTATTGG
>AT1G07940-EF-1?::1:2460790-2465729(-)_3680
AAATTGATAGGTAATGAATCAAAATATGACGCCAAAAAAATTTATAAATGAAAATGTAATAGTTTTGGGCCTTTGGTTTA
>AT1G07940-EF-1?::1:2460790-2465729(-)_3720
AGCCAATTACAAGTGAAAGAAGAATTTTGTATAAACCTCGAAATTGATAGGTAATGAATCAAAATATGACGCCAAAAAAA
>AT1G07940-EF-1?::1:2460790-2465729(-)_3760
ACTATTTTAAATAGTGAGTTAATAGATAACTAATATAATCAGCCAATTACAAGTGAAAGAAGAATTTTGTATAAACCTCG
>AT1G07940-EF-1?::1:2460790-2465729(-)_3800
ACATTACTCACGATAAACAGAGAAAAGGTATATATAAGATACTATTTTAAATAGTGAGTTAATAGATAACTAATATAATC
>AT1G07940-EF-1?::1:2460790-2465729(-)_3840
TAAATAATTCAATCAATAAAAACATACAAGAGTATTTAAAACATTACTCACGATAAACAGAGAAAAGGTATATATAAGAT
>AT1G07940-EF-1?::1:2460790-2465729(-)_3880
TATTGTTATGTTCTTATATTAAAATATTTTTGTCTACTTATAAATAATTCAATCAATAAAAACATACAAGAGTATTTAAA
>AT1G07940-EF-1?::1:2460790-2465729(-)_3920
TTACTATTTAATTTTTTGTGCACATGATTTCGAAATGATTTATTGTTATGTTCTTATATTAAAATATTTTTGTCTACTTA
>AT1G07940-EF-1?::1:2460790-2465729(-)_3960
TGATATTTAAGGTTTTTACACATAGATTTAGTAATTATTATTACTATTTAATTTTTTGTGCACATGATTTCGAAATGATT
>AT1G07940-EF-1?::1:2460790-2465729(-)_4000
TATACCTAACTATGTATTAGTGCATTTGTTTTATTTTAAATGATATTTAAGGTTTTTACACATAGATTTAGTAATTATTA
>AT1G07940-EF-1?::1:2460790-2465729(-)_4040
TTAAATTTTACAATTTTCCCATGTATGTAAATATTTATGATATACCTAACTATGTATTAGTGCATTTGTTTTATTTTAAA
>AT1G07940-EF-1?::1:2460790-2465729(-)_4080
AATATAAATGTATTCAACTCTCTATCTACACTGAGTTACATTAAATTTTACAATTTTCCCATGTATGTAAATATTTATGA
>AT1G07940-EF-1?::1:2460790-2465729(-)_4120
ATATACGAATCATTGAGTTAGTAAAGCATCATGAATTGTAAATATAAATGTATTCAACTCTCTATCTACACTGAGTTACA
>AT1G07940-EF-1?::1:2460790-2465729(-)_4160
ATTTGTGTAACATATGTTGTAGAGAATATGTTAATTTTGAATATACGAATCATTGAGTTAGTAAAGCATCATGAATTGTA
>AT1G07940-EF-1?::1:2460790-2465729(-)_4200
GTATTTGTAGAGGATAAGAGAAATTTAAACAGTTTACTTAATTTGTGTAACATATGTTGTAGAGAATATGTTAATTTTGA
>AT1G07940-EF-1?::1:2460790-2465729(-)_4240
TTTCAGTTTATTAATAAAAGAAGAAAAGAATATTTTTAGTGTATTTGTAGAGGATAAGAGAAATTTAAACAGTTTACTTA
>AT1G07940-EF-1?::1:2460790-2465729(-)_4280
GCATATCATTAAACTAAAACATTTTCTTTTATTCCAATTATTTCAGTTTATTAATAAAAGAAGAAAAGAATATTTTTAGT
>AT1G07940-EF-1?::1:2460790-2465729(-)_4320
TTTGGTTTTACAAAGAGTATCGTTTTGTATTTCCCATGATGCATATCATTAAACTAAAACATTTTCTTTTATTCCAATTA
>AT1G07940-EF-1?::1:2460790-2465729(-)_4360
ACTATCTCGGTTTAACAAAAAATGTCATTATATCTTAATCTTTGGTTTTACAAAGAGTATCGTTTTGTATTTCCCATGAT
>AT1G07940-EF-1?::1:2460790-2465729(-)_4400
TTATTGACATATAGAGTTCAGTACTGTAAATATAGACTATACTATCTCGGTTTAACAAAAAATGTCATTATATCTTAATC
>AT1G07940-EF-1?::1:2460790-2465729(-)_4440
CAAGTGTCTTCCTCTTCACCGAGGGATTCAAGTTTAACCATTATTGACATATAGAGTTCAGTACTGTAAATATAGACTAT
>AT1G07940-EF-1?::1:2460790-2465729(-)_4480
TAAATCATCCGATCAACCATATTACGATTATGTCAAAGATCAAGTGTCTTCCTCTTCACCGAGGGATTCAAGTTTAACCA
>AT1G07940-EF-1?::1:2460790-2465729(-)_4520
AAACTTTTCTTGCACACGACCAATGGCCAATTTCCATCTATAAATCATCCGATCAACCATATTACGATTATGTCAAAGAT
>AT1G07940-EF-1?::1:2460790-2465729(-)_4560
CCAAGGAGTTGTCTTATATTAACCGAACCAACAAGCTTTAAAACTTTTCTTGCACACGACCAATGGCCAATTTCCATCTA
>AT1G07940-EF-1?::1:2460790-2465729(-)_4600
TGCAAAACACTGAATCCGACCCACACAAATCATCATGAAACCAAGGAGTTGTCTTATATTAACCGAACCAACAAGCTTTA
>AT1G07940-EF-1?::1:2460790-2465729(-)_4640
AGTCATAAATTCATTATGATCCGCCCCGTGAGTTAAGTTATGCAAAACACTGAATCCGACCCACACAAATCATCATGAAA
>AT1G07940-EF-1?::1:2460790-2465729(-)_4680
ACGTCAAGTCAAACAAATTCGATCTTATTGATCCAGCTATAGTCATAAATTCATTATGATCCGCCCCGTGAGTTAAGTTA
>AT1G07940-EF-1?::1:2460790-2465729(-)_4720
AAAAAGTAAACAACACATTTATAGATCTTTTGTTTATCAAACGTCAAGTCAAACAAATTCGATCTTATTGATCCAGCTAT
>AT1G07940-EF-1?::1:2460790-2465729(-)_4760
AAGAAAAACGTAGCTAGTACATACATATATTTTACAATGTAAAAAGTAAACAACACATTTATAGATCTTTTGTTTATCAA
>AT1G07940-EF-1?::1:2460790-2465729(-)_4800
CTTGAGCAGCTTGAAAACAAAAGCAACGCATACCACTTTGAAGAAAAACGTAGCTAGTACATACATATATTTTACAATGT
>AT1G07940-EF-1?::1:2460790-2465729(-)_4840
TATCGTAACTGCCATTGTAGATTGTTTTTACTCCGATTCGCTTGAGCAGCTTGAAAACAAAAGCAACGCATACCACTTTG
>AT1G07940-EF-1?::1:2460790-2465729(-)_4859
ACTTACAACTTCAACAAAATATCGTAACTGCCATTGTAGATTGTTTTTACTCCGATTCGCTTGAGCAGCTTGAAAACAAA
>AT2G29550-TUB7::2:12643917-12646560(-)_0
AATATGCTTATTGGATCCTGAACCGGAGCCTGAACCGGAGCGTGAACCAAAAAATACAGTCAATCGGAAAATGAATTTCA
>AT2G29550-TUB7::2:12643917-12646560(-)_40
GCATGTGTTTGTAAAGTGAAACTCATCGTTTTAATGATTGAATATGCTTATTGGATCCTGAACCGGAGCCTGAACCGGAG
>AT2G29550-TUB7::2:12643917-12646560(-)_80
AAACGGAGTGATGTGCACTAGCAAAATCCTCAGACGGCAAGCATGTGTTTGTAAAGTGAAACTCATCGTTTTAATGATTG
>AT2G29550-TUB7::2:12643917-12646560(-)_120
ATGGGCTTTTACTCTTTTCATTTCAAATCTGCATGACTTAAAACGGAGTGATGTGCACTAGCAAAATCCTCAGACGGCAA
>AT2G29550-TUB7::2:12643917-12646560(-)_160
CCTGGCAATCGCACGTGAGAGACTTCTTATTGGGCCTAAAATGGGCTTTTACTCTTTTCATTTCAAATCTGCATGACTTA
>AT2G29550-TUB7::2:12643917-12646560(-)_200
ACTCGCACGTGCTTTATGAGAGATAAAAAAGCGGTTCCAACCTGGCAATCGCACGTGAGAGACTTCTTATTGGGCCTAAA
>AT2G29550-TUB7::2:12643917-12646560(-)_240
TGGATTCCATTAAGGAGAGCAGTTACTAAAACATCGTCGCACTCGCACGTGCTTTATGAGAGATAAAAAAGCGGTTCCAA
>AT2G29550-TUB7::2:12643917-12646560(-)_280
TTTGAATTTCGTAAAAAAATATGTTCGTGTGAATGACAGCTGGATTCCATTAAGGAGAGCAGTTACTAAAACATCGTCGC
>AT2G29550-TUB7::2:12643917-12646560(-)_320
GGCAAAATTCAAAAATTAATGGCTCGTGATAAAAAGTTTTTTTGAATTTCGTAAAAAAATATGTTCGTGTGAATGACAGC
>AT2G29550-TUB7::2:12643917-12646560(-)_360
CGGTTTAGATAATGCCACGTAAATCGAGGTGGCAACGGGTGGCAAAATTCAAAAATTAATGGCTCGTGATAAAAAGTTTT
>AT2G29550-TUB7::2:12643917-12646560(-)_400
GTTTTAACGGCTAATATTTGGTAATTCGAAATCGAATCGACGGTTTAGATAATGCCACGTAAATCGAGGTGGCAACGGGT
>AT2G29550-TUB7::2:12643917-12646560(-)_440
AGAGAGAAGAAGAGGAGGGTCCATTTATAAAGAAAAGGAGGTTTTAACGGCTAATATTTGGTAATTCGAAATCGAATCGA
>AT2G29550-TUB7::2:12643917-12646560(-)_480
AAGGGAAAGGAGAAGCAGAGAGGATCTTTTGTTTTATGAGAGAGAGAAGAAGAGGAGGGTCCATTTATAAAGAAAAGGAG
>AT2G29550-TUB7::2:12643917-12646560(-)_520
ACTGGATCTAAAAAGAGAGAGAGAGAGAGAGATTTTGAAAAAGGGAAAGGAGAAGCAGAGAGGATCTTTTGTTTTATGAG
>AT2G29550-TUB7::2:12643917-12646560(-)_560
AATCTCACGCATCTTCGCTCACAGAGAAGAAAACCCTAAAACTGGATCTAAAAAGAGAGAGAGAGAGAGAGATTTTGAAA
>AT2G29550-TUB7::2:12643917-12646560(-)_600
AACCGATTTGGTTTCCGCATTGACCTCCTTGAATATGAAGAATCTCACGCATCTTCGCTCACAGAGAAGAAAACCCTAAA
>AT2G29550-TUB7::2:12643917-12646560(-)_640
TCAATCCCGTGCTCGAGATTAACCACTTCCCAAAACTTGGAACCGATTTGGTTTCCGCATTGACCTCCTTGAATATGAAG
>AT2G29550-TUB7::2:12643917-12646560(-)_680
AAGCTGTAACTCGGAATCTCCTACATACCGTCCCGTCTGATCAATCCCGTGCTCGAGATTAACCACTTCCCAAAACTTGG
>AT2G29550-TUB7::2:12643917-12646560(-)_720
TTCCACAACTCGCCTCGTTGTAGTATACATTAACCCTCTCAAGCTGTAACTCGGAATCTCCTACATACCGTCCCGTCTGA
>AT2G29550-TUB7::2:12643917-12646560(-)_760
CCAGGCTCCAAATCCATGAGAACAGCGCGAGGAACGTACCTTCCACAACTCGCCTCGTTGTAGTATACATTAACCCTCTC
>AT2G29550-TUB7::2:12643917-12646560(-)_800
GATCTGACCGTACGGACCAGATCTGACACTGTCCATGGTTCCAGGCTCCAAATCCATGAGAACAGCGCGAGGAACGTACC
>AT2G29550-TUB7::2:12643917-12646560(-)_840
CAGCACCGGACTGACCGAAGACGAAGTTATCCGGTCGAAAGATCTGACCGTACGGACCAGATCTGACACTGTCCATGGTT
>AT2G29550-TUB7::2:12643917-12646560(-)_880
TCAGCACCTTCAGTGTAGTGACCTTTAGCCCAGTTATTCCCAGCACCGGACTGACCGAAGACGAAGTTATCCGGTCGAAA
>AT2G29550-TUB7::2:12643917-12646560(-)_920
AGCCTCTTTGCGAACAACATCAAGGACCGAATCAATAAGCTCAGCACCTTCAGTGTAGTGACCTTTAGCCCAGTTATTCC
>AT2G29550-TUB7::2:12643917-12646560(-)_960
AAGACGGATTTCAAATACCTTGAAGGCAGTCACAGTTCTCAGCCTCTTTGCGAACAACATCAAGGACCGAATCAATAAGC
>AT2G29550-TUB7::2:12643917-12646560(-)_1000
ACAGATCCAAAAACCTAAATAGACAAAAACCTAAATAAGGAAGACGGATTTCAAATACCTTGAAGGCAGTCACAGTTCTC
>AT2G29550-TUB7::2:12643917-12646560(-)_1040
CTAAAAACAATCATACACTACCAATACCCAACCTAAATTTACAGATCCAAAAACCTAAATAGACAAAAACCTAAATAAGG
>AT2G29550-TUB7::2:12643917-12646560(-)_1080
CCGAATCCGTATTCCACAGTTCAAAATCAGAAATCTAAACCTAAAAACAATCATACACTACCAATACCCAACCTAAATTT
>AT2G29550-TUB7::2:12643917-12646560(-)_1120
TCCAAACAACCAAAACCATAAGCAAACAACGAATACAAAACCGAATCCGTATTCCACAGTTCAAAATCAGAAATCTAAAC
>AT2G29550-TUB7::2:12643917-12646560(-)_1160
TTCCTCCTCCCAAGGAATGGCACACCTGAAATCCTGTAAATCCAAACAACCAAAACCATAAGCAAACAACGAATACAAAA
>AT2G29550-TUB7::2:12643917-12646560(-)_1200
CTGATCTTAGATATCAACAAAGTTCCCATTCCAGAACCAGTTCCTCCTCCCAAGGAATGGCACACCTGAAATCCTGTAAA
>AT2G29550-TUB7::2:12643917-12646560(-)_1240
CACAGAGAAAGTCATCATCATACGGTCTGGGTACTCCTCCCTGATCTTAGATATCAACAAAGTTCCCATTCCAGAACCAG
>AT2G29550-TUB7::2:12643917-12646560(-)_1280
AAGGCTCCACAACAGTGTCAGACACCTTAGGCGATGGGAACACAGAGAAAGTCATCATCATACGGTCTGGGTACTCCTCC
>AT2G29550-TUB7::2:12643917-12646560(-)_1320
GCGTTCTCAACAAGCTGGTGCACAGATAGTGTTGCGTTGTAAGGCTCCACAACAGTGTCAGACACCTTAGGCGATGGGAA
>AT2G29550-TUB7::2:12643917-12646560(-)_1360
GTCATACAAAGCTTCGTTGTCAAGAACCATACACTCATCAGCGTTCTCAACAAGCTGGTGCACAGATAGTGTTGCGTTGT
>AT2G29550-TUB7::2:12643917-12646560(-)_1400
TACAACTTGGAGTGCTAAGCTTGAGTGTACGGAAGCAAATGTCATACAAAGCTTCGTTGTCAAGAACCATACACTCATCA
>AT2G29550-TUB7::2:12643917-12646560(-)_1440
GTAACAACATTGACTCATAATCGAAGAACATTGGAATACTTACAACTTGGAGTGCTAAGCTTGAGTGTACGGAAGCAAAT
>AT2G29550-TUB7::2:12643917-12646560(-)_1480
ATAACTAAGCCTGAAACAATAAACCACAGAGACAGATACAGTAACAACATTGACTCATAATCGAAGAACATTGGAATACT
>AT2G29550-TUB7::2:12643917-12646560(-)_1520
CAAACAAAAAAATATGTGAGTGAAGTTTCAATACTAATCAATAACTAAGCCTGAAACAATAAACCACAGAGACAGATACA
>AT2G29550-TUB7::2:12643917-12646560(-)_1560
GATCAAGTGGTTCAGATCACCAACTGCACAATTCAGAAAACAAACAAAAAAATATGTGAGTGAAGTTTCAATACTAATCA
>AT2G29550-TUB7::2:12643917-12646560(-)_1600
GGAACCTAAGACAGCAGGTTACACCAGACATGGTTGCAGAGATCAAGTGGTTCAGATCACCAACTGCACAATTCAGAAAA
>AT2G29550-TUB7::2:12643917-12646560(-)_1640
TTCACAGCTAGCTTTCGCAGATCAGAGTTCAGTTGACCAGGGAACCTAAGACAGCAGGTTACACCAGACATGGTTGCAGA
>AT2G29550-TUB7::2:12643917-12646560(-)_1680
TCCCACCATGAAGAAGTGGAGACGAGGGAATGGGATCAGATTCACAGCTAGCTTTCGCAGATCAGAGTTCAGTTGACCAG
>AT2G29550-TUB7::2:12643917-12646560(-)_1720
TACGGTACTGCTGAGATCCACGAGAGGTGAGAGGAGCAAATCCCACCATGAAGAAGTGGAGACGAGGGAATGGGATCAGA
>AT2G29550-TUB7::2:12643917-12646560(-)_1760
GCATCCCACATTTGCTGAGTGAGCTCTGGGACAGTGAGGTTACGGTACTGCTGAGATCCACGAGAGGTGAGAGGAGCAAA
>AT2G29550-TUB7::2:12643917-12646560(-)_1800
GCGACCGTGTCTTGGGTCAGCAGCACACATCATGTTCTTAGCATCCCACATTTGCTGAGTGAGCTCTGGGACAGTGAGGT
>AT2G29550-TUB7::2:12643917-12646560(-)_1840
TGCTCATCTTTCCACGGAACATGGCTGAAGCAGTGAGGTAGCGACCGTGTCTTGGGTCAGCAGCACACATCATGTTCTTA
>AT2G29550-TUB7::2:12643917-12646560(-)_1880
TTGTTCTGTACGTTCAGCATCTGTTCATCGACCTCCTTGGTGCTCATCTTTCCACGGAACATGGCTGAAGCAGTGAGGTA
>AT2G29550-TUB7::2:12643917-12646560(-)_1920
GACGTTGTTAGGGATCCATTCCACAAAGTAGGAGGAGTTCTTGTTCTGTACGTTCAGCATCTGTTCATCGACCTCCTTGG
>AT2G29550-TUB7::2:12643917-12646560(-)_1960
TCTTCAGACCAGTAGGGGGAATGTCACAGACGGTTGATTTGACGTTGTTAGGGATCCATTCCACAAAGTAGGAGGAGTTC
>AT2G29550-TUB7::2:12643917-12646560(-)_2000
TCTTGGATCGAAGTTGAGTTACCAATGAACGTTGAAGCCATCTTCAGACCAGTAGGGGGAATGTCACAGACGGTTGATTT
>AT2G29550-TUB7::2:12643917-12646560(-)_2040
GAACATAGCAGTGAATTGCTCACTGACACGCCTGAACATCTCTTGGATCGAAGTTGAGTTACCAATGAACGTTGAAGCCA
>AT2G29550-TUB7::2:12643917-12646560(-)_2080
TACCTTCACCTGTGTACCAATGCAAGAAAGCCTTTCTCCTGAACATAGCAGTGAATTGCTCACTGACACGCCTGAACATC
>AT2G29550-TUB7::2:12643917-12646560(-)_2120
TTCATGTTGCTTTCAGCTTCAGTGAACTCCATCTCATCCATACCTTCACCTGTGTACCAATGCAAGAAAGCCTTTCTCCT
>AT2G29550-TUB7::2:12643917-12646560(-)_2160
CGTTGCATCTTGATACTGCTGATACTCAGAGACAAGATCGTTCATGTTGCTTTCAGCTTCAGTGAACTCCATCTCATCCA
>AT2G29550-TUB7::2:12643917-12646560(-)_2200
ACTCAGCTTCTTCCTCTTCATATTCTCCTTCTTCATCAGCCGTTGCATCTTGATACTGCTGATACTCAGAGACAAGATCG
>AT2G29550-TUB7::2:12643917-12646560(-)_2240
TCTTATCATCTGTTTCTTCAATAAGTTTCTTCTTGCTCGTACTCAGCTTCTTCCTCTTCATATTCTCCTTCTTCATCAGC
>AT2G29550-TUB7::2:12643917-12646560(-)_2280
GAGAGTTTTAAAAGTAAACAGCAACTGGAAGTTGAGGTGTTCTTATCATCTGTTTCTTCAATAAGTTTCTTCTTGCTCGT
>AT2G29550-TUB7::2:12643917-12646560(-)_2320
CGCAAGCGATAGTTACAGAAACTATAAGAACTTAATAGAAGAGAGTTTTAAAAGTAAACAGCAACTGGAAGTTGAGGTGT
>AT2G29550-TUB7::2:12643917-12646560(-)_2360
AATCCTCTTAGCCTACGCAGAGTATCATAACTACTAATAACGCAAGCGATAGTTACAGAAACTATAAGAACTTAATAGAA
>AT2G29550-TUB7::2:12643917-12646560(-)_2400
TTTGATTTAGCAAAATAGATTGTTTGAATATTGATTGATAAATCCTCTTAGCCTACGCAGAGTATCATAACTACTAATAA
>AT2G29550-TUB7::2:12643917-12646560(-)_2440
TTATATAATGAAACAAAGAAAAAAAATACTATGGATGGATTTTGATTTAGCAAAATAGATTGTTTGAATATTGATTGATA
>AT2G29550-TUB7::2:12643917-12646560(-)_2480
AAGTCTTCACCGAATTCACATAGTCAAAATTAACAAAAGGTTATATAATGAAACAAAGAAAAAAAATACTATGGATGGAT
>AT2G29550-TUB7::2:12643917-12646560(-)_2520
TTGTCACTACTACTCTGCTTCTTATATTTGAAAGATGGTGAAGTCTTCACCGAATTCACATAGTCAAAATTAACAAAAGG
>AT2G29550-TUB7::2:12643917-12646560(-)_2560
CAAAATTTAACCAAGAAGATTCTTATATTGCTTATAACCATTGTCACTACTACTCTGCTTCTTATATTTGAAAGATGGTG
>AT2G29550-TUB7::2:12643917-12646560(-)_2563
CACCAAAATTTAACCAAGAAGATTCTTATATTGCTTATAACCATTGTCACTACTACTCTGCTTCTTATATTTGAAAGATG
>AT2G17950-WUS::2:7804371-7812380(-)_0
AATAAACTCAGTTGTATCCCAAATTTTTGTTGGTAAAGAAAGTATTTAGTTAGACTGGTGGATTACTCATTTTTTAACTT
>AT2G17950-WUS::2:7804371-7812380(-)_40
TTTTGTTAAAAGGTTAAGTCTTATAATCTTTTATCACCTAAATAAACTCAGTTGTATCCCAAATTTTTGTTGGTAAAGAA
>AT2G17950-WUS::2:7804371-7812380(-)_80
TTTGGAAAACAATCTAAGGATTGAAGTCTTAAAAAATTTTTTTTGTTAAAAGGTTAAGTCTTATAATCTTTTATCACCTA
>AT2G17950-WUS::2:7804371-7812380(-)_120
AAAAATAGGTTTTACAAACTAACTATTGTAACTATTAATATTTGGAAAACAATCTAAGGATTGAAGTCTTAAAAAATTTT
>AT2G17950-WUS::2:7804371-7812380(-)_160
TCTCGGATTCAACACAACGTGCAAAGAGTATCGGAAAATTAAAAATAGGTTTTACAAACTAACTATTGTAACTATTAATA
>AT2G17950-WUS::2:7804371-7812380(-)_200
TATTTCATAGTATAGTTTTGTTTATATAGCCCCCATGATTTCTCGGATTCAACACAACGTGCAAAGAGTATCGGAAAATT
>AT2G17950-WUS::2:7804371-7812380(-)_240
AAATAAAAAACCAAAGATCCGATCACTGAAGTTGCTTGGCTATTTCATAGTATAGTTTTGTTTATATAGCCCCCATGATT
>AT2G17950-WUS::2:7804371-7812380(-)_280
GGCCCTGAAGATACGGCTGATAAAATATTTATTTTTTTTAAAATAAAAAACCAAAGATCCGATCACTGAAGTTGCTTGGC
>AT2G17950-WUS::2:7804371-7812380(-)_320
TACAAATTTCATAGAAGCTATTATAGTTTTTATGGGGAATGGCCCTGAAGATACGGCTGATAAAATATTTATTTTTTTTA
>AT2G17950-WUS::2:7804371-7812380(-)_360
TATTGTATATAAAAGATATATAAAGATTTTTTTAGGAATCTACAAATTTCATAGAAGCTATTATAGTTTTTATGGGGAAT
>AT2G17950-WUS::2:7804371-7812380(-)_400
CAACTTTTGTATAGTCTTATTGTTCTACGTAACAGCCACATATTGTATATAAAAGATATATAAAGATTTTTTTAGGAATC
>AT2G17950-WUS::2:7804371-7812380(-)_440
TTAGTGAATATGACTTTTGTAATTGAAAAGGAACAATACCCAACTTTTGTATAGTCTTATTGTTCTACGTAACAGCCACA
>AT2G17950-WUS::2:7804371-7812380(-)_480
GATTTATTCATTTTTTTTAAAAAGTTTGAAGGGCTTTGTTTTAGTGAATATGACTTTTGTAATTGAAAAGGAACAATACC
>AT2G17950-WUS::2:7804371-7812380(-)_520
ATTTATAGGAGCATGGATGGATCTTTTTGTATAAATGCGTGATTTATTCATTTTTTTTAAAAAGTTTGAAGGGCTTTGTT
>AT2G17950-WUS::2:7804371-7812380(-)_560
ATGAACATGTTGAGTATTCTTTAGTTAATTATATGCTCGAATTTATAGGAGCATGGATGGATCTTTTTGTATAAATGCGT
>AT2G17950-WUS::2:7804371-7812380(-)_600
AATTACAATGTGTGAAACGAGTGTGAAGACAGGTGTACTTATGAACATGTTGAGTATTCTTTAGTTAATTATATGCTCGA
>AT2G17950-WUS::2:7804371-7812380(-)_640
TTACTTATGCTTTGCTTTAAAAGATATTAAAATTTATGTCAATTACAATGTGTGAAACGAGTGTGAAGACAGGTGTACTT
>AT2G17950-WUS::2:7804371-7812380(-)_680
TATCGTCCGGAAATGTGTTGAAGAAATACTCTATATAATTTTACTTATGCTTTGCTTTAAAAGATATTAAAATTTATGTC
>AT2G17950-WUS::2:7804371-7812380(-)_720
GTCATGACACATAGGTGATATAGGATATTTTTCGTGGTGATATCGTCCGGAAATGTGTTGAAGAAATACTCTATATAATT
>AT2G17950-WUS::2:7804371-7812380(-)_760
TTGATCATAAAAATACATTTTTCCTTCCTTATGGTCATGAGTCATGACACATAGGTGATATAGGATATTTTTCGTGGTGA
>AT2G17950-WUS::2:7804371-7812380(-)_800
ATTTTTTTCTAGAATGAATAATAAAAAAAGTGAAAACCGTTTGATCATAAAAATACATTTTTCCTTCCTTATGGTCATGA
>AT2G17950-WUS::2:7804371-7812380(-)_840
ATGAATTATTGTATCGTAGGAATGAAAGAAAACGATTATAATTTTTTTCTAGAATGAATAATAAAAAAAGTGAAAACCGT
>AT2G17950-WUS::2:7804371-7812380(-)_880
ATACACACAGAAAACAAAACAAAAATTCTAAAAGATCGTTATGAATTATTGTATCGTAGGAATGAAAGAAAACGATTATA
>AT2G17950-WUS::2:7804371-7812380(-)_920
AATTGTTATGTATCTGTCTACGTATGAAAGATATTTACCCATACACACAGAAAACAAAACAAAAATTCTAAAAGATCGTT
>AT2G17950-WUS::2:7804371-7812380(-)_960
AATTTCTCTGTCTCTTCACAATTATTACTTCACCAGCTTTAATTGTTATGTATCTGTCTACGTATGAAAGATATTTACCC
>AT2G17950-WUS::2:7804371-7812380(-)_1000
ATCGGTATTTACTTAGACGAAAAACAAACTCTCTTTTTTCAATTTCTCTGTCTCTTCACAATTATTACTTCACCAGCTTT
>AT2G17950-WUS::2:7804371-7812380(-)_1040
GGAAAGGGACAAAGGAGGGAATTAGAAAGGTGAGGGCATCATCGGTATTTACTTAGACGAAAAACAAACTCTCTTTTTTC
>AT2G17950-WUS::2:7804371-7812380(-)_1080
GATTGAAAGGGACAGAGAAGTTAGAAATAAACATGAAAATGGAAAGGGACAAAGGAGGGAATTAGAAAGGTGAGGGCATC
>AT2G17950-WUS::2:7804371-7812380(-)_1120
ATTTGTGGGGGATCGAATCAGAGGATATCTGGTGGAGAAGGATTGAAAGGGACAGAGAAGTTAGAAATAAACATGAAAAT
>AT2G17950-WUS::2:7804371-7812380(-)_1160
TGAGAGTTTTAGTGAGAATAATAATAATTTTTATGAAAAAATTTGTGGGGGATCGAATCAGAGGATATCTGGTGGAGAAG
>AT2G17950-WUS::2:7804371-7812380(-)_1200
TTGATTTTTTTTTATTCAGAGGAAAAATCGAAACTACTCTTGAGAGTTTTAGTGAGAATAATAATAATTTTTATGAAAAA
>AT2G17950-WUS::2:7804371-7812380(-)_1240
GTTATGTTTAGGAAGGAAATTCTCTTGTCAAATATATTATTTGATTTTTTTTTATTCAGAGGAAAAATCGAAACTACTCT
>AT2G17950-WUS::2:7804371-7812380(-)_1280
GAAAGAAAAATAATCAATTGAATTAACATTCAAATAAAATGTTATGTTTAGGAAGGAAATTCTCTTGTCAAATATATTAT
>AT2G17950-WUS::2:7804371-7812380(-)_1320
TGGATATAAGAAATAAATTTTGCCAAAGAAAAGGATATAAGAAAGAAAAATAATCAATTGAATTAACATTCAAATAAAAT
>AT2G17950-WUS::2:7804371-7812380(-)_1360
TATGATTTCATACATACAAAACCCTATTGAAAAATGTGCTTGGATATAAGAAATAAATTTTGCCAAAGAAAAGGATATAA
>AT2G17950-WUS::2:7804371-7812380(-)_1400
AAATCAGTTATTCACTATATTATTCTTTTATGCATGTAGATATGATTTCATACATACAAAACCCTATTGAAAAATGTGCT
>AT2G17950-WUS::2:7804371-7812380(-)_1440
TAAATGGGGACCCAAAAAGAAGGTTTTACAATATTCTAGAAAATCAGTTATTCACTATATTATTCTTTTATGCATGTAGA
>AT2G17950-WUS::2:7804371-7812380(-)_1480
TATATATATAGAGAGATAGTAAGGTATTGAGTTATATATATAAATGGGGACCCAAAAAGAAGGTTTTACAATATTCTAGA
>AT2G17950-WUS::2:7804371-7812380(-)_1520
TAGTAAAGAGATTTTAGGTTTTGTGTGAGAGAGAAGATTATATATATATAGAGAGATAGTAAGGTATTGAGTTATATATA
>AT2G17950-WUS::2:7804371-7812380(-)_1560
GAAAGAGAAGTTTGAAGTTAGCAAGAAAACAACTTGCTGGTAGTAAAGAGATTTTAGGTTTTGTGTGAGAGAGAAGATTA
>AT2G17950-WUS::2:7804371-7812380(-)_1600
GTTAACGGTAAATAAGATCAAGACTTAGAGAGGAACAAGAGAAAGAGAAGTTTGAAGTTAGCAAGAAAACAACTTGCTGG
>AT2G17950-WUS::2:7804371-7812380(-)_1640
GGCGGCTCCATGTGTGTTTGATTCGACTTTTGTTCACAAAGTTAACGGTAAATAAGATCAAGACTTAGAGAGGAACAAGA
>AT2G17950-WUS::2:7804371-7812380(-)_1680
GCTTTCTTGGTCGGCTTGATGATGATGATGCTGATGCTGTGGCGGCTCCATGTGTGTTTGATTCGACTTTTGTTCACAAA
>AT2G17950-WUS::2:7804371-7812380(-)_1720
TGTAACCACCAGAGCCGGACTTGTTGTTGTTGTTGTTGCCGCTTTCTTGGTCGGCTTGATGATGATGATGCTGATGCTGT
>AT2G17950-WUS::2:7804371-7812380(-)_1760
TCCGTCGTCGGTGTCCACCTCGTGCTGGTCTGGCGACACGTGTAACCACCAGAGCCGGACTTGTTGTTGTTGTTGTTGCC
>AT2G17950-WUS::2:7804371-7812380(-)_1800
TGCATTGTTGTAGTAAAGTTCTTTGAGGATTTTGATTTGCTCCGTCGTCGGTGTCCACCTCGTGCTGGTCTGGCGACACG
>AT2G17950-WUS::2:7804371-7812380(-)_1840
CAGTGATCTTCTGGATCTGATCGGCTGTTGGTGACCGGATTGCATTGTTGTAGTAAAGTTCTTTGAGGATTTTGATTTGC
>AT2G17950-WUS::2:7804371-7812380(-)_1880
ACGTTCTTGCCCTCAATCTTTCCGAACTGTCTCAGCCTTGCAGTGATCTTCTGGATCTGATCGGCTGTTGGTGACCGGAT
>AT2G17950-WUS::2:7804371-7812380(-)_1920
CTGACGCTCACGAGCCTTATGGTTCTGGAACCAGTAAAAGACGTTCTTGCCCTCAATCTTTCCGAACTGTCTCAGCCTTG
>AT2G17950-WUS::2:7804371-7812380(-)_1960
AAGATGGTGTGGTCATGTTTGTTCCGTTGAATCTCTTCTTCTGACGCTCACGAGCCTTATGGTTCTGGAACCAGTAAAAG
>AT2G17950-WUS::2:7804371-7812380(-)_2000
TAATGATCGTTAGCCGCCATCATAACCGAGTTGGGTGATGAAGATGGTGTGGTCATGTTTGTTCCGTTGAATCTCTTCTT
>AT2G17950-WUS::2:7804371-7812380(-)_2040
CTGCATGGGAACACCGTGATGATGGTGAAGTAGAGGATGATAATGATCGTTAGCCGCCATCATAACCGAGTTGGGTGATG
>AT2G17950-WUS::2:7804371-7812380(-)_2080
GGTCTTGGTTAAGTTTAACGTTGACGGAATTAGCAGGTCTCTGCATGGGAACACCGTGATGATGGTGAAGTAGAGGATGA
>AT2G17950-WUS::2:7804371-7812380(-)_2120
TTGAAGCTGGGATATGGCTTGTTATGATGATAGAGATGATGGTCTTGGTTAAGTTTAACGTTGACGGAATTAGCAGGTCT
>AT2G17950-WUS::2:7804371-7812380(-)_2160
TTCATAAAAAAGCATGTATAAGAGAGATTAGTCACCGTTATTGAAGCTGGGATATGGCTTGTTATGATGATAGAGATGAT
>AT2G17950-WUS::2:7804371-7812380(-)_2200
AATGGTTCTCTTAGTAATTATAAAAAACCACCTGAATAAATTCATAAAAAAGCATGTATAAGAGAGATTAGTCACCGTTA
>AT2G17950-WUS::2:7804371-7812380(-)_2240
TTTTTTGTGTGTGCTAATTCATGTAATAGCTAGTGGTGTAAATGGTTCTCTTAGTAATTATAAAAAACCACCTGAATAAA
>AT2G17950-WUS::2:7804371-7812380(-)_2280
ATCTATCAAAGTCATATATGTAGATCTTGTTAGTTTTTTTTTTTTTGTGTGTGCTAATTCATGTAATAGCTAGTGGTGTA
>AT2G17950-WUS::2:7804371-7812380(-)_2320
GCATTTTTTAAAATCTTTTTAACAATTAACATATACATATATCTATCAAAGTCATATATGTAGATCTTGTTAGTTTTTTT
>AT2G17950-WUS::2:7804371-7812380(-)_2360
TTTTAAATCAAAACCATCTGAATAAATTCATAAATCAACAGCATTTTTTAAAATCTTTTTAACAATTAACATATACATAT
>AT2G17950-WUS::2:7804371-7812380(-)_2400
AGATGGTGTGTAACATGTTCCTATAATATATATTTTAGATTTTTAAATCAAAACCATCTGAATAAATTCATAAATCAACA
>AT2G17950-WUS::2:7804371-7812380(-)_2440
CTTCTTGGGTTTAATTATTTTTACTAATTCATGTAATAATAGATGGTGTGTAACATGTTCCTATAATATATATTTTAGAT
>AT2G17950-WUS::2:7804371-7812380(-)_2480
TCCATAACTTCAAATATACGTCATTACATGTACATAACATCTTCTTGGGTTTAATTATTTTTACTAATTCATGTAATAAT
>AT2G17950-WUS::2:7804371-7812380(-)_2520
ACCGTTCTTTAGATGCAAATTTGGTTTGCCCCAATCAAGATCCATAACTTCAAATATACGTCATTACATGTACATAACAT
>AT2G17950-WUS::2:7804371-7812380(-)_2560
AAAATGCACGTGAGTCTAGTTTCCATTACACAACAAAGAAACCGTTCTTTAGATGCAAATTTGGTTTGCCCCAATCAAGA
>AT2G17950-WUS::2:7804371-7812380(-)_2600
ACCCAAATCCCTAATTGTGTTACAAGTCACAAATGAAAATAAAATGCACGTGAGTCTAGTTTCCATTACACAACAAAGAA
>AT2G17950-WUS::2:7804371-7812380(-)_2640
TGAAGAAAGAGACATAAAATTAGTGATTTTTTTTCTACTAACCCAAATCCCTAATTGTGTTACAAGTCACAAATGAAAAT
>AT2G17950-WUS::2:7804371-7812380(-)_2680
ATTCCAGAATCCAGACCATACTATATACAGGGGAAAAGAATGAAGAAAGAGACATAAAATTAGTGATTTTTTTTCTACTA
>AT2G17950-WUS::2:7804371-7812380(-)_2720
CATATTAATATACGTATCATCAGTGATCATATATGTTGTGATTCCAGAATCCAGACCATACTATATACAGGGGAAAAGAA
>AT2G17950-WUS::2:7804371-7812380(-)_2760
ATTCAGTACCTGAGCTTGCATGATTTAAATTCCCTTCAAACATATTAATATACGTATCATCAGTGATCATATATGTTGTG
>AT2G17950-WUS::2:7804371-7812380(-)_2800
TGGCTACTCATGTAGCCATTAGAAGCATTAACAACACCACATTCAGTACCTGAGCTTGCATGATTTAAATTCCCTTCAAA
>AT2G17950-WUS::2:7804371-7812380(-)_2840
AATGAATTATAGTTTGGTACGTACCATAGATCCATAGACATGGCTACTCATGTAGCCATTAGAAGCATTAACAACACCAC
>AT2G17950-WUS::2:7804371-7812380(-)_2880
AATTTCTATTCATATATGTAGTATAAATATTATTTGAATTAATGAATTATAGTTTGGTACGTACCATAGATCCATAGACA
>AT2G17950-WUS::2:7804371-7812380(-)_2920
AACAGTCTTGTTCCTTCACCCAAAAATTTCAGTTTCATTAAATTTCTATTCATATATGTAGTATAAATATTATTTGAATT
>AT2G17950-WUS::2:7804371-7812380(-)_2960
ATGTTTGCCCATCCTCCACCTACGTTGTTGTAATTCATAGAACAGTCTTGTTCCTTCACCCAAAAATTTCAGTTTCATTA
>AT2G17950-WUS::2:7804371-7812380(-)_3000
ATCGAAGAAGTTGTAAGGTGCAGATGAGTAATGATGATCCATGTTTGCCCATCCTCCACCTACGTTGTTGTAATTCATAG
>AT2G17950-WUS::2:7804371-7812380(-)_3040
CTTCTTGATGACCTTCTAGACCAAACAGAGGCTTTGCTCTATCGAAGAAGTTGTAAGGTGCAGATGAGTAATGATGATCC
>AT2G17950-WUS::2:7804371-7812380(-)_3080
CGTCGATGTTCCAGATAAGCATCGCCACCACATTCTTCTTCTTCTTGATGACCTTCTAGACCAAACAGAGGCTTTGCTCT
>AT2G17950-WUS::2:7804371-7812380(-)_3120
GATGTGATCTTCACCGTGCATAGGGAAGAGAGGAAGCGTACGTCGATGTTCCAGATAAGCATCGCCACCACATTCTTCTT
>AT2G17950-WUS::2:7804371-7812380(-)_3160
CCGATTGGCCATACTTCCAGATGGCACCACTACCACCGTTGATGTGATCTTCACCGTGCATAGGGAAGAGAGGAAGCGTA
>AT2G17950-WUS::2:7804371-7812380(-)_3200
TAGTTCAGACGTAGCTCAAGAGAAGCGCAAGGGCGAACTTCCGATTGGCCATACTTCCAGATGGCACCACTACCACCGTT
>AT2G17950-WUS::2:7804371-7812380(-)_3240
AGGAAAGAGCTTTAATCCCGAGCGACACCGGCGTAAGAGCTAGTTCAGACGTAGCTCAAGAGAAGCGCAAGGGCGAACTT
>AT2G17950-WUS::2:7804371-7812380(-)_3280
AGCATAGTTGTGAACATACGAGTACGAAAGAGAGAGAGAGAGGAAAGAGCTTTAATCCCGAGCGACACCGGCGTAAGAGC
>AT2G17950-WUS::2:7804371-7812380(-)_3320
TAACTACTAATATAACAACTGCATCATTAATCACTAGCGAAGCATAGTTGTGAACATACGAGTACGAAAGAGAGAGAGAG
>AT2G17950-WUS::2:7804371-7812380(-)_3360
GCTAGTAATTACAAATTACACATAACGAGAGATAACTAGTTAACTACTAATATAACAACTGCATCATTAATCACTAGCGA
>AT2G17950-WUS::2:7804371-7812380(-)_3400
AAACGGTTGTCAATTACAATTAAAACCTAGACGATACTTAGCTAGTAATTACAAATTACACATAACGAGAGATAACTAGT
>AT2G17950-WUS::2:7804371-7812380(-)_3440
TAGTAGTAATTAAAATTTTAACTTATTCATCATAGAGATAAAACGGTTGTCAATTACAATTAAAACCTAGACGATACTTA
>AT2G17950-WUS::2:7804371-7812380(-)_3480
AATTCCTTTTTAAAAATTTACTGAAATAGTCATTTCTTCATAGTAGTAATTAAAATTTTAACTTATTCATCATAGAGATA
>AT2G17950-WUS::2:7804371-7812380(-)_3520
ACATCTCTAGCATTTCTTTCATGCCTCCGGATCTGTGAGGAATTCCTTTTTAAAAATTTACTGAAATAGTCATTTCTTCA
>AT2G17950-WUS::2:7804371-7812380(-)_3560
AATCGATAATTAAGATCATAACATTGTAATCAAATATAGTACATCTCTAGCATTTCTTTCATGCCTCCGGATCTGTGAGG
>AT2G17950-WUS::2:7804371-7812380(-)_3600
TAAAACAACTATTGTTGATTTCGGTTCAAGATCACGTTGTAATCGATAATTAAGATCATAACATTGTAATCAAATATAGT
>AT2G17950-WUS::2:7804371-7812380(-)_3640
GAACTACCAAAAAACATTCAACTGTTCACAAGTTCTGTTGTAAAACAACTATTGTTGATTTCGGTTCAAGATCACGTTGT
>AT2G17950-WUS::2:7804371-7812380(-)_3680
GAAAACTTCCACTGAAAAGCAACTTGCTTGTTTTAGTTTTGAACTACCAAAAAACATTCAACTGTTCACAAGTTCTGTTG
>AT2G17950-WUS::2:7804371-7812380(-)_3720
TTATCGATAGATCAAGCTGATTGCATAACATGAAGAAGAAGAAAACTTCCACTGAAAAGCAACTTGCTTGTTTTAGTTTT
>AT2G17950-WUS::2:7804371-7812380(-)_3760
GATTTTGACCGTTCGTATTGATGTAATCAAAATTCCATGATTATCGATAGATCAAGCTGATTGCATAACATGAAGAAGAA
>AT2G17950-WUS::2:7804371-7812380(-)_3800
AATTTAGGTAGGAAAAAACCGCATAGAAATAATTGAGATTGATTTTGACCGTTCGTATTGATGTAATCAAAATTCCATGA
>AT2G17950-WUS::2:7804371-7812380(-)_3840
AAAATTGTGTGAGTTCGGATTGATAAATGCATGTAATCAAAATTTAGGTAGGAAAAAACCGCATAGAAATAATTGAGATT
>AT2G17950-WUS::2:7804371-7812380(-)_3880
GAAATTGGCTAACGGTTACATAACTCAGATTTATTATTTGAAAATTGTGTGAGTTCGGATTGATAAATGCATGTAATCAA
>AT2G17950-WUS::2:7804371-7812380(-)_3920
TTGGCTAACGATTAATATTAATTTATAATGAATATATGTTGAAATTGGCTAACGGTTACATAACTCAGATTTATTATTTG
>AT2G17950-WUS::2:7804371-7812380(-)_3960
TTATCACTTATTTTGTATCTAAATCATTCCTTTTATTTAATTGGCTAACGATTAATATTAATTTATAATGAATATATGTT
>AT2G17950-WUS::2:7804371-7812380(-)_4000
CATATACATGTTAATGTCGATTTGAATTGTTAAGTTAAAATTATCACTTATTTTGTATCTAAATCATTCCTTTTATTTAA
>AT2G17950-WUS::2:7804371-7812380(-)_4040
AGACTTACATAATTTTTAAATAACAAACTGAACTGTGTAACATATACATGTTAATGTCGATTTGAATTGTTAAGTTAAAA
>AT2G17950-WUS::2:7804371-7812380(-)_4080
TTTTTTAATTCAAATTTTGGTCATCTGTATTTATCAACCTAGACTTACATAATTTTTAAATAACAAACTGAACTGTGTAA
>AT2G17950-WUS::2:7804371-7812380(-)_4120
ATAACGACCAAAATCAACCCCAACTATTTTGATGCGGTCTTTTTTTAATTCAAATTTTGGTCATCTGTATTTATCAACCT
>AT2G17950-WUS::2:7804371-7812380(-)_4160
AATCTTATCAATAAAGGGTTCGAGGTTGCATTTTTTGGGGATAACGACCAAAATCAACCCCAACTATTTTGATGCGGTCT
>AT2G17950-WUS::2:7804371-7812380(-)_4200
GAAGAAACCCCTATAAACTTATTACCCTCCCATATAGTTTAATCTTATCAATAAAGGGTTCGAGGTTGCATTTTTTGGGG
>AT2G17950-WUS::2:7804371-7812380(-)_4240
GCCTACTTTGCTGTAGGTTTTAAATAGAAATATGAACTTAGAAGAAACCCCTATAAACTTATTACCCTCCCATATAGTTT
>AT2G17950-WUS::2:7804371-7812380(-)_4280
TTTGATTTGAATTGTAATGGTTTGCTATTGTACCATTTTGGCCTACTTTGCTGTAGGTTTTAAATAGAAATATGAACTTA
>AT2G17950-WUS::2:7804371-7812380(-)_4320
TATTTAAACAACAACAAATTCTAACTTATCAATAACAAAATTTGATTTGAATTGTAATGGTTTGCTATTGTACCATTTTG
>AT2G17950-WUS::2:7804371-7812380(-)_4360
ACAATTTAAAATTGTATTATTTCGAAAAGTATTTATGAAGTATTTAAACAACAACAAATTCTAACTTATCAATAACAAAA
>AT2G17950-WUS::2:7804371-7812380(-)_4400
AATCTTAATTTTATTGATAAATGTTATTTCTTTTTTCTTAACAATTTAAAATTGTATTATTTCGAAAAGTATTTATGAAG
>AT2G17950-WUS::2:7804371-7812380(-)_4440
CGAGATCGTTGAATGACTAGGGTTCAAGGTTTTTCACTATAATCTTAATTTTATTGATAAATGTTATTTCTTTTTTCTTA
>AT2G17950-WUS::2:7804371-7812380(-)_4480
TAGTATACATAACAAACATTTTGGAAAAAATAAGGGTAAACGAGATCGTTGAATGACTAGGGTTCAAGGTTTTTCACTAT
>AT2G17950-WUS::2:7804371-7812380(-)_4520
TACCACCAAAATCGAGGATATTCATTCCCTAACTCATCCCTAGTATACATAACAAACATTTTGGAAAAAATAAGGGTAAA
>AT2G17950-WUS::2:7804371-7812380(-)_4560
GGAACGAATACATATCAGATAACTAAGAGCATATCACAAATACCACCAAAATCGAGGATATTCATTCCCTAACTCATCCC
>AT2G17950-WUS::2:7804371-7812380(-)_4600
AGCAAATACTTCTGATTTTAACGGATATATGATGAGTTACGGAACGAATACATATCAGATAACTAAGAGCATATCACAAA
>AT2G17950-WUS::2:7804371-7812380(-)_4640
ATGTTTTTCATTTTTTATAGTTATTTTTAGTTATATATTAAGCAAATACTTCTGATTTTAACGGATATATGATGAGTTAC
>AT2G17950-WUS::2:7804371-7812380(-)_4680
AATTTTGCTATTTTGAATTTATTTTTTGAGTTTTTTTTATATGTTTTTCATTTTTTATAGTTATTTTTAGTTATATATTA
>AT2G17950-WUS::2:7804371-7812380(-)_4720
TAACTACTAGTTTTAAAAGTTAACGAAATATTTTTAATAAAATTTTGCTATTTTGAATTTATTTTTTGAGTTTTTTTTAT
>AT2G17950-WUS::2:7804371-7812380(-)_4760
TAACTTTTATAAATTTTGTTCATCAAATTAATTATTTATTTAACTACTAGTTTTAAAAGTTAACGAAATATTTTTAATAA
>AT2G17950-WUS::2:7804371-7812380(-)_4800
ATGTATATAGCTAATTCCATTATAATTTACTTTATATATTTAACTTTTATAAATTTTGTTCATCAAATTAATTATTTATT
>AT2G17950-WUS::2:7804371-7812380(-)_4840
AAAAAATTGATTTCCGTTTTGCTCTCGTATATATATACATATGTATATAGCTAATTCCATTATAATTTACTTTATATATT
>AT2G17950-WUS::2:7804371-7812380(-)_4880
AATTGAATATTAAAAATTAATATCATATAACCCATCTAGTAAAAAATTGATTTCCGTTTTGCTCTCGTATATATATACAT
>AT2G17950-WUS::2:7804371-7812380(-)_4920
TCGATTCAAAAACTTTTGACATCTGTAGTTTTATGAAACAAATTGAATATTAAAAATTAATATCATATAACCCATCTAGT
>AT2G17950-WUS::2:7804371-7812380(-)_4960
TATTTTGTTAGTTCCATTTAGATCTGTTATTCGTTTAGATTCGATTCAAAAACTTTTGACATCTGTAGTTTTATGAAACA
>AT2G17950-WUS::2:7804371-7812380(-)_5000
AAATAGTTCAGATATAATTAAACATACCAACTCGGCAAAATATTTTGTTAGTTCCATTTAGATCTGTTATTCGTTTAGAT
>AT2G17950-WUS::2:7804371-7812380(-)_5040
AATAAAAACATTTCATATCGTCATATCGATGACCATCATTAAATAGTTCAGATATAATTAAACATACCAACTCGGCAAAA
>AT2G17950-WUS::2:7804371-7812380(-)_5080
TGGTCATCATTAACTTTGTCGTTTTGAACGAGATGGAGAAAATAAAAACATTTCATATCGTCATATCGATGACCATCATT
>AT2G17950-WUS::2:7804371-7812380(-)_5120
ATAAAAAATAAAAAAATTGTAGTGATCAATCAGCCATTGATGGTCATCATTAACTTTGTCGTTTTGAACGAGATGGAGAA
>AT2G17950-WUS::2:7804371-7812380(-)_5160
TAGTGTTACTACAAACTAATTTTAGATATAAGTGTTAAAAATAAAAAATAAAAAAATTGTAGTGATCAATCAGCCATTGA
>AT2G17950-WUS::2:7804371-7812380(-)_5200
TATATGTACTTAATTGTATCCAAAGATTACAAAGGGACATTAGTGTTACTACAAACTAATTTTAGATATAAGTGTTAAAA
>AT2G17950-WUS::2:7804371-7812380(-)_5240
ACGTAATTCATAGCACTAAAGAAGAACTTATAACTAATCATATATGTACTTAATTGTATCCAAAGATTACAAAGGGACAT
>AT2G17950-WUS::2:7804371-7812380(-)_5280
ACTGAATGACACGCACTCTCACAACGCGTGAGCCACCTTGACGTAATTCATAGCACTAAAGAAGAACTTATAACTAATCA
>AT2G17950-WUS::2:7804371-7812380(-)_5320
AGGATAGCTCTTTGTAAAAGATCTCTCTGTTTAAGGAAATACTGAATGACACGCACTCTCACAACGCGTGAGCCACCTTG
>AT2G17950-WUS::2:7804371-7812380(-)_5360
ACATTTTTCTTCCTTGTGTCATTTTAGTTCACGTGGCTCGAGGATAGCTCTTTGTAAAAGATCTCTCTGTTTAAGGAAAT
>AT2G17950-WUS::2:7804371-7812380(-)_5400
TGAACAAGATCTATGTGACATAGATCAACTAACAAAAAAAACATTTTTCTTCCTTGTGTCATTTTAGTTCACGTGGCTCG
>AT2G17950-WUS::2:7804371-7812380(-)_5440
AACATATTTTTAAAAAAATTCTATCAAAAGCTACGGTCATTGAACAAGATCTATGTGACATAGATCAACTAACAAAAAAA
>AT2G17950-WUS::2:7804371-7812380(-)_5480
ATAAGCAAATATAACCCATATAATTTATTTATGAGTATGTAACATATTTTTAAAAAAATTCTATCAAAAGCTACGGTCAT
>AT2G17950-WUS::2:7804371-7812380(-)_5520
TCACAATAAAACAGATTGTATAGTATAATGTACAAGATTTATAAGCAAATATAACCCATATAATTTATTTATGAGTATGT
>AT2G17950-WUS::2:7804371-7812380(-)_5560
TTTTAATTTTTTTTTGTTAAAATGATTCTTAATACACAATTCACAATAAAACAGATTGTATAGTATAATGTACAAGATTT
>AT2G17950-WUS::2:7804371-7812380(-)_5600
GCCACATTCATGTTTTTTTAACATACAGTATTATATTATTTTTTAATTTTTTTTTGTTAAAATGATTCTTAATACACAAT
>AT2G17950-WUS::2:7804371-7812380(-)_5640
ATGTACTCTTTAAAACATGGATGCACAAATGTCCCTAACTGCCACATTCATGTTTTTTTAACATACAGTATTATATTATT
>AT2G17950-WUS::2:7804371-7812380(-)_5680
AGCGTAGTTTACGAGGAAGAAAGGGTTCAAACTACAAAAAATGTACTCTTTAAAACATGGATGCACAAATGTCCCTAACT
>AT2G17950-WUS::2:7804371-7812380(-)_5720
TTAATACTCCATGATTAAAGTTTTCAATGTAACAATTATGAGCGTAGTTTACGAGGAAGAAAGGGTTCAAACTACAAAAA
>AT2G17950-WUS::2:7804371-7812380(-)_5760
ACAACATATAACGAGGCAATCCAAAGAAAAACATATCTAGTTAATACTCCATGATTAAAGTTTTCAATGTAACAATTATG
>AT2G17950-WUS::2:7804371-7812380(-)_5800
AAACTTGGATAATAGAGAAACTTGGATAACAAGAGAAGGAACAACATATAACGAGGCAATCCAAAGAAAAACATATCTAG
>AT2G17950-WUS::2:7804371-7812380(-)_5840
AAATATAGACATGTAGTTTGTTGGTATTCGTGTTTGGACAAAACTTGGATAATAGAGAAACTTGGATAACAAGAGAAGGA
>AT2G17950-WUS::2:7804371-7812380(-)_5880
TATCTGCTAAACCACTTAAATTTTCATTTTTTCAAAATATAAATATAGACATGTAGTTTGTTGGTATTCGTGTTTGGACA
>AT2G17950-WUS::2:7804371-7812380(-)_5920
AATTATAAATGGATTTGGCCGAAAACACATCAGTTCGTTTTATCTGCTAAACCACTTAAATTTTCATTTTTTCAAAATAT
>AT2G17950-WUS::2:7804371-7812380(-)_5960
CGCATTACTGTAAATTAATAATGGTAAAATGGAAAATCTTAATTATAAATGGATTTGGCCGAAAACACATCAGTTCGTTT
>AT2G17950-WUS::2:7804371-7812380(-)_6000
GACTATCACTGATACATAACAACTTAATATTTTTAATCTACGCATTACTGTAAATTAATAATGGTAAAATGGAAAATCTT
>AT2G17950-WUS::2:7804371-7812380(-)_6040
ACATAAGCTTAATCAGTAGACTTTCTACTTACAAGTAGAAGACTATCACTGATACATAACAACTTAATATTTTTAATCTA
>AT2G17950-WUS::2:7804371-7812380(-)_6080
CCTCAAAGTTTCTTTTCATTAGTACGAAGGTCTGAAACATACATAAGCTTAATCAGTAGACTTTCTACTTACAAGTAGAA
>AT2G17950-WUS::2:7804371-7812380(-)_6120
CACTGTGAATATATTTTAATATTTTTAATCTTTTTTTTCCCCTCAAAGTTTCTTTTCATTAGTACGAAGGTCTGAAACAT
>AT2G17950-WUS::2:7804371-7812380(-)_6160
AGCAAGTATATTTATACGTAAGAGCGCTCCATATTTAATCCACTGTGAATATATTTTAATATTTTTAATCTTTTTTTTCC
>AT2G17950-WUS::2:7804371-7812380(-)_6200
CTAAACACCTTATTTTTGAGAAGACAATAAATAACAGTAGAGCAAGTATATTTATACGTAAGAGCGCTCCATATTTAATC
>AT2G17950-WUS::2:7804371-7812380(-)_6240
GAAAAATATTGTGGATAAAGCGAAATAAACCGTTAGCGGACTAAACACCTTATTTTTGAGAAGACAATAAATAACAGTAG
>AT2G17950-WUS::2:7804371-7812380(-)_6280
TATTTTATATGTGATCAAGAATAGTATTATTTAGGCTTTGGAAAAATATTGTGGATAAAGCGAAATAAACCGTTAGCGGA
>AT2G17950-WUS::2:7804371-7812380(-)_6320
AAACGTAAATATTATAGAACAAGAAAAATTCTAGAATATTTATTTTATATGTGATCAAGAATAGTATTATTTAGGCTTTG
>AT2G17950-WUS::2:7804371-7812380(-)_6360
ATCATGTTTATTTTAATTTTGTTGAAATATAAGAATATAAAAACGTAAATATTATAGAACAAGAAAAATTCTAGAATATT
>AT2G17950-WUS::2:7804371-7812380(-)_6400
TTAGTTTGTTCCATCCGCTAAACCACAAAAACCTAAATAAATCATGTTTATTTTAATTTTGTTGAAATATAAGAATATAA
>AT2G17950-WUS::2:7804371-7812380(-)_6440
TTTAGTCTCAAAAACATAACAGATTTGGTCCATAAGCAAATTAGTTTGTTCCATCCGCTAAACCACAAAAACCTAAATAA
>AT2G17950-WUS::2:7804371-7812380(-)_6480
TCCCCAAAATATCAGCTTTTTAGGGACGGATATAATATTATTTAGTCTCAAAAACATAACAGATTTGGTCCATAAGCAAA
>AT2G17950-WUS::2:7804371-7812380(-)_6520
TAAATATATAGAAAAATTAATATTTGTGGAACAAGAAAAATCCCCAAAATATCAGCTTTTTAGGGACGGATATAATATTA
>AT2G17950-WUS::2:7804371-7812380(-)_6560
GATAATTTTTAAAATTTACAAATTATTAACATTAAATAGTTAAATATATAGAAAAATTAATATTTGTGGAACAAGAAAAA
>AT2G17950-WUS::2:7804371-7812380(-)_6600
TATTATAAACCAATAACCATTCATAAATTCAATTTTCAATGATAATTTTTAAAATTTACAAATTATTAACATTAAATAGT
>AT2G17950-WUS::2:7804371-7812380(-)_6640
CAATTAATATTTAGTTATAAATACATTATTTTCACAAAATTATTATAAACCAATAACCATTCATAAATTCAATTTTCAAT
>AT2G17950-WUS::2:7804371-7812380(-)_6680
GAAAATTGATGTTTAGGAATTTTCACACAAATTTTACAAACAATTAATATTTAGTTATAAATACATTATTTTCACAAAAT
>AT2G17950-WUS::2:7804371-7812380(-)_6720
TCGTTTCCATGCAAAATAGGTATACAGCTTATGTTCCTAAGAAAATTGATGTTTAGGAATTTTCACACAAATTTTACAAA
>AT2G17950-WUS::2:7804371-7812380(-)_6760
AAACTATTTTCCGTTTTCAAAACGTTTTGCTTCAACATTTTCGTTTCCATGCAAAATAGGTATACAGCTTATGTTCCTAA
>AT2G17950-WUS::2:7804371-7812380(-)_6800
TATATATATATATAATATACATTTTCAAAATGTTAGAAAAAAACTATTTTCCGTTTTCAAAACGTTTTGCTTCAACATTT
>AT2G17950-WUS::2:7804371-7812380(-)_6840
TATGTTTGGTGTTATATATATATATATATATATATATATATATATATATATATAATATACATTTTCAAAATGTTAGAAAA
>AT2G17950-WUS::2:7804371-7812380(-)_6880
GGATATGTATTGTTTGAAACAGTTTTGTTTAATATAGTTTTATGTTTGGTGTTATATATATATATATATATATATATATA
>AT2G17950-WUS::2:7804371-7812380(-)_6920
ATCTTTTTTTTATAGATTTTAGTTAAATTATTTACGTTTTGGATATGTATTGTTTGAAACAGTTTTGTTTAATATAGTTT
>AT2G17950-WUS::2:7804371-7812380(-)_6960
AATAAAAATCATAGTCTAAATTTTTGAATTTAAACATTTAATCTTTTTTTTATAGATTTTAGTTAAATTATTTACGTTTT
>AT2G17950-WUS::2:7804371-7812380(-)_7000
TGCTTAATTATATTCCGTCGGTTAAAACAATATATGAATAAATAAAAATCATAGTCTAAATTTTTGAATTTAAACATTTA
>AT2G17950-WUS::2:7804371-7812380(-)_7040
ATTATAAAAATCATGTTAAATAATAGAAAATTTATTGTTATGCTTAATTATATTCCGTCGGTTAAAACAATATATGAATA
>AT2G17950-WUS::2:7804371-7812380(-)_7080
TACATGAAAAAAAAACAATATTGTTTTCACTCAATTACCCATTATAAAAATCATGTTAAATAATAGAAAATTTATTGTTA
>AT2G17950-WUS::2:7804371-7812380(-)_7120
GAATTATTCTGTTCAAATGATCAGAGTTAAGGTACCTTAATACATGAAAAAAAAACAATATTGTTTTCACTCAATTACCC
>AT2G17950-WUS::2:7804371-7812380(-)_7160
TACGGTAAAGCTAAAGCTCAGTATTGGTTTACCAAATCAAGAATTATTCTGTTCAAATGATCAGAGTTAAGGTACCTTAA
>AT2G17950-WUS::2:7804371-7812380(-)_7200
CGGAAAGAGGTTTACTAATTGTGATTTTCTGTCAAAAAAATACGGTAAAGCTAAAGCTCAGTATTGGTTTACCAAATCAA
>AT2G17950-WUS::2:7804371-7812380(-)_7240
GAGATCAGTATTTGCAAAGAAAAAAGTAGAATCAAAATTGCGGAAAGAGGTTTACTAATTGTGATTTTCTGTCAAAAAAA
>AT2G17950-WUS::2:7804371-7812380(-)_7280
CATTGAGTTGGTATCTTGACCAGTTGAATCCTGACTATCCGAGATCAGTATTTGCAAAGAAAAAAGTAGAATCAAAATTG
>AT2G17950-WUS::2:7804371-7812380(-)_7320
AAGAAATCAATTAGAGACGTCAAAGAAAATGAATTAGTAACATTGAGTTGGTATCTTGACCAGTTGAATCCTGACTATCC
>AT2G17950-WUS::2:7804371-7812380(-)_7360
TATAAAGAGGGACTGATCACGTAAGCTTATCATAGAAAGAAAGAAATCAATTAGAGACGTCAAAGAAAATGAATTAGTAA
>AT2G17950-WUS::2:7804371-7812380(-)_7400
AGACTCCTTATTCTTCTTAAGGGTTTGGTTTCATGGTCTATATAAAGAGGGACTGATCACGTAAGCTTATCATAGAAAGA
>AT2G17950-WUS::2:7804371-7812380(-)_7440
GAATTTAAAAGCCTATTCGATTTTGAGATCTCCTTGATGTAGACTCCTTATTCTTCTTAAGGGTTTGGTTTCATGGTCTA
>AT2G17950-WUS::2:7804371-7812380(-)_7480
TTTGGTCAAGATATAGATGTGTAATTTGGTTATGTTTGAAGAATTTAAAAGCCTATTCGATTTTGAGATCTCCTTGATGT
>AT2G17950-WUS::2:7804371-7812380(-)_7520
TCTCTCTCTCTCTCTCTGGGTTCAAAATGAAGGTGGGCAATTTGGTCAAGATATAGATGTGTAATTTGGTTATGTTTGAA
>AT2G17950-WUS::2:7804371-7812380(-)_7560
AAATACTTTATTCAAACAATTGGTAACTTGATTCATTCTCTCTCTCTCTCTCTCTCTGGGTTCAAAATGAAGGTGGGCAA
>AT2G17950-WUS::2:7804371-7812380(-)_7600
TCAGTGATCTAGACCATATGATAGGAACATATATACGTTCAAATACTTTATTCAAACAATTGGTAACTTGATTCATTCTC
>AT2G17950-WUS::2:7804371-7812380(-)_7640
TCACAAGTAAGTAACTCGTTAAGACACATCACTACATATGTCAGTGATCTAGACCATATGATAGGAACATATATACGTTC
>AT2G17950-WUS::2:7804371-7812380(-)_7680
AAAAAAACTCATATGTATATCCACTTGTAATATATATACATCACAAGTAAGTAACTCGTTAAGACACATCACTACATATG
>AT2G17950-WUS::2:7804371-7812380(-)_7720
AATCCTCAAAAAGCATCTAAAGATCTTCTCGGATCCGCAGAAAAAAACTCATATGTATATCCACTTGTAATATATATACA
>AT2G17950-WUS::2:7804371-7812380(-)_7760
AGCCTCACATCTTTGCTTCTTATAGGAATAACGTACTTTGAATCCTCAAAAAGCATCTAAAGATCTTCTCGGATCCGCAG
>AT2G17950-WUS::2:7804371-7812380(-)_7800
ATTTTCACATAAAGGGAATCATAGACCATGATGCTACACAAGCCTCACATCTTTGCTTCTTATAGGAATAACGTACTTTG
>AT2G17950-WUS::2:7804371-7812380(-)_7840
GCAAATGGACCAAACTGATCCAAACAAGTCTTTTAGGAAAATTTTCACATAAAGGGAATCATAGACCATGATGCTACACA
>AT2G17950-WUS::2:7804371-7812380(-)_7880
GTATATAGGAACATTAAAAAAAATCAGCCAACAAAAAATGGCAAATGGACCAAACTGATCCAAACAAGTCTTTTAGGAAA
>AT2G17950-WUS::2:7804371-7812380(-)_7920
ATCTAGTTCACCGTAATATTCACAAAACGGATATAAATTTGTATATAGGAACATTAAAAAAAATCAGCCAACAAAAAATG
>AT2G17950-WUS::2:7804371-7812380(-)_7929
TGGATTATCATCTAGTTCACCGTAATATTCACAAAACGGATATAAATTTGTATATAGGAACATTAAAAAAAATCAGCCAA
>AT5G60390-eIF1A::5:24287596-24293336(-)_0
GGAGAGATCAAGGTATTTCAGTTGTTCAATAATCACCCTCTAACAAAGATGCATCTTAATATTCATAAACTATTCTCTTT
>AT5G60390-eIF1A::5:24287596-24293336(-)_40
TCTCTCCTACGTAGCAATCCTTATATATGCATCTTAATACGGAGAGATCAAGGTATTTCAGTTGTTCAATAATCACCCTC
>AT5G60390-eIF1A::5:24287596-24293336(-)_80
GCCATCACCTCTTCTAAGAAGTTAACTAGTGGTGACGGTATCTCTCCTACGTAGCAATCCTTATATATGCATCTTAATAC
>AT5G60390-eIF1A::5:24287596-24293336(-)_120
TAAAACTGCAAATAAAGATTTGCTTCGCAGGAGAGATAGCGCCATCACCTCTTCTAAGAAGTTAACTAGTGGTGACGGTA
>AT5G60390-eIF1A::5:24287596-24293336(-)_160
GTGATTACACATACAAGTGGTCTTGCTTCTTCTATGGTTTTAAAACTGCAAATAAAGATTTGCTTCGCAGGAGAGATAGC
>AT5G60390-eIF1A::5:24287596-24293336(-)_200
AAGGTAATAATATATATATGGATGAGGTGATACTAATAGAGTGATTACACATACAAGTGGTCTTGCTTCTTCTATGGTTT
>AT5G60390-eIF1A::5:24287596-24293336(-)_240
ATAGTGACAGTGTAAATTAAGTCCACTCTTCTTTGACCTTAAGGTAATAATATATATATGGATGAGGTGATACTAATAGA
>AT5G60390-eIF1A::5:24287596-24293336(-)_280
AAGCAGCAAACTAAATGACAATTATGATTTAAGAGCAAAGATAGTGACAGTGTAAATTAAGTCCACTCTTCTTTGACCTT
>AT5G60390-eIF1A::5:24287596-24293336(-)_320
GATAATAATCCTGATAATCATTTGATTGTAGCCACATAGAAAGCAGCAAACTAAATGACAATTATGATTTAAGAGCAAAG
>AT5G60390-eIF1A::5:24287596-24293336(-)_360
AAATCATTGGAGATGACGTTAACAACATGACCTCACTTGGGATAATAATCCTGATAATCATTTGATTGTAGCCACATAGA
>AT5G60390-eIF1A::5:24287596-24293336(-)_400
AAACTTATCAATGTGAATTCTTGGAAATGAAGGTAATGCCAAATCATTGGAGATGACGTTAACAACATGACCTCACTTGG
>AT5G60390-eIF1A::5:24287596-24293336(-)_440
AAGAGCTCAAATAAACTACAGAGTATATACACACACAAAAAAACTTATCAATGTGAATTCTTGGAAATGAAGGTAATGCC
>AT5G60390-eIF1A::5:24287596-24293336(-)_480
TTCATGAACATATGTAGCATCTGTGTATAGATGCAAAATCAAGAGCTCAAATAAACTACAGAGTATATACACACACAAAA
>AT5G60390-eIF1A::5:24287596-24293336(-)_520
TAGTTATGGATAAGTACCAAAATTTTCTCCACTATCTATGTTCATGAACATATGTAGCATCTGTGTATAGATGCAAAATC
>AT5G60390-eIF1A::5:24287596-24293336(-)_560
AGACATAGTACCAACATATGTAACATGGGTCACAAAGGACTAGTTATGGATAAGTACCAAAATTTTCTCCACTATCTATG
>AT5G60390-eIF1A::5:24287596-24293336(-)_600
ATTATACAAGGGACTAGTTATGGATAAGTCATTGCTTTTGAGACATAGTACCAACATATGTAACATGGGTCACAAAGGAC
>AT5G60390-eIF1A::5:24287596-24293336(-)_640
AGTGACAATCCAGGAGCTGTTCATAGTACATAGTACCAACATTATACAAGGGACTAGTTATGGATAAGTCATTGCTTTTG
>AT5G60390-eIF1A::5:24287596-24293336(-)_680
GTTGGTATGGTTGAGTGTTACAAGAATCTACTTGCTACAAAGTGACAATCCAGGAGCTGTTCATAGTACATAGTACCAAC
>AT5G60390-eIF1A::5:24287596-24293336(-)_720
TTGTTGAGATTTATGCCTATAATTAGAATATTATATGCTAGTTGGTATGGTTGAGTGTTACAAGAATCTACTTGCTACAA
>AT5G60390-eIF1A::5:24287596-24293336(-)_760
TGGTCTCCAAAAAGACTAAAAACTAGCAGTCAAAAGTGTTTTGTTGAGATTTATGCCTATAATTAGAATATTATATGCTA
>AT5G60390-eIF1A::5:24287596-24293336(-)_800
CTTGAATAATACCTTTTGATCAAATCTTAACAATGAAATTTGGTCTCCAAAAAGACTAAAAACTAGCAGTCAAAAGTGTT
>AT5G60390-eIF1A::5:24287596-24293336(-)_840
GATGATTATTGGAACAAATCTTGCAATGATTTGCATATAACTTGAATAATACCTTTTGATCAAATCTTAACAATGAAATT
>AT5G60390-eIF1A::5:24287596-24293336(-)_880
ACATGGTAACAATGAGACAAAGGCATTTACTTTTGGAATTGATGATTATTGGAACAAATCTTGCAATGATTTGCATATAA
>AT5G60390-eIF1A::5:24287596-24293336(-)_920
AACAGTGATGCAAGATTTAACATCACTTTCACCATTTATTACATGGTAACAATGAGACAAAGGCATTTACTTTTGGAATT
>AT5G60390-eIF1A::5:24287596-24293336(-)_960
TAATTCCCACCTAAACTTCTGTATTAAGCAGACCCTTAAAAACAGTGATGCAAGATTTAACATCACTTTCACCATTTATT
>AT5G60390-eIF1A::5:24287596-24293336(-)_1000
TCTTGTCAACTTGTTTTTTGAACCAACTTGCTCATTAAAGTAATTCCCACCTAAACTTCTGTATTAAGCAGACCCTTAAA
>AT5G60390-eIF1A::5:24287596-24293336(-)_1040
ATAAATGCAGCCTCTCATCTGCTAAATCATTCATATCAAGTCTTGTCAACTTGTTTTTTGAACCAACTTGCTCATTAAAG
>AT5G60390-eIF1A::5:24287596-24293336(-)_1080
GACAATAAGGGCTTTTCAGTTTTATTCTTTTTCAGCAAGAATAAATGCAGCCTCTCATCTGCTAAATCATTCATATCAAG
>AT5G60390-eIF1A::5:24287596-24293336(-)_1120
CTTTTTTTTTCCTCAGTTGGATTGATAAAAGTATGACGAGGACAATAAGGGCTTTTCAGTTTTATTCTTTTTCAGCAAGA
>AT5G60390-eIF1A::5:24287596-24293336(-)_1160
CGCATGATAATAAAGACAACTCTAGCTAATTTGGACTGTTCTTTTTTTTTCCTCAGTTGGATTGATAAAAGTATGACGAG
>AT5G60390-eIF1A::5:24287596-24293336(-)_1200
AGTGAAAATAAATTTTGGTTTCACTTTACCTTTTTTCCTCCGCATGATAATAAAGACAACTCTAGCTAATTTGGACTGTT
>AT5G60390-eIF1A::5:24287596-24293336(-)_1240
ATTAAAAAGAAAATAGTTCTGAATATGATCTTTGTGTTATAGTGAAAATAAATTTTGGTTTCACTTTACCTTTTTTCCTC
>AT5G60390-eIF1A::5:24287596-24293336(-)_1280
CATTAATCAAACTTTATAGAAAAGTACCGTCTGTGAGTGAATTAAAAAGAAAATAGTTCTGAATATGATCTTTGTGTTAT
>AT5G60390-eIF1A::5:24287596-24293336(-)_1320
GGTATTAGGTATGGTCTCTTCTTCTTCTACTATTAAAATGCATTAATCAAACTTTATAGAAAAGTACCGTCTGTGAGTGA
>AT5G60390-eIF1A::5:24287596-24293336(-)_1360
TTTTTTTGTCCTGTGGTGTGTTGTGCATTTGAGAGTAGTAGGTATTAGGTATGGTCTCTTCTTCTTCTACTATTAAAATG
>AT5G60390-eIF1A::5:24287596-24293336(-)_1400
AGATATATAATGGTACCATGTAATTAATATGAGAGAAAGATTTTTTTGTCCTGTGGTGTGTTGTGCATTTGAGAGTAGTA
>AT5G60390-eIF1A::5:24287596-24293336(-)_1440
AAGACAAGATCTTGAATTGGTAATGGGTTAAAGAGAGTATAGATATATAATGGTACCATGTAATTAATATGAGAGAAAGA
>AT5G60390-eIF1A::5:24287596-24293336(-)_1480
TTTTTCAGAAATTTGGATCTTGTTTTTAAGAAGAAAAAAAAAGACAAGATCTTGAATTGGTAATGGGTTAAAGAGAGTAT
>AT5G60390-eIF1A::5:24287596-24293336(-)_1520
AAGAGTTGTAGACAGCATTTCTTTCTTTGTAGTGAATGGATTTTTCAGAAATTTGGATCTTGTTTTTAAGAAGAAAAAAA
>AT5G60390-eIF1A::5:24287596-24293336(-)_1560
TGATCCCAGAGATGCACAGAGGGAAGCCATAGTTACCACTAAGAGTTGTAGACAGCATTTCTTTCTTTGTAGTGAATGGA
>AT5G60390-eIF1A::5:24287596-24293336(-)_1600
ACAGAGAAATATTACTCTTTGGACAGACTTAATTGCTGAGTGATCCCAGAGATGCACAGAGGGAAGCCATAGTTACCACT
>AT5G60390-eIF1A::5:24287596-24293336(-)_1640
AATAAACAGAGAAGATCTCAAGACAGAGAGCATAAGTGAAACAGAGAAATATTACTCTTTGGACAGACTTAATTGCTGAG
>AT5G60390-eIF1A::5:24287596-24293336(-)_1680
TCTTCAACATCCACAGAGAGAGAGAAAAAGAGACAAGTCAAATAAACAGAGAAGATCTCAAGACAGAGAGCATAAGTGAA
>AT5G60390-eIF1A::5:24287596-24293336(-)_1720
TCCTCTGTATCACCTTCCTTCTCTTGTCATGATCTGCCATTCTTCAACATCCACAGAGAGAGAGAAAAAGAGACAAGTCA
>AT5G60390-eIF1A::5:24287596-24293336(-)_1760
CCATGGCTCTTGTACTCATGTTTACCTTCTGATCTCCTTCTCCTCTGTATCACCTTCCTTCTCTTGTCATGATCTGCCAT
>AT5G60390-eIF1A::5:24287596-24293336(-)_1800
AACATCTTCATTCTCTTGAAGCCTCTCCACATCTTCTTCACCATGGCTCTTGTACTCATGTTTACCTTCTGATCTCCTTC
>AT5G60390-eIF1A::5:24287596-24293336(-)_1840
TCCACAAGCCTAGATCTTGTAGTAAAGCAACTAGATCTCTAACATCTTCATTCTCTTGAAGCCTCTCCACATCTTCTTCA
>AT5G60390-eIF1A::5:24287596-24293336(-)_1880
TAAAAACACTAAGCAGCTTTGGCTGTGTGAGAAGAAAAGCTCCACAAGCCTAGATCTTGTAGTAAAGCAACTAGATCTCT
>AT5G60390-eIF1A::5:24287596-24293336(-)_1920
AAGAAAAGCTCCACAAACCTACAACATCTTGTAATAAAAGTAAAAACACTAAGCAGCTTTGGCTGTGTGAGAAGAAAAGC
>AT5G60390-eIF1A::5:24287596-24293336(-)_1960
GATTTCTTAAACACTAAGCAGCAGCTTTTGCTGTGTGGGGAAGAAAAGCTCCACAAACCTACAACATCTTGTAATAAAAG
>AT5G60390-eIF1A::5:24287596-24293336(-)_2000
AACATAAACTCAGTGAGATCTAATAATGAAAAGGCTTTTGGATTTCTTAAACACTAAGCAGCAGCTTTTGCTGTGTGGGG
>AT5G60390-eIF1A::5:24287596-24293336(-)_2040
CTTTCCAGCTAAAGATTCTGTGATCTGCAGTTCTACAAGAAACATAAACTCAGTGAGATCTAATAATGAAAAGGCTTTTG
>AT5G60390-eIF1A::5:24287596-24293336(-)_2080
CAACAACAACAATGAAAAACATCCCGAATAACTTAAAATGCTTTCCAGCTAAAGATTCTGTGATCTGCAGTTCTACAAGA
>AT5G60390-eIF1A::5:24287596-24293336(-)_2120
GATGCAGTAAAAACATCTCACCAACGACAAATAAACGTGTCAACAACAACAATGAAAAACATCCCGAATAACTTAAAATG
>AT5G60390-eIF1A::5:24287596-24293336(-)_2160
GCTGAGAACTAAAAACCAAAAGAAATGGATAAGGCCAAAAGATGCAGTAAAAACATCTCACCAACGACAAATAAACGTGT
>AT5G60390-eIF1A::5:24287596-24293336(-)_2200
TCAATCAACAAACAGAAATAGTAATTTATCAATAAAAAATGCTGAGAACTAAAAACCAAAAGAAATGGATAAGGCCAAAA
>AT5G60390-eIF1A::5:24287596-24293336(-)_2240
ACAATTACTTCATACGAACTTTTTAAAAAGACTTAGGTTCTCAATCAACAAACAGAAATAGTAATTTATCAATAAAAAAT
>AT5G60390-eIF1A::5:24287596-24293336(-)_2280
TATAGTTTCGTTAGAATTAACTTGTGCTTAGTGTTTTCTGACAATTACTTCATACGAACTTTTTAAAAAGACTTAGGTTC
>AT5G60390-eIF1A::5:24287596-24293336(-)_2320
CATACTTAGCGTTTTAAGATCTATGTAAGAGATAGGGTTCTATAGTTTCGTTAGAATTAACTTGTGCTTAGTGTTTTCTG
>AT5G60390-eIF1A::5:24287596-24293336(-)_2360
TTTGTTCTTGTTTAAACAATCATTCAGAGATCAACCCAACCATACTTAGCGTTTTAAGATCTATGTAAGAGATAGGGTTC
>AT5G60390-eIF1A::5:24287596-24293336(-)_2400
AAACTTATTTAGGAGTTGTGTTACAAAGTTGCTGTCTTTCTTTGTTCTTGTTTAAACAATCATTCAGAGATCAACCCAAC
>AT5G60390-eIF1A::5:24287596-24293336(-)_2440
TATGGTTTTCAATTATGCAGTTTCCGGATAATTTTGCTTGAAACTTATTTAGGAGTTGTGTTACAAAGTTGCTGTCTTTC
>AT5G60390-eIF1A::5:24287596-24293336(-)_2480
TCTCTCTCCCTCCTTTTTGGATATCTCTGAGACTTTTTATTATGGTTTTCAATTATGCAGTTTCCGGATAATTTTGCTTG
>AT5G60390-eIF1A::5:24287596-24293336(-)_2520
GTTTGAGCCTTTTTCTTTTTTCTCTTTATTTCTGTGACTTTCTCTCTCCCTCCTTTTTGGATATCTCTGAGACTTTTTAT
>AT5G60390-eIF1A::5:24287596-24293336(-)_2560
CTCTCTTATGGTTTTCTTTGGTTCTTAAAACTTTGATGGCGTTTGAGCCTTTTTCTTTTTTCTCTTTATTTCTGTGACTT
>AT5G60390-eIF1A::5:24287596-24293336(-)_2600
GAAGAAGGGTGCCAAATGATGAGACTTTCGTTATGATCGACTCTCTTATGGTTTTCTTTGGTTCTTAAAACTTTGATGGC
>AT5G60390-eIF1A::5:24287596-24293336(-)_2680
AGGCAGACCGTTGCTGTTGGTGTTATTAAGAGCGTGGACAAGAAGGACCCAACTGGAGCCAAGGTCACCAAGGCTGCAGT
>AT5G60390-eIF1A::5:24287596-24293336(-)_2720
CGAGTACCCACCTTTGGGACGTTTCGCTGTTAGGGACATGAGGCAGACCGTTGCTGTTGGTGTTATTAAGAGCGTGGACA
>AT5G60390-eIF1A::5:24287596-24293336(-)_2760
AGATGACCCCAACCAAGCCCATGGTTGTTGAGACTTTCTCCGAGTACCCACCTTTGGGACGTTTCGCTGTTAGGGACATG
>AT5G60390-eIF1A::5:24287596-24293336(-)_2800
GAGCCCAAGTTTTTGAAGAATGGTGACGCTGGTATGGTTAAGATGACCCCAACCAAGCCCATGGTTGTTGAGACTTTCTC
>AT5G60390-eIF1A::5:24287596-24293336(-)_2840
GACCAAGATTGACAGGCGTTCTGGTAAGGAGATTGAGAAGGAGCCCAAGTTTTTGAAGAATGGTGACGCTGGTATGGTTA
>AT5G60390-eIF1A::5:24287596-24293336(-)_3000
GATACGTTGCCTCTAACTCCAAGGATGATCCAGCTAAGGGTGCCGCCAACTTCACCTCCCAGGTCATCATCATGAACCAC
>AT5G60390-eIF1A::5:24287596-24293336(-)_3040
TTCAATGTCAAGAATGTTGCTGTCAAGGATCTTAAGAGAGGATACGTTGCCTCTAACTCCAAGGATGATCCAGCTAAGGG
>AT5G60390-eIF1A::5:24287596-24293336(-)_3080
CGAGTCTCTTCTTGAGGCACTTCCCGGTGACAATGTTGGATTCAATGTCAAGAATGTTGCTGTCAAGGATCTTAAGAGAG
>AT5G60390-eIF1A::5:24287596-24293336(-)_3360
TGCCAATCTCTGGATTCGAGGGAGACAACATGATTGAGAGGTCAACCAACCTTGACTGGTACAAGGGACCAACTCTTCTT
>AT5G60390-eIF1A::5:24287596-24293336(-)_3400
CTGAAGAAGGTCGGATACAACCCTGACAAAATCCCATTTGTGCCAATCTCTGGATTCGAGGGAGACAACATGATTGAGAG
>AT5G60390-eIF1A::5:24287596-24293336(-)_3440
GGCTAGGTACGATGAAATCATCAAGGAGGTGTCTTCATACCTGAAGAAGGTCGGATACAACCCTGACAAAATCCCATTTG
>AT5G60390-eIF1A::5:24287596-24293336(-)_3520
ATTCGTTTTATTTGTTGCTAACTTGCGTCTTTTTCTATTTTCGCCTAACAGATGGATGCCACCACCCCCAAATACTCCAA
>AT5G60390-eIF1A::5:24287596-24293336(-)_3560
CTTTCGTATTCATCATTGTATCTGCTTTTGTGATTGATTGATTCGTTTTATTTGTTGCTAACTTGCGTCTTTTTCTATTT
>AT5G60390-eIF1A::5:24287596-24293336(-)_3600
TGTCAAGCAGATGATTTGCTGTTGTAACAAGGTAATATAACTTTCGTATTCATCATTGTATCTGCTTTTGTGATTGATTG
>AT5G60390-eIF1A::5:24287596-24293336(-)_3760
ATGCCCCAGGACATCGTGATTTCATCAAGAACATGATTACTGGTACCTCCCAGGCTGATTGTGCTGTTCTTATCATTGAC
>AT5G60390-eIF1A::5:24287596-24293336(-)_3800
TGGAAGTTCGAGACCACCAAGTACTACTGCACAGTCATTGATGCCCCAGGACATCGTGATTTCATCAAGAACATGATTAC
>AT5G60390-eIF1A::5:24287596-24293336(-)_3840
GGCCGAGCGTGAGCGTGGTATTACCATCGATATTGCTCTATGGAAGTTCGAGACCACCAAGTACTACTGCACAGTCATTG
>AT5G60390-eIF1A::5:24287596-24293336(-)_3880
AGAGGTCCTTCAAGTACGCATGGGTGTTGGACAAACTTAAGGCCGAGCGTGAGCGTGGTATTACCATCGATATTGCTCTA
>AT5G60390-eIF1A::5:24287596-24293336(-)_3960
TGGTCACTTGATCTATAAGCTTGGTGGTATTGACAAGCGTGTCATCGAGAGGTTCGAGAAGGAGGCTGCTGAGATGAACA
>AT5G60390-eIF1A::5:24287596-24293336(-)_4000
TGGTCATTGGTCATGTTGATTCTGGAAAATCGACCACAACTGGTCACTTGATCTATAAGCTTGGTGGTATTGACAAGCGT
>AT5G60390-eIF1A::5:24287596-24293336(-)_4040
TTGACAGCTATGGGTAAAGAGAAGTTTCACATTAACATTGTGGTCATTGGTCATGTTGATTCTGGAAAATCGACCACAAC
>AT5G60390-eIF1A::5:24287596-24293336(-)_4080
TATTTTTGTTGATTCTGATGTTTCGATTTTTGTTTTTGTTTTGACAGCTATGGGTAAAGAGAAGTTTCACATTAACATTG
>AT5G60390-eIF1A::5:24287596-24293336(-)_4120
ATTGTTGACGTTTTGGTTGTTGTATAGTTGATGGTTGATGTATTTTTGTTGATTCTGATGTTTCGATTTTTGTTTTTGTT
>AT5G60390-eIF1A::5:24287596-24293336(-)_4160
TGATATGTGGTTTTGTTTCAGTGGATCTGTGTTTGATTATATTGTTGACGTTTTGGTTGTTGTATAGTTGATGGTTGATG
>AT5G60390-eIF1A::5:24287596-24293336(-)_4200
ATACCTGTTGTCTCGTGGTTTGATATGATAGCTCAACTGGTGATATGTGGTTTTGTTTCAGTGGATCTGTGTTTGATTAT
>AT5G60390-eIF1A::5:24287596-24293336(-)_4240
ATTCTGATGTATTTGGTTGGTGATGTTCCTTAGATTTGATATACCTGTTGTCTCGTGGTTTGATATGATAGCTCAACTGG
>AT5G60390-eIF1A::5:24287596-24293336(-)_4280
TTTTTATCATGTCGATCTGTATCTGCTCTGGTTATAGTTGATTCTGATGTATTTGGTTGGTGATGTTCCTTAGATTTGAT
>AT5G60390-eIF1A::5:24287596-24293336(-)_4320
TTAATTGATAGCGTTTAGTTTTGATATCGTCTTCGCATGTTTTTTATCATGTCGATCTGTATCTGCTCTGGTTATAGTTG
>AT5G60390-eIF1A::5:24287596-24293336(-)_4360
TCAATATTGTTCCTATTGAGTCTGATGTATAATCCTCTGATTAATTGATAGCGTTTAGTTTTGATATCGTCTTCGCATGT
>AT5G60390-eIF1A::5:24287596-24293336(-)_4400
TGCTTTTGATTCTCTAGCTTTAGATCCGTTTACTCGTCGATCAATATTGTTCCTATTGAGTCTGATGTATAATCCTCTGA
>AT5G60390-eIF1A::5:24287596-24293336(-)_4440
ATTGACTGTGATTATCGCTTATTCTTTGCTGTTGTTATACTGCTTTTGATTCTCTAGCTTTAGATCCGTTTACTCGTCGA
>AT5G60390-eIF1A::5:24287596-24293336(-)_4480
TGTAGCTGTTTAGGGTTTAGATTCTTAGTTTTAGCTCTATATTGACTGTGATTATCGCTTATTCTTTGCTGTTGTTATAC
>AT5G60390-eIF1A::5:24287596-24293336(-)_4520
CTCTCTTTAGTGTCTCCGATCTTCATCTTCTTATGATTATTGTAGCTGTTTAGGGTTTAGATTCTTAGTTTTAGCTCTAT
>AT5G60390-eIF1A::5:24287596-24293336(-)_4560
AAGACTCCTTTCAGATTCTTACTTGCAGGTTAGATATTTTCTCTCTTTAGTGTCTCCGATCTTCATCTTCTTATGATTAT
>AT5G60390-eIF1A::5:24287596-24293336(-)_4600
TTAGGGTGCGCTCTCATATTTCTCACATTTTCGTAGCCGCAAGACTCCTTTCAGATTCTTACTTGCAGGTTAGATATTTT
>AT5G60390-eIF1A::5:24287596-24293336(-)_4640
AGACACCTCGTAGCTATAAGTACCCTCGAGTCGACCAGGATTAGGGTGCGCTCTCATATTTCTCACATTTTCGTAGCCGC
>AT5G60390-eIF1A::5:24287596-24293336(-)_4680
ATTAGTAAAAGTAGAACCACAAAGAGAAAGCGAAAACCCTAGACACCTCGTAGCTATAAGTACCCTCGAGTCGACCAGGA
>AT5G60390-eIF1A::5:24287596-24293336(-)_4720
CAACCAAAAAAATAGAAAGGCCCAAAACGCGTAAGGGCAAATTAGTAAAAGTAGAACCACAAAGAGAAAGCGAAAACCCT
>AT5G60390-eIF1A::5:24287596-24293336(-)_4760
TTGTGGATCCATTTTTGTAATTCTTTGTTGGGTAAATTCACAACCAAAAAAATAGAAAGGCCCAAAACGCGTAAGGGCAA
>AT5G60390-eIF1A::5:24287596-24293336(-)_4800
ATTTAACATTTCAAATTGAAAAAAAAAATGTATGAGAATTTTGTGGATCCATTTTTGTAATTCTTTGTTGGGTAAATTCA
>AT5G60390-eIF1A::5:24287596-24293336(-)_4840
TTATACAATTTCTTAACCAAACAACACATAATTATAAGCTATTTAACATTTCAAATTGAAAAAAAAAATGTATGAGAATT
>AT5G60390-eIF1A::5:24287596-24293336(-)_4880
CGATCATCAAGAGAGTTTTTTTATAAAAAAATTTATACAATTATACAATTTCTTAACCAAACAACACATAATTATAAGCT
>AT5G60390-eIF1A::5:24287596-24293336(-)_4920
AAAGCCAACTCATGACGGCTAGGGTTTTCCGTCACCTTTTCGATCATCAAGAGAGTTTTTTTATAAAAAAATTTATACAA
>AT5G60390-eIF1A::5:24287596-24293336(-)_4960
AATTTATATACTAGTATTAATTTAATTCCATAGATTTATCAAAGCCAACTCATGACGGCTAGGGTTTTCCGTCACCTTTT
>AT5G60390-eIF1A::5:24287596-24293336(-)_5000
GTTTTATGTCCCATTAATTAGGCTGTAATTTCGATTTATCAATTTATATACTAGTATTAATTTAATTCCATAGATTTATC
>AT5G60390-eIF1A::5:24287596-24293336(-)_5040
TTATTCAATAACTCCATTGTGTGACTGCATTTAAATATATGTTTTATGTCCCATTAATTAGGCTGTAATTTCGATTTATC
>AT5G60390-eIF1A::5:24287596-24293336(-)_5080
TGCATATTGATTATGTAAAATAAAATCTAACTACCGGAATTTATTCAATAACTCCATTGTGTGACTGCATTTAAATATAT
>AT5G60390-eIF1A::5:24287596-24293336(-)_5120
GTTAAGATGGATATTGTGATTCAACGATTAATTATCGTAATGCATATTGATTATGTAAAATAAAATCTAACTACCGGAAT
>AT5G60390-eIF1A::5:24287596-24293336(-)_5160
TTTAACCATAGCAAACCAACTTAAAAATTTAGATTTTAAAGTTAAGATGGATATTGTGATTCAACGATTAATTATCGTAA
>AT5G60390-eIF1A::5:24287596-24293336(-)_5200
AATTCTCCGTTATTAGTTGAATAAAATCTTAAATGTCTCCTTTAACCATAGCAAACCAACTTAAAAATTTAGATTTTAAA
>AT5G60390-eIF1A::5:24287596-24293336(-)_5240
ATTCAACGTTTTGGAGAAAATTTATTTATAATCTCTCATAAATTCTCCGTTATTAGTTGAATAAAATCTTAAATGTCTCC
>AT5G60390-eIF1A::5:24287596-24293336(-)_5280
TAATGATGATTGATGACATACACACTCCTTTATGATGGTGATTCAACGTTTTGGAGAAAATTTATTTATAATCTCTCATA
>AT5G60390-eIF1A::5:24287596-24293336(-)_5320
CTATTGAAAACATATCTTAGATAAGTTTCGTTATGAGAGTTAATGATGATTGATGACATACACACTCCTTTATGATGGTG
>AT5G60390-eIF1A::5:24287596-24293336(-)_5360
GTTTGTTTTATGTATCATTTCTCAACTGTGATTGAGTTGACTATTGAAAACATATCTTAGATAAGTTTCGTTATGAGAGT
>AT5G60390-eIF1A::5:24287596-24293336(-)_5400
AAAACATATCCTATATAAATTTCATTATGAGAGTAAAATTGTTTGTTTTATGTATCATTTCTCAACTGTGATTGAGTTGA
>AT5G60390-eIF1A::5:24287596-24293336(-)_5440
AGTATAATCTTTGAACTTGTGTAGATTGTACCCAAAACCGAAAACATATCCTATATAAATTTCATTATGAGAGTAAAATT
>AT5G60390-eIF1A::5:24287596-24293336(-)_5480
GTGGTCCTGGAGGAATCTCTTGTGGAGTTTGATATTTGCGAGTATAATCTTTGAACTTGTGTAGATTGTACCCAAAACCG
>AT5G60390-eIF1A::5:24287596-24293336(-)_5520
CGATTTTGGACTAGTCCACTCGGATACTTTTTCAATTATGGTGGTCCTGGAGGAATCTCTTGTGGAGTTTGATATTTGCG
>AT5G60390-eIF1A::5:24287596-24293336(-)_5560
TAGTAGTAGATGTTATGGGCTACGAATTGGTAAGAGAGTTCGATTTTGGACTAGTCCACTCGGATACTTTTTCAATTATG
>AT5G60390-eIF1A::5:24287596-24293336(-)_5600
AAGGTAAAATAAATGCGTTTCCTATAGTGGAGTTGCTAGATAGTAGTAGATGTTATGGGCTACGAATTGGTAAGAGAGTT
>AT5G60390-eIF1A::5:24287596-24293336(-)_5640
ATGTTTTCCAATGTTGATGTCTTATATTCCAAGTATGAGAAAGGTAAAATAAATGCGTTTCCTATAGTGGAGTTGCTAGA
>AT5G60390-eIF1A::5:24287596-24293336(-)_5660
AAGGTCCTTTGAGATCAGCCATGTTTTCCAATGTTGATGTCTTATATTCCAAGTATGAGAAAGGTAAAATAAATGCGTTT
>AT1G62360-STM::1:23057582-23066563(-)_0
GCATTAAACCCCAAATAAGTTAATTATTATCTCATGGGTAATACATTAAAGAACGTGTTGCATTATGTCATGCTCACTTT
>AT1G62360-STM::1:23057582-23066563(-)_40
AAATGTTTTAGTGACCGATTGTGTTATCACGGGTATTTATGCATTAAACCCCAAATAAGTTAATTATTATCTCATGGGTA
>AT1G62360-STM::1:23057582-23066563(-)_80
CGTCAATCTTCGAAAGGATTTCATTTATTAGTAGAGAAGTAAATGTTTTAGTGACCGATTGTGTTATCACGGGTATTTAT
>AT1G62360-STM::1:23057582-23066563(-)_120
GTTAATGTTTGATTTTAAAACCAAGTTTTCGACAGTTCCACGTCAATCTTCGAAAGGATTTCATTTATTAGTAGAGAAGT
>AT1G62360-STM::1:23057582-23066563(-)_160
GAGAAATTGTAATAATTCTTCGTAAATTATCTATATTTTTGTTAATGTTTGATTTTAAAACCAAGTTTTCGACAGTTCCA
>AT1G62360-STM::1:23057582-23066563(-)_200
TTCTTAAAACAATTTTTTGCATTAAATTAAACGGAGGCTAGAGAAATTGTAATAATTCTTCGTAAATTATCTATATTTTT
>AT1G62360-STM::1:23057582-23066563(-)_240
ATAACCATTTCGACGCTCCTATTGAAACTAATAATGTTAATTCTTAAAACAATTTTTTGCATTAAATTAAACGGAGGCTA
>AT1G62360-STM::1:23057582-23066563(-)_280
ATTCCTATTGTTCACAACTAATTTTTCTCGCTTAAAAGTTATAACCATTTCGACGCTCCTATTGAAACTAATAATGTTAA
>AT1G62360-STM::1:23057582-23066563(-)_320
ATTGCTACATTCTATGAAAAACGTAGTACCGCAGTTTTGTATTCCTATTGTTCACAACTAATTTTTCTCGCTTAAAAGTT
>AT1G62360-STM::1:23057582-23066563(-)_360
CATATAATGGTGATGGATAACGGTACCGTCATATATTTGTATTGCTACATTCTATGAAAAACGTAGTACCGCAGTTTTGT
>AT1G62360-STM::1:23057582-23066563(-)_400
CGAAACACAAAGTGAATATTTATCAAATTATACATATATACATATAATGGTGATGGATAACGGTACCGTCATATATTTGT
>AT1G62360-STM::1:23057582-23066563(-)_440
ACTCAATACCATGGAAATGAGCTGTTTATTAAGCAAACGACGAAACACAAAGTGAATATTTATCAAATTATACATATATA
>AT1G62360-STM::1:23057582-23066563(-)_480
TGTTATCCCAGCGGGAATCTGATTCTCTCGCATATAGAAGACTCAATACCATGGAAATGAGCTGTTTATTAAGCAAACGA
>AT1G62360-STM::1:23057582-23066563(-)_520
AAAAAAAGTTTTGTCTATTTTTTTCAGTACCTTGTTCTTTTGTTATCCCAGCGGGAATCTGATTCTCTCGCATATAGAAG
>AT1G62360-STM::1:23057582-23066563(-)_560
CTCTCTCTATACTCTTTTCTTTTATAGCTTATATAATTTAAAAAAAAGTTTTGTCTATTTTTTTCAGTACCTTGTTCTTT
>AT1G62360-STM::1:23057582-23066563(-)_600
TAATGACCCTACTCTCTCCCTCTTAAACAGTAGGGCTAATCTCTCTCTATACTCTTTTCTTTTATAGCTTATATAATTTA
>AT1G62360-STM::1:23057582-23066563(-)_640
CAAGTGGGGACAGTCCGAATGTCTTCTCTCTCTAAAGCCCTAATGACCCTACTCTCTCCCTCTTAAACAGTAGGGCTAAT
>AT1G62360-STM::1:23057582-23066563(-)_680
ATTAAAAATAAGATTTAAATAATGTTATTCTACAGAAAAGCAAGTGGGGACAGTCCGAATGTCTTCTCTCTCTAAAGCCC
>AT1G62360-STM::1:23057582-23066563(-)_720
TATTTTAAAAGTTGGTTTCTTCTTTTAGTTGTAATATTTAATTAAAAATAAGATTTAAATAATGTTATTCTACAGAAAAG
>AT1G62360-STM::1:23057582-23066563(-)_760
AAGTTTTATTTAGTCCAAGTCAGAGCATATAATCTGCATTTATTTTAAAAGTTGGTTTCTTCTTTTAGTTGTAATATTTA
>AT1G62360-STM::1:23057582-23066563(-)_800
AAAAAGTTCTAAAACAAAAGGACTTGAAACTGTTACTTGCAAGTTTTATTTAGTCCAAGTCAGAGCATATAATCTGCATT
>AT1G62360-STM::1:23057582-23066563(-)_840
CTATCAGGTCTAGGGCAATCATTTATCACTTCTACGAAAGAAAAAGTTCTAAAACAAAAGGACTTGAAACTGTTACTTGC
>AT1G62360-STM::1:23057582-23066563(-)_880
GGAGGTAACTTATGCTGTAATACGTAGAATTTTAGAGAATCTATCAGGTCTAGGGCAATCATTTATCACTTCTACGAAAG
>AT1G62360-STM::1:23057582-23066563(-)_920
TAAAAGCCCACCAATATGGATGGTCTAATAGTCAAATAAAGGAGGTAACTTATGCTGTAATACGTAGAATTTTAGAGAAT
>AT1G62360-STM::1:23057582-23066563(-)_960
CATTAAAATAAATTATAAAATTATTGTTAAGAACATTTGCTAAAAGCCCACCAATATGGATGGTCTAATAGTCAAATAAA
>AT1G62360-STM::1:23057582-23066563(-)_1000
AAATACACTCTTAAAAAAAAAAAATTATCAAACCTCTTAACATTAAAATAAATTATAAAATTATTGTTAAGAACATTTGC
>AT1G62360-STM::1:23057582-23066563(-)_1040
TTGGTTCTTATATAAGAAACAAAACACATTTTAATAAACAAAATACACTCTTAAAAAAAAAAAATTATCAAACCTCTTAA
>AT1G62360-STM::1:23057582-23066563(-)_1080
AAATTTAAATTTAATGTTTAATTGGTAAAATAGTTAAGATTTGGTTCTTATATAAGAAACAAAACACATTTTAATAAACA
>AT1G62360-STM::1:23057582-23066563(-)_1120
GCATCTATATTGGCTCTTAATATAATTCTTAGAGATATTAAAATTTAAATTTAATGTTTAATTGGTAAAATAGTTAAGAT
>AT1G62360-STM::1:23057582-23066563(-)_1160
AAGAAGGTTAGATTTATTTATTCAACCAATGGTTTTAAAAGCATCTATATTGGCTCTTAATATAATTCTTAGAGATATTA
>AT1G62360-STM::1:23057582-23066563(-)_1200
TTAAAATGAAAATTTAGAAAATATTCACACAGAAATAATTAAGAAGGTTAGATTTATTTATTCAACCAATGGTTTTAAAA
>AT1G62360-STM::1:23057582-23066563(-)_1240
TTAATTGTTCTTTTTAGAACATGGATTATATTGTGCTAAATTAAAATGAAAATTTAGAAAATATTCACACAGAAATAATT
>AT1G62360-STM::1:23057582-23066563(-)_1280
AATTGTGTTTTATAATCTTTTTAGGTTTGTAAATATTATGTTAATTGTTCTTTTTAGAACATGGATTATATTGTGCTAAA
>AT1G62360-STM::1:23057582-23066563(-)_1320
TAAACCTGAACTTTAAAACATTATAAGCTGTAAAAAATAAAATTGTGTTTTATAATCTTTTTAGGTTTGTAAATATTATG
>AT1G62360-STM::1:23057582-23066563(-)_1360
CAAGTCAAACCTAATGTAATAAACCTGAACTTTTAAAAAATAAACCTGAACTTTAAAACATTATAAGCTGTAAAAAATAA
>AT1G62360-STM::1:23057582-23066563(-)_1400
ATTGTAATAATAGTTTGATCGTTGTGATAAATGATGATTACAAGTCAAACCTAATGTAATAAACCTGAACTTTTAAAAAA
>AT1G62360-STM::1:23057582-23066563(-)_1440
TATATATATATATATATCCTAAATTTTGTCTACTATTGTGATTGTAATAATAGTTTGATCGTTGTGATAAATGATGATTA
>AT1G62360-STM::1:23057582-23066563(-)_1480
AAAAATCTCACTTTAAATGTTCATAGTTTATACATAATTATATATATATATATATATCCTAAATTTTGTCTACTATTGTG
>AT1G62360-STM::1:23057582-23066563(-)_1520
CCAAATAGTCTATTTCTATTTGAATTTATATATTATTTTGAAAAATCTCACTTTAAATGTTCATAGTTTATACATAATTA
>AT1G62360-STM::1:23057582-23066563(-)_1560
AAAAAAAAAAAGATTTTTTCGGGGGTCTCTCATTTAAGAACCAAATAGTCTATTTCTATTTGAATTTATATATTATTTTG
>AT1G62360-STM::1:23057582-23066563(-)_1600
AATATGATTTTATATCTAAAAATGTAAACAGCTTGATGAGAAAAAAAAAAAGATTTTTTCGGGGGTCTCTCATTTAAGAA
>AT1G62360-STM::1:23057582-23066563(-)_1640
AACATATAAAACTATTTAATTCATATTCTAAACTATAAAGAATATGATTTTATATCTAAAAATGTAAACAGCTTGATGAG
>AT1G62360-STM::1:23057582-23066563(-)_1680
GTTTTTGGCCAACCTCACGCATATCTTATGATAAGTTAATAACATATAAAACTATTTAATTCATATTCTAAACTATAAAG
>AT1G62360-STM::1:23057582-23066563(-)_1720
CAAAATACAATTTTACTTTTCTTATTTGGTTAATTGATGAGTTTTTGGCCAACCTCACGCATATCTTATGATAAGTTAAT
>AT1G62360-STM::1:23057582-23066563(-)_1760
TTTTTCATTTTTCAATGAAATATTTACATTTTTAGCAAAGCAAAATACAATTTTACTTTTCTTATTTGGTTAATTGATGA
>AT1G62360-STM::1:23057582-23066563(-)_1800
ACCAAAATTGTAGGATTTACTTAATTGTATTACCTAAACCTTTTTCATTTTTCAATGAAATATTTACATTTTTAGCAAAG
>AT1G62360-STM::1:23057582-23066563(-)_1840
CTTTTACCAAAGCAATACAATTTTATTCTTTTGCCATGGAACCAAAATTGTAGGATTTACTTAATTGTATTACCTAAACC
>AT1G62360-STM::1:23057582-23066563(-)_1880
TCAGTTTTGCAGTTTCTACTGAATATATTAGTTGGATCAACTTTTACCAAAGCAATACAATTTTATTCTTTTGCCATGGA
>AT1G62360-STM::1:23057582-23066563(-)_1920
TACATAACCGAAAGCAATTCTACTAAACAAACTTATTTCTTCAGTTTTGCAGTTTCTACTGAATATATTAGTTGGATCAA
>AT1G62360-STM::1:23057582-23066563(-)_1960
AGACATCATTACTAAAAAGCCATTTTGGATGTATATTCATTACATAACCGAAAGCAATTCTACTAAACAAACTTATTTCT
>AT1G62360-STM::1:23057582-23066563(-)_2000
AAATAATCTGAAAGTAGTAGGGATTGGAAAGAGTATGAAAAGACATCATTACTAAAAAGCCATTTTGGATGTATATTCAT
>AT1G62360-STM::1:23057582-23066563(-)_2040
TATTATTGAAAACGAACGTATATCTCTATAATAGTAGGACAAATAATCTGAAAGTAGTAGGGATTGGAAAGAGTATGAAA
>AT1G62360-STM::1:23057582-23066563(-)_2080
TATATATATATCACACTATTTAAATATATATCACTTTTCATATTATTGAAAACGAACGTATATCTCTATAATAGTAGGAC
>AT1G62360-STM::1:23057582-23066563(-)_2120
TGATTTATGCGATTTTGGGAAGTGATGCACTTGCAAAACTTATATATATATCACACTATTTAAATATATATCACTTTTCA
>AT1G62360-STM::1:23057582-23066563(-)_2160
GTTTAAGAAGTTATTATACTGTTTTCGACAATATGATTAATGATTTATGCGATTTTGGGAAGTGATGCACTTGCAAAACT
>AT1G62360-STM::1:23057582-23066563(-)_2200
AATTATCTCTAGTTGTTATTTTTAATTGCGCTGCGTTTTCGTTTAAGAAGTTATTATACTGTTTTCGACAATATGATTAA
>AT1G62360-STM::1:23057582-23066563(-)_2240
AATAATTAACTTATAGGTAAATATTAATCAATGTTTTGTCAATTATCTCTAGTTGTTATTTTTAATTGCGCTGCGTTTTC
>AT1G62360-STM::1:23057582-23066563(-)_2280
CATATGTTTTCCTTATGAACTTTAAATAAATTTTAAATACAATAATTAACTTATAGGTAAATATTAATCAATGTTTTGTC
>AT1G62360-STM::1:23057582-23066563(-)_2320
AAAGGATAACATAGCAAAATATTAGATATAAATATTTTTGCATATGTTTTCCTTATGAACTTTAAATAAATTTTAAATAC
>AT1G62360-STM::1:23057582-23066563(-)_2360
CAAATTAGGATAAACAAAATTAGGATAACGTAAAAAAAAAAAAGGATAACATAGCAAAATATTAGATATAAATATTTTTG
>AT1G62360-STM::1:23057582-23066563(-)_2400
AAAAGTTCTCTTTTTATCAATAATAAGATTTTAACCACAACAAATTAGGATAAACAAAATTAGGATAACGTAAAAAAAAA
>AT1G62360-STM::1:23057582-23066563(-)_2440
AATCGAAGTAATAAGTTCTCTTTTTTATGATGACAAAAAAAAAAGTTCTCTTTTTATCAATAATAAGATTTTAACCACAA
>AT1G62360-STM::1:23057582-23066563(-)_2480
ATTTTTTTTTTCTTTGTCTCCTACGCTCATAGAATTTTAAAATCGAAGTAATAAGTTCTCTTTTTTATGATGACAAAAAA
>AT1G62360-STM::1:23057582-23066563(-)_2520
AAAGAAGAAAAGAAGTGATTTTTCTCTTCTTTTTTTTTTTATTTTTTTTTTCTTTGTCTCCTACGCTCATAGAATTTTAA
>AT1G62360-STM::1:23057582-23066563(-)_2560
TCTTCATTTAGTTATCCAAAATATGTTGGATCTGGACTAAAAAGAAGAAAAGAAGTGATTTTTCTCTTCTTTTTTTTTTT
>AT1G62360-STM::1:23057582-23066563(-)_2600
TATGATTTATATATACCCTAAAATATATTTTTTTAAAAAATCTTCATTTAGTTATCCAAAATATGTTGGATCTGGACTAA
>AT1G62360-STM::1:23057582-23066563(-)_2640
ATATATTACCAAACTGGATTTTATTTCATTTGCTTCAAATTATGATTTATATATACCCTAAAATATATTTTTTTAAAAAA
>AT1G62360-STM::1:23057582-23066563(-)_2680
AGATAGAGAGAGATTACAAGGAACCCATCAAATCATATTTATATATTACCAAACTGGATTTTATTTCATTTGCTTCAAAT
>AT1G62360-STM::1:23057582-23066563(-)_2720
CTGCCATTTCTGGCAAAGAAAAGATAACTGAGAAACTAATAGATAGAGAGAGATTACAAGGAACCCATCAAATCATATTT
>AT1G62360-STM::1:23057582-23066563(-)_2760
GAAAGAAGAAAAAAAACTCTCTCCTCAGCCACTGCCTTCACTGCCATTTCTGGCAAAGAAAAGATAACTGAGAAACTAAT
>AT1G62360-STM::1:23057582-23066563(-)_2800
GAAGAGAGAAATCTTCAAGGCAAAGTTTTACTTTCCCCATGAAAGAAGAAAAAAAACTCTCTCCTCAGCCACTGCCTTCA
>AT1G62360-STM::1:23057582-23066563(-)_2840
GACAGTGATTCGTTGAAATCAAAAGTCTTAGAAAAATATTGAAGAGAGAAATCTTCAAGGCAAAGTTTTACTTTCCCCAT
>AT1G62360-STM::1:23057582-23066563(-)_2880
AGACCAGTATAAAGCTAATTTTTCTTGCTTTTAGGTTAAGGACAGTGATTCGTTGAAATCAAAAGTCTTAGAAAAATATT
>AT1G62360-STM::1:23057582-23066563(-)_2920
AAGTAAACTATATAAAAATAAATATGTTAAAAAAAAGTAAAGACCAGTATAAAGCTAATTTTTCTTGCTTTTAGGTTAAG
>AT1G62360-STM::1:23057582-23066563(-)_2960
GATATACTATATATTCCCATACTCGTATGTCTATGTTTATAAGTAAACTATATAAAAATAAATATGTTAAAAAAAAGTAA
>AT1G62360-STM::1:23057582-23066563(-)_3000
TAATTTTGTTATCACTATTCGAAATATTATTTAGAAGTTGGATATACTATATATTCCCATACTCGTATGTCTATGTTTAT
>AT1G62360-STM::1:23057582-23066563(-)_3040
CCGTTTATTCGATCAACATTTCACTAGCCGTATGTATTGCTAATTTTGTTATCACTATTCGAAATATTATTTAGAAGTTG
>AT1G62360-STM::1:23057582-23066563(-)_3080
AATTAAAATTATCAAAATTGATAAGTACATTACATCAGTGCCGTTTATTCGATCAACATTTCACTAGCCGTATGTATTGC
>AT1G62360-STM::1:23057582-23066563(-)_3120
TGTCTAGTTCAATACTGTGGGAAAAAAAGAAAAACAATACAATTAAAATTATCAAAATTGATAAGTACATTACATCAGTG
>AT1G62360-STM::1:23057582-23066563(-)_3160
ACACAACGAAAGAAATGTATAATTTTACTTTAAATTTAATTGTCTAGTTCAATACTGTGGGAAAAAAAGAAAAACAATAC
>AT1G62360-STM::1:23057582-23066563(-)_3200
ATTGTACGAAGGAAAATGATATTATGCATGTTACTTTAATACACAACGAAAGAAATGTATAATTTTACTTTAAATTTAAT
>AT1G62360-STM::1:23057582-23066563(-)_3240
TACGATTGACAAAGTAATTCATCAATTGTCAATTTGGAGGATTGTACGAAGGAAAATGATATTATGCATGTTACTTTAAT
>AT1G62360-STM::1:23057582-23066563(-)_3280
TATCCCTGAAAATAGTATACAGACTTGAGAAAAATTCATTTACGATTGACAAAGTAATTCATCAATTGTCAATTTGGAGG
>AT1G62360-STM::1:23057582-23066563(-)_3320
TTACTATCAAGAGAATAAGCATGGGACACCTGTACCTGTTTATCCCTGAAAATAGTATACAGACTTGAGAAAAATTCATT
>AT1G62360-STM::1:23057582-23066563(-)_3360
ACTTCTTCGAACGTAGAATTGACTCAACATAGGACACATGTTACTATCAAGAGAATAAGCATGGGACACCTGTACCTGTT
>AT1G62360-STM::1:23057582-23066563(-)_3400
TTAATTAGAATAATATACGAGGCTATTAACAATTGTTAGCACTTCTTCGAACGTAGAATTGACTCAACATAGGACACATG
>AT1G62360-STM::1:23057582-23066563(-)_3440
CAATCACATTCAGACCACTAACCAAATCTATCGAGGCATTTTAATTAGAATAATATACGAGGCTATTAACAATTGTTAGC
>AT1G62360-STM::1:23057582-23066563(-)_3480
AATATTAGATGGTAGACCTCTTGCCACTTGAAAAAATAACCAATCACATTCAGACCACTAACCAAATCTATCGAGGCATT
>AT1G62360-STM::1:23057582-23066563(-)_3520
ACCATTATCATGTTCTCGACCTTTTTGGTCGATTGATTGTAATATTAGATGGTAGACCTCTTGCCACTTGAAAAAATAAC
>AT1G62360-STM::1:23057582-23066563(-)_3560
GCTTGTTATATTAGACAACAATGAACCATTTGTATTTGCCACCATTATCATGTTCTCGACCTTTTTGGTCGATTGATTGT
>AT1G62360-STM::1:23057582-23066563(-)_3600
TCTTGTATTCTGTATTGTTTTTAAAAAGTGACAACTGATGGCTTGTTATATTAGACAACAATGAACCATTTGTATTTGCC
>AT1G62360-STM::1:23057582-23066563(-)_3640
CGAAAATATTAAACACACATTTTACCTTAAAAAAAAAGTATCTTGTATTCTGTATTGTTTTTAAAAAGTGACAACTGATG
>AT1G62360-STM::1:23057582-23066563(-)_3680
TCATAGAGTAAAACATGTAACTGTTTATTTGTTATATAAACGAAAATATTAAACACACATTTTACCTTAAAAAAAAAGTA
>AT1G62360-STM::1:23057582-23066563(-)_3720
AAAAATGTTGTTAAGAAGAAGAAAAATGTCATAAATATAATCATAGAGTAAAACATGTAACTGTTTATTTGTTATATAAA
>AT1G62360-STM::1:23057582-23066563(-)_3760
AATCAAAGTTTTAATACTATTGTAAATGTTCTTATGGGAAAAAAATGTTGTTAAGAAGAAGAAAAATGTCATAAATATAA
>AT1G62360-STM::1:23057582-23066563(-)_3800
TCTTAGTAATTTTATAATAAGTGATCTAACATTTGATTGCAATCAAAGTTTTAATACTATTGTAAATGTTCTTATGGGAA
>AT1G62360-STM::1:23057582-23066563(-)_3840
ATATATTGGATTCGCTTTTGTCAATAGGAAAAGATAGCAGTCTTAGTAATTTTATAATAAGTGATCTAACATTTGATTGC
>AT1G62360-STM::1:23057582-23066563(-)_3880
GATCTCCATATAGTATAATTTACGCATTTGTTTCAGTAACATATATTGGATTCGCTTTTGTCAATAGGAAAAGATAGCAG
>AT1G62360-STM::1:23057582-23066563(-)_3920
CTCAAAAACTTTCTTAGATTCTCTCAATAATTAACCGATAGATCTCCATATAGTATAATTTACGCATTTGTTTCAGTAAC
>AT1G62360-STM::1:23057582-23066563(-)_3960
ATATTATATGGTATGTGAAGATATTATTAGGACTGTTGTACTCAAAAACTTTCTTAGATTCTCTCAATAATTAACCGATA
>AT1G62360-STM::1:23057582-23066563(-)_4000
TGTTGGTTTAAAAAGTACATTTGTGTATATGTATATATGTATATTATATGGTATGTGAAGATATTATTAGGACTGTTGTA
>AT1G62360-STM::1:23057582-23066563(-)_4040
CCAAAAGTCTAAGTTTCCTGATGGGATATACGTATGCTGATGTTGGTTTAAAAAGTACATTTGTGTATATGTATATATGT
>AT1G62360-STM::1:23057582-23066563(-)_4080
GAATGTTGTCATTTGGTTTTGGTTTTCATACCATGAATTCCCAAAAGTCTAAGTTTCCTGATGGGATATACGTATGCTGA
>AT1G62360-STM::1:23057582-23066563(-)_4120
AATTTGTTATTTCTTTACCATGGGTCGGGAGTATCAAATCGAATGTTGTCATTTGGTTTTGGTTTTCATACCATGAATTC
>AT1G62360-STM::1:23057582-23066563(-)_4160
CCGGAATGTGCCTCGGAAAGTCCAGTGAAAGATATATTGGAATTTGTTATTTCTTTACCATGGGTCGGGAGTATCAAATC
>AT1G62360-STM::1:23057582-23066563(-)_4200
ATCTCAATTTATTTTTGACAATTTCTTGAAATGGAGAAAACCGGAATGTGCCTCGGAAAGTCCAGTGAAAGATATATTGG
>AT1G62360-STM::1:23057582-23066563(-)_4240
GTTGTAATTTCTCTTCTTCTTTTTTGAGGTAATAAACCGGATCTCAATTTATTTTTGACAATTTCTTGAAATGGAGAAAA
>AT1G62360-STM::1:23057582-23066563(-)_4280
TGAAATATGATTTCTCATTTATGCCTTTTCGGAAATTAATGTTGTAATTTCTCTTCTTCTTTTTTGAGGTAATAAACCGG
>AT1G62360-STM::1:23057582-23066563(-)_4320
GTGTGATCTGTGGGTTCTTAACTCTTTTGTGTTCTTCTGCTGAAATATGATTTCTCATTTATGCCTTTTCGGAAATTAAT
>AT1G62360-STM::1:23057582-23066563(-)_4360
TATTTTAAAAAAGTGTAAAAAGCAGACATGGACAGAGGTTGTGTGATCTGTGGGTTCTTAACTCTTTTGTGTTCTTCTGC
>AT1G62360-STM::1:23057582-23066563(-)_4400
GAAATTATTATAAATAGGAAATAACTTTTTAGGAGAAACTTATTTTAAAAAAGTGTAAAAAGCAGACATGGACAGAGGTT
>AT1G62360-STM::1:23057582-23066563(-)_4440
AGGGAAGCAGCAGAAGAGAGACCAGGAAGATAAATCTAAGGAAATTATTATAAATAGGAAATAACTTTTTAGGAGAAACT
>AT1G62360-STM::1:23057582-23066563(-)_4480
TCCACATTGAAAATTCTAAATAGTGATAGTTATGGGGGAGAGGGAAGCAGCAGAAGAGAGACCAGGAAGATAAATCTAAG
>AT1G62360-STM::1:23057582-23066563(-)_4520
TGGTCTCCCGGGATTTATGCTTCAACAATCAGCTTCCTTTTCCACATTGAAAATTCTAAATAGTGATAGTTATGGGGGAG
>AT1G62360-STM::1:23057582-23066563(-)_4560
TGTATCTATGGTTTAATTTAATTATTTGAAAATGCAAAAGTGGTCTCCCGGGATTTATGCTTCAACAATCAGCTTCCTTT
>AT1G62360-STM::1:23057582-23066563(-)_4600
ATTTATTGGGAAACCCTAAAAGAGTAAGTAACTGTGTGTGTGTATCTATGGTTTAATTTAATTATTTGAAAATGCAAAAG
>AT1G62360-STM::1:23057582-23066563(-)_4640
ATTTATCATCAATATCATGAAACACATTAAAGTACTATAAATTTATTGGGAAACCCTAAAAGAGTAAGTAACTGTGTGTG
>AT1G62360-STM::1:23057582-23066563(-)_4680
AGAAAAAAAAAGAGGAGCCCCCATTGTAAATACAGCTAGCATTTATCATCAATATCATGAAACACATTAAAGTACTATAA
>AT1G62360-STM::1:23057582-23066563(-)_4720
GCTATATAGCTATGAGAAATAAAAAATGAAAATAACATAAAGAAAAAAAAAGAGGAGCCCCCATTGTAAATACAGCTAGC
>AT1G62360-STM::1:23057582-23066563(-)_4760
TTCTCTTTCTCTCACTAGTATTATTATTCACTTTGGCTTTGCTATATAGCTATGAGAAATAAAAAATGAAAATAACATAA
>AT1G62360-STM::1:23057582-23066563(-)_4800
AGCCATTGGACAAGAAGTGCTGTTGGAACCACTCTCCATCTTCTCTTTCTCTCACTAGTATTATTATTCACTTTGGCTTT
>AT1G62360-STM::1:23057582-23066563(-)_4840
TCATAGGACACATCGGACCATCACTATTATCCCCGGCAAAAGCCATTGGACAAGAAGTGCTGTTGGAACCACTCTCCATC
>AT1G62360-STM::1:23057582-23066563(-)_4880
TGATGTTGATGTGATGTCATGATGGGCGGCATCATCATCATCATAGGACACATCGGACCATCACTATTATCCCCGGCAAA
>AT1G62360-STM::1:23057582-23066563(-)_4920
ACCATCATGTTCTTGTTGTTGATGTTGATGATCATGACCATGATGTTGATGTGATGTCATGATGGGCGGCATCATCATCA
>AT1G62360-STM::1:23057582-23066563(-)_4960
AAAGGGAACTACTTTGTTGGTGGTGTGACTGATATGCATAACCATCATGTTCTTGTTGTTGATGTTGATGATCATGACCA
>AT1G62360-STM::1:23057582-23066563(-)_5000
TTGTTCTTAGTTCCTTGGGGAGGAGCTAGTGATTGAAGAAAAAGGGAACTACTTTGTTGGTGGTGTGACTGATATGCATA
>AT1G62360-STM::1:23057582-23066563(-)_5040
GGCAGGAGCACAAGAGGAAGGAGAAGAAGAAGAAGCAACTTTGTTCTTAGTTCCTTGGGGAGGAGCTAGTGATTGAAGAA
>AT1G62360-STM::1:23057582-23066563(-)_5080
CTGCAACGATTTCGTTATGATGGATCTCCATTAGAGAATAGGCAGGAGCACAAGAGGAAGGAGAAGAAGAAGAAGCAACT
>AT1G62360-STM::1:23057582-23066563(-)_5120
GAGGCTGAAGAAGAGGAAGAGGAGCAAGGGTTGATTCCTCCTGCAACGATTTCGTTATGATGGATCTCCATTAGAGAATA
>AT1G62360-STM::1:23057582-23066563(-)_5160
GCGGTGGTAGTGAGGATGAGCCATGATCTTGGCCTTGACAGAGGCTGAAGAAGAGGAAGAGGAGCAAGGGTTGATTCCTC
>AT1G62360-STM::1:23057582-23066563(-)_5200
CTCTCATCACCTTCTGACAATTGACATAAGCGGCCAAGAGGCGGTGGTAGTGAGGATGAGCCATGATCTTGGCCTTGACA
>AT1G62360-STM::1:23057582-23066563(-)_5240
TTACGAAGAAACTTTCAAAGTAATTTTTTCAAGTTTCTTTCTCTCATCACCTTCTGACAATTGACATAAGCGGCCAAGAG
>AT1G62360-STM::1:23057582-23066563(-)_5280
TTCTTTTTTGTGCAAGAAAATCAAATAAGAATCATTAGAGTTACGAAGAAACTTTCAAAGTAATTTTTTCAAGTTTCTTT
>AT1G62360-STM::1:23057582-23066563(-)_5320
AAGGTAAAGTTTGGTAATTAGGGTTTCTAGAATCTTTCTCTTCTTTTTTGTGCAAGAAAATCAAATAAGAATCATTAGAG
>AT1G62360-STM::1:23057582-23066563(-)_5360
ACTCAGACATCAAGTAAAGGGTTATGTAAAAAGGAAATAAAAGGTAAAGTTTGGTAATTAGGGTTTCTAGAATCTTTCTC
>AT1G62360-STM::1:23057582-23066563(-)_5400
GGTTAAGTAACTAGTAAACAAAAGTAGATATCAAAATCAAACTCAGACATCAAGTAAAGGGTTATGTAAAAAGGAAATAA
>AT1G62360-STM::1:23057582-23066563(-)_5440
TAGGAAAAATTGTATCCTTTGATTTGTATATACTTAGCTGGGTTAAGTAACTAGTAAACAAAAGTAGATATCAAAATCAA
>AT1G62360-STM::1:23057582-23066563(-)_5480
GTAGGGTTTTTACAAATTGTTTCTTGAAACTTTCTCAATATAGGAAAAATTGTATCCTTTGATTTGTATATACTTAGCTG
>AT1G62360-STM::1:23057582-23066563(-)_5520
CTTCAAGCCTACATACAATATTTTGGATAATCTCTTGCAAGTAGGGTTTTTACAAATTGTTTCTTGAAACTTTCTCAATA
>AT1G62360-STM::1:23057582-23066563(-)_5560
ATAGTAAAGAAAAAAATGAAATAATTATATATGTCCTAATCTTCAAGCCTACATACAATATTTTGGATAATCTCTTGCAA
>AT1G62360-STM::1:23057582-23066563(-)_5600
ACTAAGATAAGGATCCTCACGTTTATTGTGGATATATAATATAGTAAAGAAAAAAATGAAATAATTATATATGTCCTAAT
>AT1G62360-STM::1:23057582-23066563(-)_5640
TGTGTAATTAGTAAATGATAGACATAAAAACGTTAATTGAACTAAGATAAGGATCCTCACGTTTATTGTGGATATATAAT
>AT1G62360-STM::1:23057582-23066563(-)_5680
CCTCGCCACAACCTCCGGTGGTGCTCCAACCTTAAGAAATTGTGTAATTAGTAAATGATAGACATAAAAACGTTAATTGA
>AT1G62360-STM::1:23057582-23066563(-)_5720
ATGCGGCAGCGGCTGCGGCAGACGAGCATGCCTCCTCTAGCCTCGCCACAACCTCCGGTGGTGCTCCAACCTTAAGAAAT
>AT1G62360-STM::1:23057582-23066563(-)_5760
AGCCCTGGATCTTCACCTAGACATCCTGTTGGTCCCATAGATGCGGCAGCGGCTGCGGCAGACGAGCATGCCTCCTCTAG
>AT1G62360-STM::1:23057582-23066563(-)_5800
CTTAACGAGCATTTCACAGTAAGCTTCCATGAATTGATCAAGCCCTGGATCTTCACCTAGACATCCTGTTGGTCCCATAG
>AT1G62360-STM::1:23057582-23066563(-)_5840
CCATAGCTTCCTTGAAAGGTTTGGAGAGCTCTTGCTCATACTTAACGAGCATTTCACAGTAAGCTTCCATGAATTGATCA
>AT1G62360-STM::1:23057582-23066563(-)_5880
GAGAGGGATTTGAATTGACACTCGACACGTTGAAGGAAGACCATAGCTTCCTTGAAAGGTTTGGAGAGCTCTTGCTCATA
>AT1G62360-STM::1:23057582-23066563(-)_5920
GAGGAGAGAGTAACCGGAGAAAGAGGAAGGTGAGGATAGAGAGAGGGATTTGAATTGACACTCGACACGTTGAAGGAAGA
>AT1G62360-STM::1:23057582-23066563(-)_5960
GAATTAAAAAGAAAGAAAAAAAAACAGAGAACTAGAGAGAGAGGAGAGAGTAACCGGAGAAAGAGGAAGGTGAGGATAGA
>AT1G62360-STM::1:23057582-23066563(-)_6000
CATCTTACGTTTAATTTGACGCCATAATTAACAAGAATATGAATTAAAAAGAAAGAAAAAAAAACAGAGAACTAGAGAGA
>AT1G62360-STM::1:23057582-23066563(-)_6040
ATCTTTCTTAAAACCCACAAAGAAAAAAAACAACTTTCCTCATCTTACGTTTAATTTGACGCCATAATTAACAAGAATAT
>AT1G62360-STM::1:23057582-23066563(-)_6080
TCAAAGGGGTATTTACCCAAGAAAAATCAGAAAAAGGAAAATCTTTCTTAAAACCCACAAAGAAAAAAAACAACTTTCCT
>AT1G62360-STM::1:23057582-23066563(-)_6120
GCTATATATAACAATCTGACACTAACCCTAGTAACAACCATCAAAGGGGTATTTACCCAAGAAAAATCAGAAAAAGGAAA
>AT1G62360-STM::1:23057582-23066563(-)_6160
TAACTTATGTATAGATAGATTATACACGTAAACCTAGTAAGCTATATATAACAATCTGACACTAACCCTAGTAACAACCA
>AT1G62360-STM::1:23057582-23066563(-)_6200
AAACAAACTGTTTTAATTCAATGAAAACAACTACATACACTAACTTATGTATAGATAGATTATACACGTAAACCTAGTAA
>AT1G62360-STM::1:23057582-23066563(-)_6240
AAGCAAATGAATTCAATTCCAAACAAAACAAAAAAACAGTAAACAAACTGTTTTAATTCAATGAAAACAACTACATACAC
>AT1G62360-STM::1:23057582-23066563(-)_6280
GGAGAAGAAAGAGACAAGAACAGTGATTGTTGTTGTACCAAAGCAAATGAATTCAATTCCAAACAAAACAAAAAAACAGT
>AT1G62360-STM::1:23057582-23066563(-)_6320
TCTTTTTGATGCATTTGAATTAAATAGATCCAAAACAAACGGAGAAGAAAGAGACAAGAACAGTGATTGTTGTTGTACCA
>AT1G62360-STM::1:23057582-23066563(-)_6360
GCAATAGATCTAAGGACGAGCAGACTCTAGATCCAGATATTCTTTTTGATGCATTTGAATTAAATAGATCCAAAACAAAC
>AT1G62360-STM::1:23057582-23066563(-)_6400
TGTGATTATACGTACAAAAACATGTGTATGTCTAAATTGAGCAATAGATCTAAGGACGAGCAGACTCTAGATCCAGATAT
>AT1G62360-STM::1:23057582-23066563(-)_6440
GAAAAGAAGAGTGATATGACATTGTGTAGATATATGTATATGTGATTATACGTACAAAAACATGTGTATGTCTAAATTGA
>AT1G62360-STM::1:23057582-23066563(-)_6480
ATGTGAGTTTGTGTGTCTATATAAACTTAACTACATTCTTGAAAAGAAGAGTGATATGACATTGTGTAGATATATGTATA
>AT1G62360-STM::1:23057582-23066563(-)_6520
GGCTAGTGATCCAAATAATTCAAAGTAACATGTTAAGTAGATGTGAGTTTGTGTGTCTATATAAACTTAACTACATTCTT
>AT1G62360-STM::1:23057582-23066563(-)_6560
TGTCAACAAGAACATGTGTCTAGGGAAATGAAAAAGAATAGGCTAGTGATCCAAATAATTCAAAGTAACATGTTAAGTAG
>AT1G62360-STM::1:23057582-23066563(-)_6600
TAACCTTATATTGATTAAACATGTGAAAGCAAGACAAATTTGTCAACAAGAACATGTGTCTAGGGAAATGAAAAAGAATA
>AT1G62360-STM::1:23057582-23066563(-)_6640
GGATGACCCATTATTGTTCCTATCAATTGCTGTCTCTCCATAACCTTATATTGATTAAACATGTGAAAGCAAGACAAATT
>AT1G62360-STM::1:23057582-23066563(-)_6680
GTGGATCTACAAATTCATTGTTCATATCGACTTCTTCCTCGGATGACCCATTATTGTTCCTATCAATTGCTGTCTCTCCA
>AT1G62360-STM::1:23057582-23066563(-)_6720
TTGCGCAAGAGCTGTCCTTTAAGCTCTCTATCCTCAGCTTGTGGATCTACAAATTCATTGTTCATATCGACTTCTTCCTC
>AT1G62360-STM::1:23057582-23066563(-)_6760
CATGAACTCTTGCTTGAGGCTCCCTAAGTAACCACTGTACTTGCGCAAGAGCTGTCCTTTAAGCTCTCTATCCTCAGCTT
>AT1G62360-STM::1:23057582-23066563(-)_6800
GACGAGCTTCTTTAGGGAGCTTTCCTTTCTTCCTCTTCTTCATGAACTCTTGCTTGAGGCTCCCTAAGTAACCACTGTAC
>AT1G62360-STM::1:23057582-23066563(-)_6840
GGCCATTTGTAGTGACGGCTCCACCAATCAAGCAGTTGTTGACGAGCTTCTTTAGGGAGCTTTCCTTTCTTCCTCTTCTT
>AT1G62360-STM::1:23057582-23066563(-)_6880
TTTAATTAGAGTATAAGGGAAGAGAGTTACCGAAGGGTAAGGCCATTTGTAGTGACGGCTCCACCAATCAAGCAGTTGTT
>AT1G62360-STM::1:23057582-23066563(-)_6920
GCTATCATATAAATGCTTTTTTAAAAACATGAAATGATTATTTAATTAGAGTATAAGGGAAGAGAGTTACCGAAGGGTAA
>AT1G62360-STM::1:23057582-23066563(-)_6960
AAAACATTGAAACAAGCTAATAGACAACTAAATTGAATTTGCTATCATATAAATGCTTTTTTAAAAACATGAAATGATTA
>AT1G62360-STM::1:23057582-23066563(-)_7000
TAATGTCCCTAACGATATAGTATGAATGCAAAAATCACTAAAAACATTGAAACAAGCTAATAGACAACTAAATTGAATTT
>AT1G62360-STM::1:23057582-23066563(-)_7040
AAATGCATATTGTGCAATGCCAACATGAGCTAACATAAACTAATGTCCCTAACGATATAGTATGAATGCAAAAATCACTA
>AT1G62360-STM::1:23057582-23066563(-)_7080
TAAGTTCACTTCATTCAGCTTTTAGGATTTCAAATTATGCAAATGCATATTGTGCAATGCCAACATGAGCTAACATAAAC
>AT1G62360-STM::1:23057582-23066563(-)_7120
GTCATCGGCTAATAGACCAAAACAGTACACATAGACTAAATAAGTTCACTTCATTCAGCTTTTAGGATTTCAAATTATGC
>AT1G62360-STM::1:23057582-23066563(-)_7160
TTCGGACCCTAAAAAAGGTATGGAAGCAAGAATCAAGTTTGTCATCGGCTAATAGACCAAAACAGTACACATAGACTAAA
>AT1G62360-STM::1:23057582-23066563(-)_7200
GATGAAATTGATCGTAGTCTTGACTAAGATTGACATATTATTCGGACCCTAAAAAAGGTATGGAAGCAAGAATCAAGTTT
>AT1G62360-STM::1:23057582-23066563(-)_7240
TGCAACAAAGTTTAGTCTAAGTTATGGTACACAGCCATAAGATGAAATTGATCGTAGTCTTGACTAAGATTGACATATTA
>AT1G62360-STM::1:23057582-23066563(-)_7280
CTCATGCACCCTACTTTCCAAAGTTATGACTTGAAATATGTGCAACAAAGTTTAGTCTAAGTTATGGTACACAGCCATAA
>AT1G62360-STM::1:23057582-23066563(-)_7320
TGTAATAAAGACATGAGCTACTATTGCATTAGGGTATGGCCTCATGCACCCTACTTTCCAAAGTTATGACTTGAAATATG
>AT1G62360-STM::1:23057582-23066563(-)_7360
CCATCTACTCATACGAACATGGGTAATGACACTATACAAGTGTAATAAAGACATGAGCTACTATTGCATTAGGGTATGGC
>AT1G62360-STM::1:23057582-23066563(-)_7400
CTACATCACGATTTGCTAGATTGTAAGGAGAACTTAGAATCCATCTACTCATACGAACATGGGTAATGACACTATACAAG
>AT1G62360-STM::1:23057582-23066563(-)_7440
CAAGTGTTCTCTCCGATATAAGGTCAGTCCATGATCACAGCTACATCACGATTTGCTAGATTGTAAGGAGAACTTAGAAT
>AT1G62360-STM::1:23057582-23066563(-)_7480
TCCTGCAATTTCATATCACATGCGAGAAAAAATCAATCATCAAGTGTTCTCTCCGATATAAGGTCAGTCCATGATCACAG
>AT1G62360-STM::1:23057582-23066563(-)_7520
GTCCAGCCCCGTTGATTCCGCAAGGGCGAGCTTTTGTTGCTCCTGCAATTTCATATCACATGCGAGAAAAAATCAATCAT
>AT1G62360-STM::1:23057582-23066563(-)_7560
GTTTCCTCTGGTTTATGAACCAATTGTTTATCTGTTTCTGGTCCAGCCCCGTTGATTCCGCAAGGGCGAGCTTTTGTTGC
>AT1G62360-STM::1:23057582-23066563(-)_7600
ATTACTACAAACTGCATGTCCTCCGACGGCTTCCAATGCCGTTTCCTCTGGTTTATGAACCAATTGTTTATCTGTTTCTG
>AT1G62360-STM::1:23057582-23066563(-)_7640
GACATTATCCATGAAGTAATGGTGAGGATGTGTTGCGTCCATTACTACAAACTGCATGTCCTCCGACGGCTTCCAATGCC
>AT1G62360-STM::1:23057582-23066563(-)_7680
TGGTGGAGGAGATGTGATCCATTGGGAAAGGATTGCCCAAGACATTATCCATGAAGTAATGGTGAGGATGTGTTGCGTCC
>AT1G62360-STM::1:23057582-23066563(-)_7720
AATATAATGAAATAAACGTTTTAAAGGATCGATCAAAGCATGGTGGAGGAGATGTGATCCATTGGGAAAGGATTGCCCAA
>AT1G62360-STM::1:23057582-23066563(-)_7760
ACCATAGATTATACATATTATAAGCTGTTTAACGATTATAAATATAATGAAATAAACGTTTTAAAGGATCGATCAAAGCA
>AT1G62360-STM::1:23057582-23066563(-)_7800
TCAATCGGAACATGTTTCATATGTTCCAAGTATACCGAGAACCATAGATTATACATATTATAAGCTGTTTAACGATTATA
>AT1G62360-STM::1:23057582-23066563(-)_7840
ACACAAAAGGATACACACCACAACATCAAACGCTTGTTCATCAATCGGAACATGTTTCATATGTTCCAAGTATACCGAGA
>AT1G62360-STM::1:23057582-23066563(-)_7880
CATTATAATAGGAATAGGAATTTCGCATAACAATAGAACAACACAAAAGGATACACACCACAACATCAAACGCTTGTTCA
>AT1G62360-STM::1:23057582-23066563(-)_7920
GTTGTCAAATAAAAAGAATAGATCAAAAAAGCTTTACTATCATTATAATAGGAATAGGAATTTCGCATAACAATAGAACA
>AT1G62360-STM::1:23057582-23066563(-)_7960
ATATACATACAACCAAAAAATGGTCCAAATTGTCAAAAAGGTTGTCAAATAAAAAGAATAGATCAAAAAAGCTTTACTAT
>AT1G62360-STM::1:23057582-23066563(-)_8000
ACAAAATTTCGACGCAAATACTTAAAAATTAGCAAGGAAGATATACATACAACCAAAAAATGGTCCAAATTGTCAAAAAG
>AT1G62360-STM::1:23057582-23066563(-)_8040
GCATTCTCTCTTTTCTTTTCGTCTTTTCCATCCCAAAAGTACAAAATTTCGACGCAAATACTTAAAAATTAGCAAGGAAG
>AT1G62360-STM::1:23057582-23066563(-)_8080
ATGGGTCTGTTTGGGCCAGACTAGGTCTTTTGGAGTAATAGCATTCTCTCTTTTCTTTTCGTCTTTTCCATCCCAAAAGT
>AT1G62360-STM::1:23057582-23066563(-)_8120
TGGATTAAGTTTTGGTCGATCTTGTCTTTTTGGGATAGTGATGGGTCTGTTTGGGCCAGACTAGGTCTTTTGGAGTAATA
>AT1G62360-STM::1:23057582-23066563(-)_8160
ATACAGCAGAAAGCGTTTTAAGGGACAAAACTATTAGAAGTGGATTAAGTTTTGGTCGATCTTGTCTTTTTGGGATAGTG
>AT1G62360-STM::1:23057582-23066563(-)_8200
TTGAATCGGTTCAAGATAAGTCATATGTTTGTGAAGATACATACAGCAGAAAGCGTTTTAAGGGACAAAACTATTAGAAG
>AT1G62360-STM::1:23057582-23066563(-)_8240
TGTGTAAAGATCACTCTCAGCAATGCTAAATGCTGCTGTATTGAATCGGTTCAAGATAAGTCATATGTTTGTGAAGATAC
>AT1G62360-STM::1:23057582-23066563(-)_8280
GCATATGAAGAAGAATTTGAGAAGCTTATAAGCGTATATATGTGTAAAGATCACTCTCAGCAATGCTAAATGCTGCTGTA
>AT1G62360-STM::1:23057582-23066563(-)_8320
GGAACAAATTATGGCTATTGAAAACTGAAGATGATGAGGAGCATATGAAGAAGAATTTGAGAAGCTTATAAGCGTATATA
>AT1G62360-STM::1:23057582-23066563(-)_8360
ATTGTGGCTATGCAGAAACTGGAACTATTCGTCTTTGGTAGGAACAAATTATGGCTATTGAAAACTGAAGATGATGAGGA
>AT1G62360-STM::1:23057582-23066563(-)_8400
CCCAGTTTCAGGTTAGATCAAGTGGGAAAACAAATGGAAGATTGTGGCTATGCAGAAACTGGAACTATTCGTCTTTGGTA
>AT1G62360-STM::1:23057582-23066563(-)_8440
TTCTCTTGTTCTGCACATCCACTAACTTCAGGAACCATGTCCCAGTTTCAGGTTAGATCAAGTGGGAAAACAAATGGAAG
>AT1G62360-STM::1:23057582-23066563(-)_8480
TTATCCTCGAGGCTGACCCGATGTATCTTCGATCCATAGTTTCTCTTGTTCTGCACATCCACTAACTTCAGGAACCATGT
>AT1G62360-STM::1:23057582-23066563(-)_8520
TTGGACTGTTTAGTTAGTGCTCAAAATGTCAGTGATGATATTATCCTCGAGGCTGACCCGATGTATCTTCGATCCATAGT
>AT1G62360-STM::1:23057582-23066563(-)_8560
GATCTTGAATAGAGAGGTATGTCTTGAATCAATGCTTGGTTTGGACTGTTTAGTTAGTGCTCAAAATGTCAGTGATGATA
>AT1G62360-STM::1:23057582-23066563(-)_8600
TATATGTGAAGATAGTGATGAAGAAGCAAGAACAGATAGCGATCTTGAATAGAGAGGTATGTCTTGAATCAATGCTTGGT
>AT1G62360-STM::1:23057582-23066563(-)_8640
AGCTTTTCCCTGGAATGATTGTATACGATCCTCCTGAGGATATATGTGAAGATAGTGATGAAGAAGCAAGAACAGATAGC
>AT1G62360-STM::1:23057582-23066563(-)_8680
TATCCTGAGTTGAGAGAGAAAGTTAAAGATGATTTCTTGGAGCTTTTCCCTGGAATGATTGTATACGATCCTCCTGAGGA
>AT1G62360-STM::1:23057582-23066563(-)_8720
ATCTCTGCCTTTTCGAGTTATTTTGAAAGGACTCGTTCCTTATCCTGAGTTGAGAGAGAAAGTTAAAGATGATTTCTTGG
>AT1G62360-STM::1:23057582-23066563(-)_8760
GATTGTATGGAGAGATGAGAGAGTCTCCTGACCGGCCTTTATCTCTGCCTTTTCGAGTTATTTTGAAAGGACTCGTTCCT
>AT1G62360-STM::1:23057582-23066563(-)_8800
CGAGGGTTCTTGGATAATGAACTTCCTTTAGAAGCAATGAGATTGTATGGAGAGATGAGAGAGTCTCCTGACCGGCCTTT
>AT1G62360-STM::1:23057582-23066563(-)_8840
AGAGGTTTTGTTTGATCAACATACATTTGGAGACCTTGTTCGAGGGTTCTTGGATAATGAACTTCCTTTAGAAGCAATGA
>AT1G62360-STM::1:23057582-23066563(-)_8880
TTGATGAAACCAAGAAAGTATGGGAAGATTTAAAGAAAGAAGAGGTTTTGTTTGATCAACATACATTTGGAGACCTTGTT
>AT1G62360-STM::1:23057582-23066563(-)_8901
TGCTTGCAAGAAACAAGAAAGTTGATGAAACCAAGAAAGTATGGGAAGATTTAAAGAAAGAAGAGGTTTTGTTTGATCAA
>At5g12250-TUB6::5:3959938-3966321(-)_0
TAAATAACAAAAAAAAATTCATGACATTACAAATCATTTAAAATCTATATAAATCACAAACCAATAACACCCTCTAAATA
>At5g12250-TUB6::5:3959938-3966321(-)_40
AATAACACCAAACTTTAAAAAAATCTTACAAAATTTTAATTAAATAACAAAAAAAAATTCATGACATTACAAATCATTTA
>At5g12250-TUB6::5:3959938-3966321(-)_80
TTACAAAAACTTTAAATTTCTTTTTTACAAATCAAAATCTAATAACACCAAACTTTAAAAAAATCTTACAAAATTTTAAT
>At5g12250-TUB6::5:3959938-3966321(-)_120
GTAATGATTTTATTAAAGTATCAATCTAATAACTCCAGATTTACAAAAACTTTAAATTTCTTTTTTACAAATCAAAATCT
>At5g12250-TUB6::5:3959938-3966321(-)_160
GTCATGGAAATTGTTGTTTAAGTTGAATAACACAAAATTTGTAATGATTTTATTAAAGTATCAATCTAATAACTCCAGAT
>At5g12250-TUB6::5:3959938-3966321(-)_200
AATCATAATCGAATAACACAATATTTTATAATCATTAACAGTCATGGAAATTGTTGTTTAAGTTGAATAACACAAAATTT
>At5g12250-TUB6::5:3959938-3966321(-)_240
ATACTTTTCATGATTTTAATTTGTGAAGAAAATAAGATAAAATCATAATCGAATAACACAATATTTTATAATCATTAACA
>At5g12250-TUB6::5:3959938-3966321(-)_280
TATATCCAAAATCATGATTCACAATCTCTCTTTTTTTATGATACTTTTCATGATTTTAATTTGTGAAGAAAATAAGATAA
>At5g12250-TUB6::5:3959938-3966321(-)_320
AATGAGATTTATGCATCTGTTCGTATCATTGGTTTTTGTTTATATCCAAAATCATGATTCACAATCTCTCTTTTTTTATG
>At5g12250-TUB6::5:3959938-3966321(-)_360
GACTTGACCCATTAGAATATATATATTGTTCATCACTGTTAATGAGATTTATGCATCTGTTCGTATCATTGGTTTTTGTT
>At5g12250-TUB6::5:3959938-3966321(-)_400
GTTGATTTTTCACAAAGAGATTATAGAGGAGCATTCGTGGGACTTGACCCATTAGAATATATATATTGTTCATCACTGTT
>At5g12250-TUB6::5:3959938-3966321(-)_440
ATGTTAGATTAAAATGCTTTGTTTTAAAAATTGCTTGTGTGTTGATTTTTCACAAAGAGATTATAGAGGAGCATTCGTGG
>At5g12250-TUB6::5:3959938-3966321(-)_480
GTTTTATTTTCAAATATTTTGTTGGATATTTACTTTTCATATGTTAGATTAAAATGCTTTGTTTTAAAAATTGCTTGTGT
>At5g12250-TUB6::5:3959938-3966321(-)_520
AAAGTTACATGAATAGGGAACCATCCATGAAGAACTTGATGTTTTATTTTCAAATATTTTGTTGGATATTTACTTTTCAT
>At5g12250-TUB6::5:3959938-3966321(-)_560
AATCACACGCATAAACACAATAACTATGGTATTTGTAAGTAAAGTTACATGAATAGGGAACCATCCATGAAGAACTTGAT
>At5g12250-TUB6::5:3959938-3966321(-)_600
AATATAGTATACTATTCTTAGTTATTTTCATCAAAATGAAAATCACACGCATAAACACAATAACTATGGTATTTGTAAGT
>At5g12250-TUB6::5:3959938-3966321(-)_640
TTTAATTTGTGATTTTTTCAAAATTATAACATATCTCCAAAATATAGTATACTATTCTTAGTTATTTTCATCAAAATGAA
>At5g12250-TUB6::5:3959938-3966321(-)_680
TCTATAATCTTGTAAAATCTCCTTGAATATAATTATAAACTTTAATTTGTGATTTTTTCAAAATTATAACATATCTCCAA
>At5g12250-TUB6::5:3959938-3966321(-)_720
AATTTTTATGATTTGTTTTTCTAAAATTTTGTAAAGTCTTTCTATAATCTTGTAAAATCTCCTTGAATATAATTATAAAC
>At5g12250-TUB6::5:3959938-3966321(-)_760
AAATTAAAAGATTTTAAATGATTACTAGAGAGTTTTGTATAATTTTTATGATTTGTTTTTCTAAAATTTTGTAAAGTCTT
>At5g12250-TUB6::5:3959938-3966321(-)_800
AAAAAGTTTTAATGACTTTTAAAATATATAAAAAATAGATAAATTAAAAGATTTTAAATGATTACTAGAGAGTTTTGTAT
>At5g12250-TUB6::5:3959938-3966321(-)_840
TCAAAATTGTAATTCATTAATTTATTGGTTTGTGATTGTGAAAAAGTTTTAATGACTTTTAAAATATATAAAAAATAGAT
>At5g12250-TUB6::5:3959938-3966321(-)_880
TAGCTGAAGTAGTGAAGTCTATCATTTTCTTTTGCTATGATCAAAATTGTAATTCATTAATTTATTGGTTTGTGATTGTG
>At5g12250-TUB6::5:3959938-3966321(-)_920
CAGCTCTTGAGAATTCAACAAGAGCAACAACGTAATCAATTAGCTGAAGTAGTGAAGTCTATCATTTTCTTTTGCTATGA
>At5g12250-TUB6::5:3959938-3966321(-)_960
GAAGATTATTGTTCAAAGCAAACGAAGTGATTGGTCAATGCAGCTCTTGAGAATTCAACAAGAGCAACAACGTAATCAAT
>At5g12250-TUB6::5:3959938-3966321(-)_1000
TGATGATGAAACTCTATGAAATAGAAACACATCTCTCTTTGAAGATTATTGTTCAAAGCAAACGAAGTGATTGGTCAATG
>At5g12250-TUB6::5:3959938-3966321(-)_1040
AGGATGAGCGATGTCCAAAAGAGATTAGTTGAGTGCTCTTTGATGATGAAACTCTATGAAATAGAAACACATCTCTCTTT
>At5g12250-TUB6::5:3959938-3966321(-)_1080
ATGTCTGTGAATATTCATAACTTTTTGTTATGGTTAACCGAGGATGAGCGATGTCCAAAAGAGATTAGTTGAGTGCTCTT
>At5g12250-TUB6::5:3959938-3966321(-)_1120
AATCCTCTCACTTGATCTGTACGAATTTTCTGGTATTTCTATGTCTGTGAATATTCATAACTTTTTGTTATGGTTAACCG
>At5g12250-TUB6::5:3959938-3966321(-)_1160
TAATTTGTTTCTATGCAATAAGTCTTGACTCTTTCAAATAAATCCTCTCACTTGATCTGTACGAATTTTCTGGTATTTCT
>At5g12250-TUB6::5:3959938-3966321(-)_1200
CTTTTTGTAAGTAGTAGTATTATTTACGTGATTAATATTATAATTTGTTTCTATGCAATAAGTCTTGACTCTTTCAAATA
>At5g12250-TUB6::5:3959938-3966321(-)_1240
AATATCTTGTAGTATAAGTATATATCAAGTGAAGTTTACTCTTTTTGTAAGTAGTAGTATTATTTACGTGATTAATATTA
>At5g12250-TUB6::5:3959938-3966321(-)_1280
TTTATTTTTTTCCCACAAGTTCTTGTAAATACAAAAATTGAATATCTTGTAGTATAAGTATATATCAAGTGAAGTTTACT
>At5g12250-TUB6::5:3959938-3966321(-)_1320
AAAGTTTGTCAGAGTTAATGTCGTTATAATATCTTCTTAATTTATTTTTTTCCCACAAGTTCTTGTAAATACAAAAATTG
>At5g12250-TUB6::5:3959938-3966321(-)_1360
TACCTACAAAGTTTTTTGCTAAATTCCAATCCCTACCTACAAAGTTTGTCAGAGTTAATGTCGTTATAATATCTTCTTAA
>At5g12250-TUB6::5:3959938-3966321(-)_1400
ACTTTCTCTACTCGTAGTTTCTTGCTCCAGTAGTTTCTCATACCTACAAAGTTTTTTGCTAAATTCCAATCCCTACCTAC
>At5g12250-TUB6::5:3959938-3966321(-)_1440
CCCATGTGACATGCCAACAGCTCACCTGACTTAAATTCTAACTTTCTCTACTCGTAGTTTCTTGCTCCAGTAGTTTCTCA
>At5g12250-TUB6::5:3959938-3966321(-)_1480
ATATATAAAAAGAACAATGCACATGAAATCCACATTGCGTCCCATGTGACATGCCAACAGCTCACCTGACTTAAATTCTA
>At5g12250-TUB6::5:3959938-3966321(-)_1520
GTGGATCGGAAATCGGATAGCGACAGAATGAGATGTAGAGATATATAAAAAGAACAATGCACATGAAATCCACATTGCGT
>At5g12250-TUB6::5:3959938-3966321(-)_1560
AAGGGTACAAAAACAAGAATGTGTTGGTCTTGTAGAGCTTGTGGATCGGAAATCGGATAGCGACAGAATGAGATGTAGAG
>At5g12250-TUB6::5:3959938-3966321(-)_1600
ACGCTAAGAACAGCATATAGCTGTAAATATGAGAAATTAGAAGGGTACAAAAACAAGAATGTGTTGGTCTTGTAGAGCTT
>At5g12250-TUB6::5:3959938-3966321(-)_1640
ACCATCATTTAGATCATAAACAAGACGTGATAAATAAATTACGCTAAGAACAGCATATAGCTGTAAATATGAGAAATTAG
>At5g12250-TUB6::5:3959938-3966321(-)_1680
CTAATGATATCAATAACAAAACCAATGTCGCCCTTATATCACCATCATTTAGATCATAAACAAGACGTGATAAATAAATT
>At5g12250-TUB6::5:3959938-3966321(-)_1720
CTATAACAATGCAAAAGAAAACCCGAAACCAAAAGCACTACTAATGATATCAATAACAAAACCAATGTCGCCCTTATATC
>At5g12250-TUB6::5:3959938-3966321(-)_1760
ATTTTCCATGGAACATTAATCATGCTTACGTTTCTACTTTCTATAACAATGCAAAAGAAAACCCGAAACCAAAAGCACTA
>At5g12250-TUB6::5:3959938-3966321(-)_1800
AATAAAAAAGTGATGTTTCGATGGTTTCGCTTAGTACTAAATTTTCCATGGAACATTAATCATGCTTACGTTTCTACTTT
>At5g12250-TUB6::5:3959938-3966321(-)_1840
TTAAATATTGTTTTCTCAACTTTGTCGTTGCTTGTATAACAATAAAAAAGTGATGTTTCGATGGTTTCGCTTAGTACTAA
>At5g12250-TUB6::5:3959938-3966321(-)_1880
AGTTTGCTATTCGGAAAATCTAAACTAATAATCGGATAACTTAAATATTGTTTTCTCAACTTTGTCGTTGCTTGTATAAC
>At5g12250-TUB6::5:3959938-3966321(-)_1920
TCTTACATCTGTCGATCTACTGTCAATCAATAAATATATCAGTTTGCTATTCGGAAAATCTAAACTAATAATCGGATAAC
>At5g12250-TUB6::5:3959938-3966321(-)_1960
CTAAATTGCTACTTTGAAATCTTTAAAATATTCTATAAGTTCTTACATCTGTCGATCTACTGTCAATCAATAAATATATC
>At5g12250-TUB6::5:3959938-3966321(-)_2000
ACACGCATTGGATACTCTCGTTTAGATTTAACTACTGATGCTAAATTGCTACTTTGAAATCTTTAAAATATTCTATAAGT
>At5g12250-TUB6::5:3959938-3966321(-)_2040
GTTGATGCATATTACCGTAGTTAGGACGATAATGTAAAACACACGCATTGGATACTCTCGTTTAGATTTAACTACTGATG
>At5g12250-TUB6::5:3959938-3966321(-)_2080
TTTGGTCCATCAGATCTATACGAGAGAGTTGAAGAAAAAAGTTGATGCATATTACCGTAGTTAGGACGATAATGTAAAAC
>At5g12250-TUB6::5:3959938-3966321(-)_2120
ATAGCAATCAGTTTATATGAAATATATGCAGAAATTGTTTTTTGGTCCATCAGATCTATACGAGAGAGTTGAAGAAAAAA
>At5g12250-TUB6::5:3959938-3966321(-)_2160
TCGTAAAATATATATTAAATCTTTCTTTTGCATGCATGTCATAGCAATCAGTTTATATGAAATATATGCAGAAATTGTTT
>At5g12250-TUB6::5:3959938-3966321(-)_2200
TTCGTACCTATATTAACTAGTTAGTTAAGTTTAGTTACTTTCGTAAAATATATATTAAATCTTTCTTTTGCATGCATGTC
>At5g12250-TUB6::5:3959938-3966321(-)_2240
GTACCATGGTCGGAGAGTAGATGAATTCTTAATGGTTTATTTCGTACCTATATTAACTAGTTAGTTAAGTTTAGTTACTT
>At5g12250-TUB6::5:3959938-3966321(-)_2280
GTCTCATTGCGTATGACAATGCGGAGAATAGTAAATCACCGTACCATGGTCGGAGAGTAGATGAATTCTTAATGGTTTAT
>At5g12250-TUB6::5:3959938-3966321(-)_2320
CAGTATAAAATCGAGCTAAGAACCACGGGAAAAAAAAATGGTCTCATTGCGTATGACAATGCGGAGAATAGTAAATCACC
>At5g12250-TUB6::5:3959938-3966321(-)_2360
TAGGAACAGGCAGGAGCAATACCTTGTAATGAGTGTGTGACAGTATAAAATCGAGCTAAGAACCACGGGAAAAAAAAATG
>At5g12250-TUB6::5:3959938-3966321(-)_2400
TAATACACGTCAAATGCATAAACAAACTCATCAAAAGCCGTAGGAACAGGCAGGAGCAATACCTTGTAATGAGTGTGTGA
>At5g12250-TUB6::5:3959938-3966321(-)_2440
CAACTTACAATTTTAGAGAAGCTCTCTTTGGTTACACACTTAATACACGTCAAATGCATAAACAAACTCATCAAAAGCCG
>At5g12250-TUB6::5:3959938-3966321(-)_2480
TTTCGGTAGTAATGTCAAGATTCTTATTATTTTCCAAACGCAACTTACAATTTTAGAGAAGCTCTCTTTGGTTACACACT
>At5g12250-TUB6::5:3959938-3966321(-)_2520
GGAGTCTTGGACCATTGGTCTAACATAGAAAAGATAAGTATTTCGGTAGTAATGTCAAGATTCTTATTATTTTCCAAACG
>At5g12250-TUB6::5:3959938-3966321(-)_2560
TTATTGTTGTCACATGAATAGTAAAAAAATCTCTAACATTGGAGTCTTGGACCATTGGTCTAACATAGAAAAGATAAGTA
>At5g12250-TUB6::5:3959938-3966321(-)_2600
GATTGTGATTGTCGGTTCTTCCTTCACTCCTACATACCAATTATTGTTGTCACATGAATAGTAAAAAAATCTCTAACATT
>At5g12250-TUB6::5:3959938-3966321(-)_2640
TGGCGTTGGGTAAGATGTGGGAGCTACTTTATGTTAATTGGATTGTGATTGTCGGTTCTTCCTTCACTCCTACATACCAA
>At5g12250-TUB6::5:3959938-3966321(-)_2680
AGCTGGATGCCGTTGGATGGTGAGATATCAACGTTGAGGATGGCGTTGGGTAAGATGTGGGAGCTACTTTATGTTAATTG
>At5g12250-TUB6::5:3959938-3966321(-)_2720
AAATTTGATCCAACGGCTGTGATTGGTTTAATCTATCGGAAGCTGGATGCCGTTGGATGGTGAGATATCAACGTTGAGGA
>At5g12250-TUB6::5:3959938-3966321(-)_2760
GTTGGATTTATTTATGAAAGAGTAAGAAGAGGGAAAGGTAAAATTTGATCCAACGGCTGTGATTGGTTTAATCTATCGGA
>At5g12250-TUB6::5:3959938-3966321(-)_2800
CGGAGTAGGAGAGGAAGTGAGACGGGTGGAGAGTGAAGAAGTTGGATTTATTTATGAAAGAGTAAGAAGAGGGAAAGGTA
>At5g12250-TUB6::5:3959938-3966321(-)_2840
TGCAGAGGAGAATCCCGGCGAGATTGGGATAATCGTCGACCGGAGTAGGAGAGGAAGTGAGACGGGTGGAGAGTGAAGAA
>At5g12250-TUB6::5:3959938-3966321(-)_2880
TACATAAAAAGGAAATAGCAGAGTAAACAATAACTCACGGTGCAGAGGAGAATCCCGGCGAGATTGGGATAATCGTCGAC
>At5g12250-TUB6::5:3959938-3966321(-)_2920
TAGTAGGAGTTCATAATCTCATTCCCTAGAGAGGAAACAATACATAAAAAGGAAATAGCAGAGTAAACAATAACTCACGG
>At5g12250-TUB6::5:3959938-3966321(-)_2960
GATTTGGAGGAAGACGATTCGATCAAAGTATCACAATAAGTAGTAGGAGTTCATAATCTCATTCCCTAGAGAGGAAACAA
>At5g12250-TUB6::5:3959938-3966321(-)_3000
GTTAAGAGAGAAAATATGAAACAGATCAAGAGCGGATACAGATTTGGAGGAAGACGATTCGATCAAAGTATCACAATAAG
>At5g12250-TUB6::5:3959938-3966321(-)_3040
ACGGCAACACATTTTCAAGTGATAGAAAATCAAAATCCAAGTTAAGAGAGAAAATATGAAACAGATCAAGAGCGGATACA
>At5g12250-TUB6::5:3959938-3966321(-)_3080
AGAAGAAAACTCCGATTTCAAATTCTTCACGGAATTCAAAACGGCAACACATTTTCAAGTGATAGAAAATCAAAATCCAA
>At5g12250-TUB6::5:3959938-3966321(-)_3120
TCCCAAAACAAATCAATCGGAAAAAAACACAACGCCGCAGAGAAGAAAACTCCGATTTCAAATTCTTCACGGAATTCAAA
>At5g12250-TUB6::5:3959938-3966321(-)_3160
CTAAATCTCGAAGATCTGAAATCAAACAATCTGTATCAGATCCCAAAACAAATCAATCGGAAAAAAACACAACGCCGCAG
>At5g12250-TUB6::5:3959938-3966321(-)_3200
CTGTATCAGATCCAAATGAAATTATATCGAATGTCAACAACTAAATCTCGAAGATCTGAAATCAAACAATCTGTATCAGA
>At5g12250-TUB6::5:3959938-3966321(-)_3240
GAACAAAACAGTAAACAACGGATTTTGAAAGCAAAAGAATCTGTATCAGATCCAAATGAAATTATATCGAATGTCAACAA
>At5g12250-TUB6::5:3959938-3966321(-)_3280
TTTCTCTCATCTTCTATTTTATCTGAAATCAACATTACATGAACAAAACAGTAAACAACGGATTTTGAAAGCAAAAGAAT
>At5g12250-TUB6::5:3959938-3966321(-)_3320
CCAATCTGGTTCCCACATTGACCACCTTGAATGTGAAGGATTTCTCTCATCTTCTATTTTATCTGAAATCAACATTACAT
>At5g12250-TUB6::5:3959938-3966321(-)_3360
AATACCATGCTCATCACATACAACTTCCCAGAACTTGGAACCAATCTGGTTCCCACATTGACCACCTTGAATGTGAAGGA
>At5g12250-TUB6::5:3959938-3966321(-)_3400
ACTGCAGATCAGAGTTTCCAACGTAACGACCAGTGGGATCAATACCATGCTCATCACATACAACTTCCCAGAACTTGGAA
>At5g12250-TUB6::5:3959938-3966321(-)_3440
CCGCAGGATGCCTCGTTATAGTAAACATTGACACGCTCCAACTGCAGATCAGAGTTTCCAACGTAACGACCAGTGGGATC
>At5g12250-TUB6::5:3959938-3966321(-)_3480
AGGCTCAAGATCCATGAGAATTGCACGGGGAACATATCTTCCGCAGGATGCCTCGTTATAGTAAACATTGACACGCTCCA
>At5g12250-TUB6::5:3959938-3966321(-)_3520
TTTGACCATAAGGTCCAGTTCTGACACTGTCCATAGTACCAGGCTCAAGATCCATGAGAATTGCACGGGGAACATATCTT
>At5g12250-TUB6::5:3959938-3966321(-)_3560
GCACCAGATTGCCCGAAAACAAAGTTGTCAGGCCTGAAGATTTGACCATAAGGTCCAGTTCTGACACTGTCCATAGTACC
>At5g12250-TUB6::5:3959938-3966321(-)_3600
AGCTCCTTCAGTGTAATGCCCTTTAGCCCAGTTGTTTCCAGCACCAGATTGCCCGAAAACAAAGTTGTCAGGCCTGAAGA
>At5g12250-TUB6::5:3959938-3966321(-)_3640
CCTCTTTGCGTACAACATCGAGTACAGCATCAATAAGCTCAGCTCCTTCAGTGTAATGCCCTTTAGCCCAGTTGTTTCCA
>At5g12250-TUB6::5:3959938-3966321(-)_3680
TCTTAGGATTACACACCTTGAAGACAGTCGCAATTCTCAGCCTCTTTGCGTACAACATCGAGTACAGCATCAATAAGCTC
>At5g12250-TUB6::5:3959938-3966321(-)_3720
AAATGTTCAAAACCACAATTTAAAGACCTTCAATAAACTTTCTTAGGATTACACACCTTGAAGACAGTCGCAATTCTCAG
>At5g12250-TUB6::5:3959938-3966321(-)_3760
ACCTGAGAAATTCATAATTATACATATCACTGTTAGAACAAAATGTTCAAAACCACAATTTAAAGACCTTCAATAAACTT
>At5g12250-TUB6::5:3959938-3966321(-)_3800
CAGACCCGGTGCCTCCACCAAGTGAGTGACATACTTGGAAACCTGAGAAATTCATAATTATACATATCACTGTTAGAACA
>At5g12250-TUB6::5:3959938-3966321(-)_3840
TACTCTTCCCTGATCTTAGATATGAGCAGAGTTCCCATTCCAGACCCGGTGCCTCCACCAAGTGAGTGACATACTTGGAA
>At5g12250-TUB6::5:3959938-3966321(-)_3880
TGATGGGAAGACAGAAAATGTAAGCATCATTCTATCAGGATACTCTTCCCTGATCTTAGATATGAGCAGAGTTCCCATTC
>At5g12250-TUB6::5:3959938-3966321(-)_3920
TCGCATTGTATGGCTCAACCACTGTGTCAGAGACCTTTGGTGATGGGAAGACAGAAAATGTAAGCATCATTCTATCAGGA
>At5g12250-TUB6::5:3959938-3966321(-)_3960
CACTCATCAGCATTTTCCACCAGCTGATGAACTGAAAGTGTCGCATTGTATGGCTCAACCACTGTGTCAGAGACCTTTGG
>At5g12250-TUB6::5:3959938-3966321(-)_4000
AAAACAGATGTCGTAAAGGGCTTCATTGTCCAAAACCATACACTCATCAGCATTTTCCACCAGCTGATGAACTGAAAGTG
>At5g12250-TUB6::5:3959938-3966321(-)_4040
AAAGGGACTTACAGCTAGGAGTGGTAAGCTTAAGTGTTCTAAAACAGATGTCGTAAAGGGCTTCATTGTCCAAAACCATA
>At5g12250-TUB6::5:3959938-3966321(-)_4080
TCAATTTTCACAAAACCACTGCAGAGAAGAAAGGACATGGAAAGGGACTTACAGCTAGGAGTGGTAAGCTTAAGTGTTCT
>At5g12250-TUB6::5:3959938-3966321(-)_4120
ACAACCAAACACACCATTCATGGTTACCAAGATCAGTGATTCAATTTTCACAAAACCACTGCAGAGAAGAAAGGACATGG
>At5g12250-TUB6::5:3959938-3966321(-)_4160
ACGTTGATATTTCCAAACAGAAACATTTTTTATTTTGGTCACAACCAAACACACCATTCATGGTTACCAAGATCAGTGAT
>At5g12250-TUB6::5:3959938-3966321(-)_4200
TGATGCAGGATGAGTCAAAACTGGAGATTGGATCAAGGATACGTTGATATTTCCAAACAGAAACATTTTTTATTTTGGTC
>At5g12250-TUB6::5:3959938-3966321(-)_4240
ACTGTTGCAATCAACCCATCACAAAACATTAGCAAACAGTTGATGCAGGATGAGTCAAAACTGGAGATTGGATCAAGGAT
>At5g12250-TUB6::5:3959938-3966321(-)_4280
TCCACTCATGGTTGCAGAGATAAGATGATTCAGATCACCAACTGTTGCAATCAACCCATCACAAAACATTAGCAAACAGT
>At5g12250-TUB6::5:3959938-3966321(-)_4320
CAGAGTTGAGCTGACCCGGGAACCTAAGACAGCATGTAACTCCACTCATGGTTGCAGAGATAAGATGATTCAGATCACCA
>At5g12250-TUB6::5:3959938-3966321(-)_4360
CGAGGGAAAGGAATGAGGTTCACTGCGAGCTTCCTCAGATCAGAGTTGAGCTGACCCGGGAACCTAAGACAGCATGTAAC
>At5g12250-TUB6::5:3959938-3966321(-)_4400
GGAGGTGAGAGGGGCAAAACCAACCATGAAAAAGTGGAGACGAGGGAAAGGAATGAGGTTCACTGCGAGCTTCCTCAGAT
>At5g12250-TUB6::5:3959938-3966321(-)_4440
GCTCAGGGACAGTGAGTGCACGGTACTGCTGAGACCCACGGGAGGTGAGAGGGGCAAAACCAACCATGAAAAAGTGGAGA
>At5g12250-TUB6::5:3959938-3966321(-)_4480
GCGCACATCATGTTCTTTGAATCCCACATCTGTTGGGTCAGCTCAGGGACAGTGAGTGCACGGTACTGCTGAGACCCACG
>At5g12250-TUB6::5:3959938-3966321(-)_4520
GGCCGAGGCAGTTAGGTACCGCCCGTGGCGCGGGTCTGCTGCGCACATCATGTTCTTTGAATCCCACATCTGTTGGGTCA
>At5g12250-TUB6::5:3959938-3966321(-)_4560
GCTCGTCCACTTCTTTTGTGCTCATCTTGCCACGGAACATGGCCGAGGCAGTTAGGTACCGCCCGTGGCGCGGGTCTGCT
>At5g12250-TUB6::5:3959938-3966321(-)_4600
ACAAAGTAGGAAGAGTTTTTGTTCTGTACGTTTATCATCTGCTCGTCCACTTCTTTTGTGCTCATCTTGCCACGGAACAT
>At5g12250-TUB6::5:3959938-3966321(-)_4640
GTCACAGACGCTTGACTTCACGTTGTTTGGAATCCATTCCACAAAGTAGGAAGAGTTTTTGTTCTGTACGTTTATCATCT
>At5g12250-TUB6::5:3959938-3966321(-)_4680
CAATAAATGTCGATGCCATTGAGAGACCTCGGGGAGCTATGTCACAGACGCTTGACTTCACGTTGTTTGGAATCCATTCC
>At5g12250-TUB6::5:3959938-3966321(-)_4720
CTCACCCGCCTAAACATCTCTTGGATCGATGTGGAATTCCCAATAAATGTCGATGCCATTGAGAGACCTCGGGGAGCTAT
>At5g12250-TUB6::5:3959938-3966321(-)_4760
CAAGAAAGCTTTCCTCCTGAACATAGCAGTGAACTGCTCGCTCACCCGCCTAAACATCTCTTGGATCGATGTGGAATTCC
>At5g12250-TUB6::5:3959938-3966321(-)_4840
TACTCTGAGACTAGATCGTTCATGTTGCTCTCAGCTTCAGTAAACTCCATCTCGTCCATTCCTTCACCTGTGTACCAATG
>At5g12250-TUB6::5:3959938-3966321(-)_4880
CTCGCCTTCGTCATCTGCAGTTGCGTCTTGGTATTGCTGGTACTCTGAGACTAGATCGTTCATGTTGCTCTCAGCTTCAG
>At5g12250-TUB6::5:3959938-3966321(-)_4920
CATGATCCAATATCTCTTCTTCATCCTCGTCTTCTTCATACTCGCCTTCGTCATCTGCAGTTGCGTCTTGGTATTGCTGG
>At5g12250-TUB6::5:3959938-3966321(-)_4960
GGTATTTAAAAATCGGTAATATCAGCTCTTTTCACTCACTCATGATCCAATATCTCTTCTTCATCCTCGTCTTCTTCATA
>At5g12250-TUB6::5:3959938-3966321(-)_5000
CAATAAACATATACCGACCAAACGAAAAGAAGATAAGAGAGGTATTTAAAAATCGGTAATATCAGCTCTTTTCACTCACT
>At5g12250-TUB6::5:3959938-3966321(-)_5040
CACTATTACACACAGACCATCACAAACAATACATGAAACTCAATAAACATATACCGACCAAACGAAAAGAAGATAAGAGA
>At5g12250-TUB6::5:3959938-3966321(-)_5080
TTTCATATAAAAACCACGCATAAAAGTTTAGATCCGACCTCACTATTACACACAGACCATCACAAACAATACATGAAACT
>At5g12250-TUB6::5:3959938-3966321(-)_5120
TAATTGAAGTAGGAAGAGCATAAAAAACCACAATGGACAATTTCATATAAAAACCACGCATAAAAGTTTAGATCCGACCT
>At5g12250-TUB6::5:3959938-3966321(-)_5160
ACAGTCAAAAAAACCAACATTGTAAAATTGTGAAACCAATTAATTGAAGTAGGAAGAGCATAAAAAACCACAATGGACAA
>At5g12250-TUB6::5:3959938-3966321(-)_5200
TGAAAATCACGCGTCCTTAAATTGATAACTTGGTTCCGCGACAGTCAAAAAAACCAACATTGTAAAATTGTGAAACCAAT
>At5g12250-TUB6::5:3959938-3966321(-)_5240
TATGGCCTATGGGAAATTGGGAATCCAAAAATGGTGATTATGAAAATCACGCGTCCTTAAATTGATAACTTGGTTCCGCG
>At5g12250-TUB6::5:3959938-3966321(-)_5280
GACTAGAACAAACTACGTATTGTATATTATGGTCTATGGTTATGGCCTATGGGAAATTGGGAATCCAAAAATGGTGATTA
>At5g12250-TUB6::5:3959938-3966321(-)_5320
ACAAACTTTAATCTCCCTTTTTAGTTTTAATCTGATTTTAGACTAGAACAAACTACGTATTGTATATTATGGTCTATGGT
>At5g12250-TUB6::5:3959938-3966321(-)_5360
TTTATTTTATTGACAGGAAAAAAGGAAAATTTCATAAATAACAAACTTTAATCTCCCTTTTTAGTTTTAATCTGATTTTA
>At5g12250-TUB6::5:3959938-3966321(-)_5400
TCTTCCCTGGTGAAGGTTTCGACAGAGTCCAATTTTTATTTTTATTTTATTGACAGGAAAAAAGGAAAATTTCATAAATA
>At5g12250-TUB6::5:3959938-3966321(-)_5440
CCTCCGATTCTCTCTTAAATCTGATATCTTCTAATTTCTTTCTTCCCTGGTGAAGGTTTCGACAGAGTCCAATTTTTATT
>At5g12250-TUB6::5:3959938-3966321(-)_5480
ACTCTTGGTCGTCCATGGCTTCCCTTTTTCTTCGATTTCTCCTCCGATTCTCTCTTAAATCTGATATCTTCTAATTTCTT
>At5g12250-TUB6::5:3959938-3966321(-)_5520
CGAGAACGTACGACTGGGAAGAGGTCGAGGAGACTACGAAACTCTTGGTCGTCCATGGCTTCCCTTTTTCTTCGATTTCT
>At5g12250-TUB6::5:3959938-3966321(-)_5560
GAGAAGAGAGAAGAGAGAAGAGAGAATTACACGGTGGTCACGAGAACGTACGACTGGGAAGAGGTCGAGGAGACTACGAA
>At5g12250-TUB6::5:3959938-3966321(-)_5600
AAAAAAAGAGAAAGAGGGAAGGAAGAGAGAAGAGAGAAGAGAGAAGAGAGAAGAGAGAAGAGAGAATTACACGGTGGTCA
>At5g12250-TUB6::5:3959938-3966321(-)_5640
AAATCAAGTTCGCGGCAAATAAGTTGACAGTAGCAGCAGCAAAAAAAGAGAAAGAGGGAAGGAAGAGAGAAGAGAGAAGA
>At5g12250-TUB6::5:3959938-3966321(-)_5680
TTCGAAACTGGACGATGAGTAAATTAGGGTTTTAAAAGAAAAATCAAGTTCGCGGCAAATAAGTTGACAGTAGCAGCAGC
>At5g12250-TUB6::5:3959938-3966321(-)_5720
CTAAGGGGAAAATGTGAACCAGTTTGCTAGTAAAAGCCCTTTCGAAACTGGACGATGAGTAAATTAGGGTTTTAAAAGAA
>At5g12250-TUB6::5:3959938-3966321(-)_5760
CTAAACCATAACAGAGAAATTTTCAGGACAAGAATTAGACCTAAGGGGAAAATGTGAACCAGTTTGCTAGTAAAAGCCCT
>At5g12250-TUB6::5:3959938-3966321(-)_5800
TTAAAACGATCATATGTAAACTCAATCACTGATGAATTTACTAAACCATAACAGAGAAATTTTCAGGACAAGAATTAGAC
>At5g12250-TUB6::5:3959938-3966321(-)_5840
ATTCAGCCTGAAACCACAAAAGACTCAATCAGATGATATCTTAAAACGATCATATGTAAACTCAATCACTGATGAATTTA
>At5g12250-TUB6::5:3959938-3966321(-)_5880
TCCACAACTGACTGTGAAGTTGATTGCTTTGAAGAATCTAATTCAGCCTGAAACCACAAAAGACTCAATCAGATGATATC
>At5g12250-TUB6::5:3959938-3966321(-)_5920
TAGAAAAGAAGCCTACAGATCTCAGAAATGTACCTCTCGATCCACAACTGACTGTGAAGTTGATTGCTTTGAAGAATCTA
>At5g12250-TUB6::5:3959938-3966321(-)_5960
TGCATTGAGTGATTTCAAGTTCCATCACATTTCAAGTATATAGAAAAGAAGCCTACAGATCTCAGAAATGTACCTCTCGA
>At5g12250-TUB6::5:3959938-3966321(-)_6000
AGGCTCAGCAACAGTCGGTGCATCGTGCCATTCACTTACCTGCATTGAGTGATTTCAAGTTCCATCACATTTCAAGTATA
>At5g12250-TUB6::5:3959938-3966321(-)_6040
GATGCATACCTTGATCAGTCTTCAGATATTGCAAGTCTTTAGGCTCAGCAACAGTCGGTGCATCGTGCCATTCACTTACC
>At5g12250-TUB6::5:3959938-3966321(-)_6080
GGCAATTTAGTTGATATCCGAAAGTAGGAAAAAAAGAGATGATGCATACCTTGATCAGTCTTCAGATATTGCAAGTCTTT
>At5g12250-TUB6::5:3959938-3966321(-)_6120
AATACAAATACTAGTCAATCTAACAAGCCAGTAAGCTAGTGGCAATTTAGTTGATATCCGAAAGTAGGAAAAAAAGAGAT
>At5g12250-TUB6::5:3959938-3966321(-)_6160
TTTTCAGAACACAGGAAACAGCTGAAAACAACTGGGAGCTAATACAAATACTAGTCAATCTAACAAGCCAGTAAGCTAGT
>At5g12250-TUB6::5:3959938-3966321(-)_6200
CTCTTACATAATTTGAAAGAACTACTACACCCGAAAACACTTTTCAGAACACAGGAAACAGCTGAAAACAACTGGGAGCT
>At5g12250-TUB6::5:3959938-3966321(-)_6240
AGGAGACCAATATCTCTATCTTTCTCTCTGAAATCGATTACTCTTACATAATTTGAAAGAACTACTACACCCGAAAACAC
>At5g12250-TUB6::5:3959938-3966321(-)_6280
ACAAACATGATAGGTTACAATTAAATTTCCTCTCTAATGAAGGAGACCAATATCTCTATCTTTCTCTCTGAAATCGATTA
>At5g12250-TUB6::5:3959938-3966321(-)_6303
TGAGGAAAACACATAAGAAAACTACAAACATGATAGGTTACAATTAAATTTCCTCTCTAATGAAGGAGACCAATATCTCT
>At4g34270-TIP41::4:16402844-16407303(-)_0
TGTCTGAAAGACTGAAACTTTGTAAATACCTTTTCTTAAAATTGATGAGTTTGGAGGAACGGTTTCAGTAAATTAGGTTG
>At4g34270-TIP41::4:16402844-16407303(-)_40
AGACAGAAAAGTTAGAGATGTGTTCGTAGGATTGGGTTTTTGTCTGAAAGACTGAAACTTTGTAAATACCTTTTCTTAAA
>At4g34270-TIP41::4:16402844-16407303(-)_80
CTATTTCTATGTGTATATCTTATCTACTCTTTTGAAATTAAGACAGAAAAGTTAGAGATGTGTTCGTAGGATTGGGTTTT
>At4g34270-TIP41::4:16402844-16407303(-)_120
AGCAACCCTTGAGGAGAAGTGAGTTTTTTCTTTTCACCTTCTATTTCTATGTGTATATCTTATCTACTCTTTTGAAATTA
>At4g34270-TIP41::4:16402844-16407303(-)_160
TCATCTTAAGATTTGATTGAATGGCTACGCTCACTGAAATAGCAACCCTTGAGGAGAAGTGAGTTTTTTCTTTTCACCTT
>At4g34270-TIP41::4:16402844-16407303(-)_200
TGATAACATCGGAGTAAAAGGAAAGTAAGTCGGAGTTTAATCATCTTAAGATTTGATTGAATGGCTACGCTCACTGAAAT
>At4g34270-TIP41::4:16402844-16407303(-)_240
ATATGTTCGGAGTTGCTGCTTCGTAGAGAAAAAACTTTTCTGATAACATCGGAGTAAAAGGAAAGTAAGTCGGAGTTTAA
>At4g34270-TIP41::4:16402844-16407303(-)_280
GCTTCTAAGCCAGGTGGCGGGTTTTGGTGCAAAGTCTTTGATATGTTCGGAGTTGCTGCTTCGTAGAGAAAAAACTTTTC
>At4g34270-TIP41::4:16402844-16407303(-)_320
TTATTTATAGGTTTTTTAAAAACACAAAAATTGTGAAAAAGCTTCTAAGCCAGGTGGCGGGTTTTGGTGCAAAGTCTTTG
>At4g34270-TIP41::4:16402844-16407303(-)_360
GAGCCGTTTTGGTCAAAACTAATTTATGTGCACTACTCATTTATTTATAGGTTTTTTAAAAACACAAAAATTGTGAAAAA
>At4g34270-TIP41::4:16402844-16407303(-)_400
GATAGAATTAGACACACTATCTTTTTAATATTTAAAGTTGGAGCCGTTTTGGTCAAAACTAATTTATGTGCACTACTCAT
>At4g34270-TIP41::4:16402844-16407303(-)_440
TCTTTATTTTATTAACACATGTGTGCGTCAATGTGAATCAGATAGAATTAGACACACTATCTTTTTAATATTTAAAGTTG
>At4g34270-TIP41::4:16402844-16407303(-)_480
TTGACATATATAAGTATCAAACAGAAATTGTATAATGGTATCTTTATTTTATTAACACATGTGTGCGTCAATGTGAATCA
>At4g34270-TIP41::4:16402844-16407303(-)_520
ACATATTTCATTATATATCGTAGTAGAATACTGAGACACATTGACATATATAAGTATCAAACAGAAATTGTATAATGGTA
>At4g34270-TIP41::4:16402844-16407303(-)_560
AAAGGTGAAACCTCATGAATCTCTAGACTCTAATGCATAAACATATTTCATTATATATCGTAGTAGAATACTGAGACACA
>At4g34270-TIP41::4:16402844-16407303(-)_600
TATTAACGATTCAAAGTGGTAAAAAAATCAGGAAGCAGTGAAAGGTGAAACCTCATGAATCTCTAGACTCTAATGCATAA
>At4g34270-TIP41::4:16402844-16407303(-)_640
CGATACACCTCATGAACAAAATATTCGTCGTCATTGCCACTATTAACGATTCAAAGTGGTAAAAAAATCAGGAAGCAGTG
>At4g34270-TIP41::4:16402844-16407303(-)_680
AAAAGATGAATCAATCACAAAAATTCACAACTAATTTGCACGATACACCTCATGAACAAAATATTCGTCGTCATTGCCAC
>At4g34270-TIP41::4:16402844-16407303(-)_720
ACTTGTTCTCTCAAGCTCAATAATATCCATATAAATCATCAAAAGATGAATCAATCACAAAAATTCACAACTAATTTGCA
>At4g34270-TIP41::4:16402844-16407303(-)_760
ACCAGGTTTGAAACCTGACATGGTGGAACACCACTAGCCCACTTGTTCTCTCAAGCTCAATAATATCCATATAAATCATC
>At4g34270-TIP41::4:16402844-16407303(-)_800
TATTAGTAGATTTGGCTAAATAAACCTCTAGAGGACCTAGACCAGGTTTGAAACCTGACATGGTGGAACACCACTAGCCC
>At4g34270-TIP41::4:16402844-16407303(-)_840
CACTATAAAAAAGGTCAATATTCAATGTTTCTTTTTTCATTATTAGTAGATTTGGCTAAATAAACCTCTAGAGGACCTAG
>At4g34270-TIP41::4:16402844-16407303(-)_880
TAATAATGTAATATAGCTAGAATTTCATGCTTTTGGAACACACTATAAAAAAGGTCAATATTCAATGTTTCTTTTTTCAT
>At4g34270-TIP41::4:16402844-16407303(-)_920
TCCTTAATGGGCTTTAAGTTTATAACGTAGGCCTTTTTCATAATAATGTAATATAGCTAGAATTTCATGCTTTTGGAACA
>At4g34270-TIP41::4:16402844-16407303(-)_960
TTCATTTTAGTTTGAAAAAAGAAGGTCAATTTGATTTTGGTCCTTAATGGGCTTTAAGTTTATAACGTAGGCCTTTTTCA
>At4g34270-TIP41::4:16402844-16407303(-)_1000
ATCCAACCAAGACATTTGACTTTTGATGGGCCGGCCTAGTTTCATTTTAGTTTGAAAAAAGAAGGTCAATTTGATTTTGG
>At4g34270-TIP41::4:16402844-16407303(-)_1040
TTTCTCCTCCGACGATGTCACTTGTGTGACCAACCGGACTATCCAACCAAGACATTTGACTTTTGATGGGCCGGCCTAGT
>At4g34270-TIP41::4:16402844-16407303(-)_1080
CCGTCTCCATCTGAATCGCCGGCTAATATTGGCACTACCTTTTCTCCTCCGACGATGTCACTTGTGTGACCAACCGGACT
>At4g34270-TIP41::4:16402844-16407303(-)_1120
AGCTCAGCCCCGGAAGACTTCAGAACATCTTTATCGACCACCGTCTCCATCTGAATCGCCGGCTAATATTGGCACTACCT
>At4g34270-TIP41::4:16402844-16407303(-)_1160
CCAGTCATGGATGCGTAAACCTCGACGTCCGTCGGGAAGAAGCTCAGCCCCGGAAGACTTCAGAACATCTTTATCGACCA
>At4g34270-TIP41::4:16402844-16407303(-)_1200
CGAGAGAAGTGAGAATCGTGCCGCGGAGGGTTTCGATCTCCCAGTCATGGATGCGTAAACCTCGACGTCCGTCGGGAAGA
>At4g34270-TIP41::4:16402844-16407303(-)_1240
TATGAGGTGAGAGAGATAGAGATTAAGTACTCTTCGACAGCGAGAGAAGTGAGAATCGTGCCGCGGAGGGTTTCGATCTC
>At4g34270-TIP41::4:16402844-16407303(-)_1280
ATCACAGACACCAACAAATTCATCATATATGATCGTATCTTATGAGGTGAGAGAGATAGAGATTAAGTACTCTTCGACAG
>At4g34270-TIP41::4:16402844-16407303(-)_1320
ACAAATACAAAACCGTAAACACAAATATCACCTACAAGTAATCACAGACACCAACAAATTCATCATATATGATCGTATCT
>At4g34270-TIP41::4:16402844-16407303(-)_1360
CCCAAACTACACTACTCAGTTCATCAAATTAACGACGAGCACAAATACAAAACCGTAAACACAAATATCACCTACAAGTA
>At4g34270-TIP41::4:16402844-16407303(-)_1400
TCGATACGTTCCACTAATACGGTGTACACGAGCTCAAAAACCCAAACTACACTACTCAGTTCATCAAATTAACGACGAGC
>At4g34270-TIP41::4:16402844-16407303(-)_1440
TAGGAAAAACTCGAAATCAAGGACACAATTCTGATTTCCTTCGATACGTTCCACTAATACGGTGTACACGAGCTCAAAAA
>At4g34270-TIP41::4:16402844-16407303(-)_1480
TGATTTTTTCACAGAATAGATCATACACTCCACCAAAAACTAGGAAAAACTCGAAATCAAGGACACAATTCTGATTTCCT
>At4g34270-TIP41::4:16402844-16407303(-)_1520
ATCAGTAACCACAAAAACTAAACCAAAGCAAATACGATTTTGATTTTTTCACAGAATAGATCATACACTCCACCAAAAAC
>At4g34270-TIP41::4:16402844-16407303(-)_1560
ATACCAGGAAATGTGATGAGCAGAGATCGGAACAACTAAAATCAGTAACCACAAAAACTAAACCAAAGCAAATACGATTT
>At4g34270-TIP41::4:16402844-16407303(-)_1600
CAGAAGATGCTATTTACATATTTGAGATAAACAGAGAGCTATACCAGGAAATGTGATGAGCAGAGATCGGAACAACTAAA
>At4g34270-TIP41::4:16402844-16407303(-)_1640
TCCCACCTGTGTTACAATCAAACATCACATTCGTGAATCTCAGAAGATGCTATTTACATATTTGAGATAAACAGAGAGCT
>At4g34270-TIP41::4:16402844-16407303(-)_1680
AAAAACCATTTCAGGTAAGTGAGATGTCTTAAGCTTTTTTTCCCACCTGTGTTACAATCAAACATCACATTCGTGAATCT
>At4g34270-TIP41::4:16402844-16407303(-)_1720
TGTTGCTACCTAAGTGTTTAAGGACTAATGCATTCTCGCCAAAAACCATTTCAGGTAAGTGAGATGTCTTAAGCTTTTTT
>At4g34270-TIP41::4:16402844-16407303(-)_1760
CAACCAGCTAGTGCGTCAAACGCATTAAAATGAATCTTAGTGTTGCTACCTAAGTGTTTAAGGACTAATGCATTCTCGCC
>At4g34270-TIP41::4:16402844-16407303(-)_1800
TGCAGCAGGAACTTCAACAGGTGGAAGCCCTTCCTGCTTCCAACCAGCTAGTGCGTCAAACGCATTAAAATGAATCTTAG
>At4g34270-TIP41::4:16402844-16407303(-)_1840
AGTCAAATCCTGAAACTTACCTCCTGAATTTCCATTGTGCTGCAGCAGGAACTTCAACAGGTGGAAGCCCTTCCTGCTTC
>At4g34270-TIP41::4:16402844-16407303(-)_1880
CCCTATTGAAAAGAATAATATCTTTTGTGATATATTTTTCAGTCAAATCCTGAAACTTACCTCCTGAATTTCCATTGTGC
>At4g34270-TIP41::4:16402844-16407303(-)_1920
AGATCAGAGTGGTATCAGATACAACTATCAAGCAAAGCTTCCCTATTGAAAAGAATAATATCTTTTGTGATATATTTTTC
>At4g34270-TIP41::4:16402844-16407303(-)_1960
CATAATCTAGTATCACCTGCTGAGACGGCTTGCTGCAAGTAGATCAGAGTGGTATCAGATACAACTATCAAGCAAAGCTT
>At4g34270-TIP41::4:16402844-16407303(-)_2000
ACTACTTCACTTCCACAGTATGGCGTTGTAAACGTGTAATCATAATCTAGTATCACCTGCTGAGACGGCTTGCTGCAAGT
>At4g34270-TIP41::4:16402844-16407303(-)_2040
GAAAATGAGAGCAAGGCGAACCGTTTCTTTGTCTTTCTCAACTACTTCACTTCCACAGTATGGCGTTGTAAACGTGTAAT
>At4g34270-TIP41::4:16402844-16407303(-)_2080
CACACTTGATTGATTATCGTGTGACAGACAGAAAAAGAGTGAAAATGAGAGCAAGGCGAACCGTTTCTTTGTCTTTCTCA
>At4g34270-TIP41::4:16402844-16407303(-)_2120
GCTTCACATTAAAAAAGCATACAGCAATGAGCATGAAAGTCACACTTGATTGATTATCGTGTGACAGACAGAAAAAGAGT
>At4g34270-TIP41::4:16402844-16407303(-)_2160
AGAGTAGCTTCCCCCTTTGGATTAGCTTTTGCCTCAACCTGCTTCACATTAAAAAAGCATACAGCAATGAGCATGAAAGT
>At4g34270-TIP41::4:16402844-16407303(-)_2200
AGCAGCCAAATCAATCTGATCTTCACAGTTCTCCCACTGAAGAGTAGCTTCCCCCTTTGGATTAGCTTTTGCCTCAACCT
>At4g34270-TIP41::4:16402844-16407303(-)_2240
CAACCTCATCATAGAAGAGAATAGGTTCTTTAAGTGAGAGAGCAGCCAAATCAATCTGATCTTCACAGTTCTCCCACTGA
>At4g34270-TIP41::4:16402844-16407303(-)_2280
CCAGAAAAATGTGTGTTTGAGTTTGTATCGATAAGGTGACCAACCTCATCATAGAAGAGAATAGGTTCTTTAAGTGAGAG
>At4g34270-TIP41::4:16402844-16407303(-)_2320
AAACTACCTGAAGGAGTAGAGAATAAGTACATCAAAGGGCCCAGAAAAATGTGTGTTTGAGTTTGTATCGATAAGGTGAC
>At4g34270-TIP41::4:16402844-16407303(-)_2360
AGAAGTGACACTCCATTGTCAGCCAGTTCATCTTCATACAAAACTACCTGAAGGAGTAGAGAATAAGTACATCAAAGGGC
>At4g34270-TIP41::4:16402844-16407303(-)_2400
AAACAGACTCGAAAATTTGATCTTTACCACTTTCACAGTCAGAAGTGACACTCCATTGTCAGCCAGTTCATCTTCATACA
>At4g34270-TIP41::4:16402844-16407303(-)_2440
TCATTCAAATTGATGTTATTGTGAAAGAATGTGACTGGAAAAACAGACTCGAAAATTTGATCTTTACCACTTTCACAGTC
>At4g34270-TIP41::4:16402844-16407303(-)_2480
TGAAAAAACACAAACAGACACGCACGCACAGGTACTGAACTCATTCAAATTGATGTTATTGTGAAAGAATGTGACTGGAA
>At4g34270-TIP41::4:16402844-16407303(-)_2520
AAATCGCAAGAGGAGGAACCATGAGCTTGGCATGACTCTCTGAAAAAACACAAACAGACACGCACGCACAGGTACTGAAC
>At4g34270-TIP41::4:16402844-16407303(-)_2560
TTATTTTTCTGACTATGGATTTTCCTGATTGACTCACCCAAAATCGCAAGAGGAGGAACCATGAGCTTGGCATGACTCTC
>At4g34270-TIP41::4:16402844-16407303(-)_2600
AAAACAGTCAATGAAGATCACATATTGGTGCGTAATGACTTTATTTTTCTGACTATGGATTTTCCTGATTGACTCACCCA
>At4g34270-TIP41::4:16402844-16407303(-)_2640
ATTAAAAAGCAAATGAGTGGAAGATGAAAATCGAAACGTCAAAACAGTCAATGAAGATCACATATTGGTGCGTAATGACT
>At4g34270-TIP41::4:16402844-16407303(-)_2680
GTCTCTCTCAATCTCATAAGCACACCATCAACTCTCAGCTATTAAAAAGCAAATGAGTGGAAGATGAAAATCGAAACGTC
>At4g34270-TIP41::4:16402844-16407303(-)_2720
AGTTGGTGCCTCATCTTCGCCAAACCTATAATGCATTCTCGTCTCTCTCAATCTCATAAGCACACCATCAACTCTCAGCT
>At4g34270-TIP41::4:16402844-16407303(-)_2760
ACTGAAATGTTGCTTCTCTCCAACAGTTTTCACGAAGAACAGTTGGTGCCTCATCTTCGCCAAACCTATAATGCATTCTC
>At4g34270-TIP41::4:16402844-16407303(-)_2800
AATCTGTCCTAAAAGTGAAGAAAACTAACCGCAGATAGAGACTGAAATGTTGCTTCTCTCCAACAGTTTTCACGAAGAAC
>At4g34270-TIP41::4:16402844-16407303(-)_2840
TGAATAAGAACAAAGATTGGAGATGGTAACAATATCTAGTAATCTGTCCTAAAAGTGAAGAAAACTAACCGCAGATAGAG
>At4g34270-TIP41::4:16402844-16407303(-)_2880
GATTGTGGTTATTTGCTTGCTGATGGGAAAGAGACGGATTTGAATAAGAACAAAGATTGGAGATGGTAACAATATCTAGT
>At4g34270-TIP41::4:16402844-16407303(-)_2920
CATAGAAACATTGCAATATGTCATCGTCTTGTAACAAAAAGATTGTGGTTATTTGCTTGCTGATGGGAAAGAGACGGATT
>At4g34270-TIP41::4:16402844-16407303(-)_2960
TATTCAAGAGTTAAATCACGGGACCTTCTGTATTCACTAACATAGAAACATTGCAATATGTCATCGTCTTGTAACAAAAA
>At4g34270-TIP41::4:16402844-16407303(-)_3000
CTGCTAAGTCAACTGGATACCCTTTCTGCATATATATACATATTCAAGAGTTAAATCACGGGACCTTCTGTATTCACTAA
>At4g34270-TIP41::4:16402844-16407303(-)_3040
ACTGGAAGCCTCTGACTGATGGAGCTCGGGTCGCTCCAGACTGCTAAGTCAACTGGATACCCTTTCTGCATATATATACA
>At4g34270-TIP41::4:16402844-16407303(-)_3080
TTTACTAGGGATCTTCAGTTTCTGTGTCGTATGCTTAATCACTGGAAGCCTCTGACTGATGGAGCTCGGGTCGCTCCAGA
>At4g34270-TIP41::4:16402844-16407303(-)_3120
TCTTTTAGATATAATTTGCAACTTTATAAACAGCTTAAACTTTACTAGGGATCTTCAGTTTCTGTGTCGTATGCTTAATC
>At4g34270-TIP41::4:16402844-16407303(-)_3160
AAGTAGTTTGTTTGGCTGTAAAGAAAGCTCATCGGTACGCTCTTTTAGATATAATTTGCAACTTTATAAACAGCTTAAAC
>At4g34270-TIP41::4:16402844-16407303(-)_3200
AGTCAGTGGAGTAACTCCTTACATTAACAAATTCAATAGTAAGTAGTTTGTTTGGCTGTAAAGAAAGCTCATCGGTACGC
>At4g34270-TIP41::4:16402844-16407303(-)_3240
GTGAAAAGGGTTTGAATGTTCATATGAAACCACCACAATAAGTCAGTGGAGTAACTCCTTACATTAACAAATTCAATAGT
>At4g34270-TIP41::4:16402844-16407303(-)_3280
GTGGGAACAAGGTAGGGAACAATAAGAGTGTAAGAACAACGTGAAAAGGGTTTGAATGTTCATATGAAACCACCACAATA
>At4g34270-TIP41::4:16402844-16407303(-)_3320
TACACTAATTATAGAAATTCAACAGTGAGGGGGAATTATGGTGGGAACAAGGTAGGGAACAATAAGAGTGTAAGAACAAC
>At4g34270-TIP41::4:16402844-16407303(-)_3360
CATTTGAACTTATGCATACGAGTCACTGCGTTATTGTGTATACACTAATTATAGAAATTCAACAGTGAGGGGGAATTATG
>At4g34270-TIP41::4:16402844-16407303(-)_3400
AAAGTGTGATAATTGGCCGCAGGCTTTTAAATAACTACAACATTTGAACTTATGCATACGAGTCACTGCGTTATTGTGTA
>At4g34270-TIP41::4:16402844-16407303(-)_3440
TTCTTATAGTGAAAAGAGTTCGAGAGTCACCGTCTCTTCCAAAGTGTGATAATTGGCCGCAGGCTTTTAAATAACTACAA
>At4g34270-TIP41::4:16402844-16407303(-)_3480
AACTCCCTTCGGGTTTCCTGAAAGGAATTTAAAGAAAACTTTCTTATAGTGAAAAGAGTTCGAGAGTCACCGTCTCTTCC
>At4g34270-TIP41::4:16402844-16407303(-)_3520
TGAAGAACCATTGTTTCATCGTTGTATTTATAATGTTATGAACTCCCTTCGGGTTTCCTGAAAGGAATTTAAAGAAAACT
>At4g34270-TIP41::4:16402844-16407303(-)_3560
CAATGGCTTTAAATACTTGAGGGTAGATTCAGCAAATTCTTGAAGAACCATTGTTTCATCGTTGTATTTATAATGTTATG
>At4g34270-TIP41::4:16402844-16407303(-)_3600
ATATCACTGGATTTCTCTTCATATTTCTTGTTGTTTAGCCCAATGGCTTTAAATACTTGAGGGTAGATTCAGCAAATTCT
>At4g34270-TIP41::4:16402844-16407303(-)_3640
TATCGATCTTCCTTCGCTTTTGTCAATTTCCAGTTTTAGAATATCACTGGATTTCTCTTCATATTTCTTGTTGTTTAGCC
>At4g34270-TIP41::4:16402844-16407303(-)_3680
GTTTTGTGTTCCATTAGGAACCAAAAACTATATACATTATTATCGATCTTCCTTCGCTTTTGTCAATTTCCAGTTTTAGA
>At4g34270-TIP41::4:16402844-16407303(-)_3720
GACTTGAGAAAAGGGGTGTACCAAGAAGAACTCATTGGTTGTTTTGTGTTCCATTAGGAACCAAAAACTATATACATTAT
>At4g34270-TIP41::4:16402844-16407303(-)_3760
TGCACAAAGTGGATGCATCAGTTATCTTGAAGCAGTTGGAGACTTGAGAAAAGGGGTGTACCAAGAAGAACTCATTGGTT
>At4g34270-TIP41::4:16402844-16407303(-)_3800
CAAAGCTTTACCTGTGACTTGATGATGGCAGGTACTTGAATGCACAAAGTGGATGCATCAGTTATCTTGAAGCAGTTGGA
>At4g34270-TIP41::4:16402844-16407303(-)_3840
GTCTGTTACAAGTTTGGTCTGAAGATCTGTTTTTTGTTCTCAAAGCTTTACCTGTGACTTGATGATGGCAGGTACTTGAA
>At4g34270-TIP41::4:16402844-16407303(-)_3880
ACTATATATGGATTTGTATTAGCATGTTGATGTTTTGAATGTCTGTTACAAGTTTGGTCTGAAGATCTGTTTTTTGTTCT
>At4g34270-TIP41::4:16402844-16407303(-)_3920
AGAAGATGTTATGTGTTCATGATATCCAATCATTTGTTGTACTATATATGGATTTGTATTAGCATGTTGATGTTTTGAAT
>At4g34270-TIP41::4:16402844-16407303(-)_3960
TAGTAAAGGTCATAAGCAATCTCGGGTACCTTCCCAAAAGAGAAGATGTTATGTGTTCATGATATCCAATCATTTGTTGT
>At4g34270-TIP41::4:16402844-16407303(-)_4000
GATCCTGCCGTTTAGATCCTTAGAGAATTTTAGTTTAGTATAGTAAAGGTCATAAGCAATCTCGGGTACCTTCCCAAAAG
>At4g34270-TIP41::4:16402844-16407303(-)_4040
ATATGCACTGAGAATTTAGCAAAACTGGGCTTCACATAAAGATCCTGCCGTTTAGATCCTTAGAGAATTTTAGTTTAGTA
>At4g34270-TIP41::4:16402844-16407303(-)_4080
GTGTTCATTCATGCTCTTCATTCTAAAGATATGAGTTGTTATATGCACTGAGAATTTAGCAAAACTGGGCTTCACATAAA
>At4g34270-TIP41::4:16402844-16407303(-)_4120
TCATACAATGCGGTAAAGCTTTGACCCTAGGTCTAACATCGTGTTCATTCATGCTCTTCATTCTAAAGATATGAGTTGTT
>At4g34270-TIP41::4:16402844-16407303(-)_4160
GGAGCTAACCAAACTTATATATTTCTCTTCATGTATGCAATCATACAATGCGGTAAAGCTTTGACCCTAGGTCTAACATC
>At4g34270-TIP41::4:16402844-16407303(-)_4200
TAGGTTTCTTGTCCATTTTTGTTTTTGTGTTTTATGTTTAGGAGCTAACCAAACTTATATATTTCTCTTCATGTATGCAA
>At4g34270-TIP41::4:16402844-16407303(-)_4240
TGGATTTTCAGTCGCTGGCAAGAGAGGTGCTACTGCTTTGTAGGTTTCTTGTCCATTTTTGTTTTTGTGTTTTATGTTTA
>At4g34270-TIP41::4:16402844-16407303(-)_4280
GGGATTATTGATAGGGAATGGAAAAGATGGGTGATGGAAGTGGATTTTCAGTCGCTGGCAAGAGAGGTGCTACTGCTTTG
>At4g34270-TIP41::4:16402844-16407303(-)_4320
TCTCTGTAAATCAAGTTTGGTGTTAAAGAACAATGGGCTTGGGATTATTGATAGGGAATGGAAAAGATGGGTGATGGAAG
>At4g34270-TIP41::4:16402844-16407303(-)_4360
TGAAGTAGAATGAAAATGGATTTGGTCGTTTCCTTTTTGCTCTCTGTAAATCAAGTTTGGTGTTAAAGAACAATGGGCTT
>At4g34270-TIP41::4:16402844-16407303(-)_4379
AGAACAAATGTTTTCGTGTTGAAGTAGAATGAAAATGGATTTGGTCGTTTCCTTTTTGCTCTCTGTAAATCAAGTTTGGT
>At4g33380-::4:16070740-16075994(+)_0
CTGCAGGAGGAGATAATGATGCCTATAGCTGCTGGAGAAGGTCCCATTGCGCTTGTTATTTGTCCGTCTAGAGAGCTTGC
>At4g33380-::4:16070740-16075994(+)_40
AAAGACGTTGGTTTTCGTGCTTCCTATGATCATATTAGCTCTGCAGGAGGAGATAATGATGCCTATAGCTGCTGGAGAAG
>At4g33380-::4:16070740-16075994(+)_80
CTGGCAGAGATATGATTGGGATTGCGTTCACTGGTTCCGGAAAGACGTTGGTTTTCGTGCTTCCTATGATCATATTAGCT
>At4g33380-::4:16070740-16075994(+)_120
CCTACTCCTATCCAAGTTCAGGGTCTTCCTGTTGTTTTGTCTGGCAGAGATATGATTGGGATTGCGTTCACTGGTTCCGG
>At4g33380-::4:16070740-16075994(+)_160
TCCACTTCTCCGTATGCTCAAGGATAAAGGAATAATGCACCCTACTCCTATCCAAGTTCAGGGTCTTCCTGTTGTTTTGT
>At4g33380-::4:16070740-16075994(+)_200
CTCCTCCAATCAAAAACTTCATGGATATGAAATTTCCGAGTCCACTTCTCCGTATGCTCAAGGATAAAGGAATAATGCAC
>At4g33380-::4:16070740-16075994(+)_240
AGGAAGCAATGGCATATTACAGTTAACGGTGAAGATATTCCTCCTCCAATCAAAAACTTCATGGATATGAAATTTCCGAG
>At4g33380-::4:16070740-16075994(+)_280
GCACGTTAGGAAGATGTCAACCAAACAGATGGATTTGATTAGGAAGCAATGGCATATTACAGTTAACGGTGAAGATATTC
>At4g33380-::4:16070740-16075994(+)_320
CTTATACAGAGCCTCTCTCAACATGGTGGAAACCCCCTCTGCACGTTAGGAAGATGTCAACCAAACAGATGGATTTGATT
>At4g33380-::4:16070740-16075994(+)_360
AAGAAGCTTATGTCTGTTGGTGAATTAGCCAGAGGTATCACTTATACAGAGCCTCTCTCAACATGGTGGAAACCCCCTCT
>At4g33380-::4:16070740-16075994(+)_400
TTTACAAGAGAAGGGGATGATGGAGCATTTATCTGACAAGAAGAAGCTTATGTCTGTTGGTGAATTAGCCAGAGGTATCA
>At4g33380-::4:16070740-16075994(+)_440
AGCGACATGTACCTTAAGTCAGTGCTACCGAGGCCATTATTTTACAAGAGAAGGGGATGATGGAGCATTTATCTGACAAG
>At4g33380-::4:16070740-16075994(+)_480
GAAGCTAAACCTAGCTTACTTGTTCAAGCAACTCAGCTCAAGCGACATGTACCTTAAGTCAGTGCTACCGAGGCCATTAT
>At4g33380-::4:16070740-16075994(+)_520
AAAGGTGGTGGAAGAACCTGGCAAGGTAAAGCTCACTGAAGAAGCTAAACCTAGCTTACTTGTTCAAGCAACTCAGCTCA
>At4g33380-::4:16070740-16075994(+)_560
AGTATGTTCCAGTAGAGGAGCGTCTAGCGCAGATGAAGCGAAAGGTGGTGGAAGAACCTGGCAAGGTAAAGCTCACTGAA
>At4g33380-::4:16070740-16075994(+)_600
AGTGGATTTTGAATCATGGAAGTAGATGATGGTTACGTGGAGTATGTTCCAGTAGAGGAGCGTCTAGCGCAGATGAAGCG
>At4g33380-::4:16070740-16075994(+)_640
GCTGATTAGGGTTTGGATTCGATCTTTGAAAAAGTTGGCGAGTGGATTTTGAATCATGGAAGTAGATGATGGTTACGTGG
>At4g33380-::4:16070740-16075994(+)_680
ATATCTATCTGCGTGATCTTCCTTGAAAGTCGAGAGATCTGCTGATTAGGGTTTGGATTCGATCTTTGAAAAAGTTGGCG
>At4g33380-::4:16070740-16075994(+)_720
CATTCCCCAACCCCGGTTTAACCAAAACTCCGTGTCGGTCATATCTATCTGCGTGATCTTCCTTGAAAGTCGAGAGATCT
>At4g33380-::4:16070740-16075994(+)_760
CTTTTCTTTGCTTATAATCAGAAAACACAACACACCCGATCATTCCCCAACCCCGGTTTAACCAAAACTCCGTGTCGGTC
>At4g33380-::4:16070740-16075994(+)_800
ACATACGAATTCTAATTGAGACTCTCTTCTTGTAGCTTTTCTTTTCTTTGCTTATAATCAGAAAACACAACACACCCGAT
>At4g33380-::4:16070740-16075994(+)_840
TAAATTTTTGAAAAACTACCTTTTACCTAGCTCCTTGTCAACATACGAATTCTAATTGAGACTCTCTTCTTGTAGCTTTT
>At4g33380-::4:16070740-16075994(+)_880
ATTGCCATTTTTCAATCCAATATATGAAAAAAATGGAAATTAAATTTTTGAAAAACTACCTTTTACCTAGCTCCTTGTCA
>At4g33380-::4:16070740-16075994(+)_920
CTACATCTTTAAATGTGGTGATAATCCTATGATTCATGTCATTGCCATTTTTCAATCCAATATATGAAAAAAATGGAAAT
>At4g33380-::4:16070740-16075994(+)_960
AAGTTTTGTAGTATTATTTCTTGCAATTGTTATGTAAATACTACATCTTTAAATGTGGTGATAATCCTATGATTCATGTC
>At4g33380-::4:16070740-16075994(+)_1000
CGTCGTATGTATTTCTTTGGCAGCGTCTATACTAGATAGGAAGTTTTGTAGTATTATTTCTTGCAATTGTTATGTAAATA
>At4g33380-::4:16070740-16075994(+)_1040
AGAGATATATACCAATCTCATCAATGCGTGTGGATAAAAACGTCGTATGTATTTCTTTGGCAGCGTCTATACTAGATAGG
>At4g33380-::4:16070740-16075994(+)_1080
AATTATTACTCTATTAATTTATTTTTCACTCGACAGAGACAGAGATATATACCAATCTCATCAATGCGTGTGGATAAAAA
>At4g33380-::4:16070740-16075994(+)_1120
GGAAAAAGGAAATCGTGGGAGATAGAGAGAGAGAGCTTTTAATTATTACTCTATTAATTTATTTTTCACTCGACAGAGAC
>At4g33380-::4:16070740-16075994(+)_1160
GAGAGATTCGATTTCTTTTTTTTTTGCTTCTTCTTCCGGCGGAAAAAGGAAATCGTGGGAGATAGAGAGAGAGAGCTTTT
>At4g33380-::4:16070740-16075994(+)_1200
GATTATAATTACACTTTTGCTTTAAATCGAACACTTGAAAGAGAGATTCGATTTCTTTTTTTTTTGCTTCTTCTTCCGGC
>At4g33380-::4:16070740-16075994(+)_1240
CCTCCGCCGTCATCCCACCATTTCTCAAGATCTCGCTTCCGATTATAATTACACTTTTGCTTTAAATCGAACACTTGAAA
>At4g33380-::4:16070740-16075994(+)_1280
CGATCCCTCCGGTCCATTCTCCTCCTCCCCTCGCCATCTCCCTCCGCCGTCATCCCACCATTTCTCAAGATCTCGCTTCC
>At4g33380-::4:16070740-16075994(+)_1320
AGTAGAGTGATTCTTTTGAAAGAGAGAACTCCGGTTCCGGCGATCCCTCCGGTCCATTCTCCTCCTCCCCTCGCCATCTC
>At4g33380-::4:16070740-16075994(+)_1360
AAGAACAAAGAGAGCAATGAGAATGTTGAAAAAGCAAACAAGTAGAGTGATTCTTTTGAAAGAGAGAACTCCGGTTCCGG
>At4g33380-::4:16070740-16075994(+)_1400
TATTGGAATAGATGTGGAGAGAAGAAGCATAGAGAAAGCGAAGAACAAAGAGAGCAATGAGAATGTTGAAAAAGCAAACA
>At4g33380-::4:16070740-16075994(+)_1440
AAAAATGAAAAGGAAAATAAAAAGTAGGAACCATTATCGTTATTGGAATAGATGTGGAGAGAAGAAGCATAGAGAAAGCG
>At4g33380-::4:16070740-16075994(+)_1480
CAGAGCTGCTTCAGATACGAATTATCATGAATCAGAGAGCAAAAATGAAAAGGAAAATAAAAAGTAGGAACCATTATCGT
>At4g33380-::4:16070740-16075994(+)_1520
CATCAGCTGTGTACTTAACAACTGAATAACAAAAAACCAACAGAGCTGCTTCAGATACGAATTATCATGAATCAGAGAGC
>At4g33380-::4:16070740-16075994(+)_1560
GATCTTCGAATCCGAATAGATTCCTCCATTTTCCTAATCTCATCAGCTGTGTACTTAACAACTGAATAACAAAAAACCAA
>At4g33380-::4:16070740-16075994(+)_1600
AAAGCCACTAACCAATTGAAGAATCAGAGTAGGTTCCTTCGATCTTCGAATCCGAATAGATTCCTCCATTTTCCTAATCT
>At4g33380-::4:16070740-16075994(+)_1640
TGTGAGAAGAGCCAATGTGCATCTTCGAGTTCCATTTTAAAAAGCCACTAACCAATTGAAGAATCAGAGTAGGTTCCTTC
>At4g33380-::4:16070740-16075994(+)_1680
TCATGCTTGAGCTTCTTCACCTAACAAGGAAATCAAACATTGTGAGAAGAGCCAATGTGCATCTTCGAGTTCCATTTTAA
>At4g33380-::4:16070740-16075994(+)_1720
ATTAGGAGATAGTTCAGTACTAGATTCTGCAGTGGAAACCTCATGCTTGAGCTTCTTCACCTAACAAGGAAATCAAACAT
>At4g33380-::4:16070740-16075994(+)_1760
TCAAACGCTGGAGGATCTCATCAACTAGTTTGTGTTTAACATTAGGAGATAGTTCAGTACTAGATTCTGCAGTGGAAACC
>At4g33380-::4:16070740-16075994(+)_1800
CCTCTAAGCTGAGTAACATTAGATTTGTCCTCAAAGCTTTTCAAACGCTGGAGGATCTCATCAACTAGTTTGTGTTTAAC
>At4g33380-::4:16070740-16075994(+)_1840
AAATGTCATGAAGCTAATGGGCATAGTAGAGTAGCACAAACCTCTAAGCTGAGTAACATTAGATTTGTCCTCAAAGCTTT
>At4g33380-::4:16070740-16075994(+)_1880
GAAAAGTCATGAAATGCAAGTTTGTGGCAGTTTGAAAAATAAATGTCATGAAGCTAATGGGCATAGTAGAGTAGCACAAA
>At4g33380-::4:16070740-16075994(+)_1920
CCAAAGAGGTAATAAGACAAATCCTAAGCAGCTAGATCAGGAAAAGTCATGAAATGCAAGTTTGTGGCAGTTTGAAAAAT
>At4g33380-::4:16070740-16075994(+)_1960
CTTACACAGGTTAGGTAATAAGACAAATCACCATGACATTCCAAAGAGGTAATAAGACAAATCCTAAGCAGCTAGATCAG
>At4g33380-::4:16070740-16075994(+)_2000
TGAAATATTTACTAAACTGAGCTATTGATACCAACAAAATCTTACACAGGTTAGGTAATAAGACAAATCACCATGACATT
>At4g33380-::4:16070740-16075994(+)_2040
TGCATTATTGAGCAAAAATCCACTTCTACATGAATGATAATGAAATATTTACTAAACTGAGCTATTGATACCAACAAAAT
>At4g33380-::4:16070740-16075994(+)_2080
CTGAAATTTGTGAGCCTATTTTACTATCCTGATAACCATATGCATTATTGAGCAAAAATCCACTTCTACATGAATGATAA
>At4g33380-::4:16070740-16075994(+)_2120
AATTGTTCTGTCTAGTATGTGATAGTGCATGCAGAAAGGTCTGAAATTTGTGAGCCTATTTTACTATCCTGATAACCATA
>At4g33380-::4:16070740-16075994(+)_2160
TAGGCATGAAAAAATCTCCATTGAAAATCCCGCTAAAATCAATTGTTCTGTCTAGTATGTGATAGTGCATGCAGAAAGGT
>At4g33380-::4:16070740-16075994(+)_2200
CCATAGACCTGATGAACTTATACAAGAAGAATAGAAAAACTAGGCATGAAAAAATCTCCATTGAAAATCCCGCTAAAATC
>At4g33380-::4:16070740-16075994(+)_2240
AGATTATAACAGAACTTAAGTGGGTGTTAGAGCTTATGTTCCATAGACCTGATGAACTTATACAAGAAGAATAGAAAAAC
>At4g33380-::4:16070740-16075994(+)_2280
TCAAATGTTTCATGTACATAGCATATGATCATCAATGCATAGATTATAACAGAACTTAAGTGGGTGTTAGAGCTTATGTT
>At4g33380-::4:16070740-16075994(+)_2320
ATTATGTATACAATGGCACCACCGCTAGAGTTTCTGTGGCTCAAATGTTTCATGTACATAGCATATGATCATCAATGCAT
>At4g33380-::4:16070740-16075994(+)_2360
TGTTAGGTAAGCTACTGAGAATCTAAAGAACATCGAAAAGATTATGTATACAATGGCACCACCGCTAGAGTTTCTGTGGC
>At4g33380-::4:16070740-16075994(+)_2400
GTAGAAAGGAATTAGAGAAGCATGTTGAGACATACGAACATGTTAGGTAAGCTACTGAGAATCTAAAGAACATCGAAAAG
>At4g33380-::4:16070740-16075994(+)_2440
ATGACTTTTTGGAATTCTTGAGCATACTTTTTCTGATGCAGTAGAAAGGAATTAGAGAAGCATGTTGAGACATACGAACA
>At4g33380-::4:16070740-16075994(+)_2480
ATGAAAAATCTACTTTTAACAAGTCAAAAAGGTAAATATCATGACTTTTTGGAATTCTTGAGCATACTTTTTCTGATGCA
>At4g33380-::4:16070740-16075994(+)_2520
CATAATAAATGTTAAGAGTTGTTCAAGTGAAGTGAATAGAATGAAAAATCTACTTTTAACAAGTCAAAAAGGTAAATATC
>At4g33380-::4:16070740-16075994(+)_2560
ACTAAGAATTAACGCACATTGCGCATTAGCCTAGTCAGCACATAATAAATGTTAAGAGTTGTTCAAGTGAAGTGAATAGA
>At4g33380-::4:16070740-16075994(+)_2600
ATTCCTACCTTCCACCTTTTTCCAATAACTCTTGTAAATAACTAAGAATTAACGCACATTGCGCATTAGCCTAGTCAGCA
>At4g33380-::4:16070740-16075994(+)_2640
TAGAATTTTGTCACCTCTCTCTAACCAAATAAATTAACCCATTCCTACCTTCCACCTTTTTCCAATAACTCTTGTAAATA
>At4g33380-::4:16070740-16075994(+)_2680
GCATCAAAAAGAAATCCAGTGTCTTCAAAGTCTGGATTATTAGAATTTTGTCACCTCTCTCTAACCAAATAAATTAACCC
>At4g33380-::4:16070740-16075994(+)_2720
TACGAATACTACAAGGGAAAACAATAGAACTCAGTTTGAAGCATCAAAAAGAAATCCAGTGTCTTCAAAGTCTGGATTAT
>At4g33380-::4:16070740-16075994(+)_2760
AAACTATTGTAGGCGAAAACATTAACAAGTCTACGTGCATTACGAATACTACAAGGGAAAACAATAGAACTCAGTTTGAA
>At4g33380-::4:16070740-16075994(+)_2800
TAAAGGTCACTACAGAGATAACATGAATGTGTCAAAAGGAAAACTATTGTAGGCGAAAACATTAACAAGTCTACGTGCAT
>At4g33380-::4:16070740-16075994(+)_2840
TTCTACAACTTCTGTTTGCCAAATGAAGATAAGAAGGTATTAAAGGTCACTACAGAGATAACATGAATGTGTCAAAAGGA
>At4g33380-::4:16070740-16075994(+)_2880
TTAGCTCTTTAGCTTCCTCCAGCTTCTCATTGCGCCACGTTTCTACAACTTCTGTTTGCCAAATGAAGATAAGAAGGTAT
>At4g33380-::4:16070740-16075994(+)_2920
TCCACTATAAGGGTGGAATTTACTCCATTTTGCCCTTGAATTAGCTCTTTAGCTTCCTCCAGCTTCTCATTGCGCCACGT
>At4g33380-::4:16070740-16075994(+)_2960
GAAACTCAGTAATCTTTCTAAAGGAGTAATACCTGCTTCCTCCACTATAAGGGTGGAATTTACTCCATTTTGCCCTTGAA
>At4g33380-::4:16070740-16075994(+)_3000
TATCGGGAGGACTCCATAAATGAATCTTTGCTCAAGGTGAGAAACTCAGTAATCTTTCTAAAGGAGTAATACCTGCTTCC
>At4g33380-::4:16070740-16075994(+)_3040
AAATTAGTTTTCTCTCTAATTATACAAAACAAGGATAGAGTATCGGGAGGACTCCATAAATGAATCTTTGCTCAAGGTGA
>At4g33380-::4:16070740-16075994(+)_3080
CCAAAGCTCTTACAAGCATCCCTAGATAATTACAGAACAAAAATTAGTTTTCTCTCTAATTATACAAAACAAGGATAGAG
>At4g33380-::4:16070740-16075994(+)_3120
CAGAAACCGATTTCTTCAGACAGCACATCCCACTCCAACTCCAAAGCTCTTACAAGCATCCCTAGATAATTACAGAACAA
>At4g33380-::4:16070740-16075994(+)_3160
TTTATCATCATGTTCTACATTGGTAACCTCAGCAGGTAACCAGAAACCGATTTCTTCAGACAGCACATCCCACTCCAACT
>At4g33380-::4:16070740-16075994(+)_3200
AAATTTTGAAAACATTACCAGGCTCTTCCTCTCCTTCAGGTTTATCATCATGTTCTACATTGGTAACCTCAGCAGGTAAC
>At4g33380-::4:16070740-16075994(+)_3240
CCACCCAAATAAATGCAAAAGCAGAGATCAAGAATGTAGAAAATTTTGAAAACATTACCAGGCTCTTCCTCTCCTTCAGG
>At4g33380-::4:16070740-16075994(+)_3280
ACTTCATGAGATTTGAATTCGCCAGTGTCACCACACTTTTCCACCCAAATAAATGCAAAAGCAGAGATCAAGAATGTAGA
>At4g33380-::4:16070740-16075994(+)_3320
GGTCTGCCTGCCAATATTTCCTCTACGGAAAAAATGCACAACTTCATGAGATTTGAATTCGCCAGTGTCACCACACTTTT
>At4g33380-::4:16070740-16075994(+)_3360
ATAATCTGTGTGAAGCTCTGCATTACATACAGCTGGCACTGGTCTGCCTGCCAATATTTCCTCTACGGAAAAAATGCACA
>At4g33380-::4:16070740-16075994(+)_3400
CTTTATGATGTGTAAGCCCCCATCTCACTGCAGCACCACCATAATCTGTGTGAAGCTCTGCATTACATACAGCTGGCACT
>At4g33380-::4:16070740-16075994(+)_3440
GCCTGGTCTAAGCAAGCCTGGCAACAATCAGCTGCACTCTCTTTATGATGTGTAAGCCCCCATCTCACTGCAGCACCACC
>At4g33380-::4:16070740-16075994(+)_3480
CCAAATATTGCATCTCGTTTCTCCAGGTTTCGCACGCTTTGCCTGGTCTAAGCAAGCCTGGCAACAATCAGCTGCACTCT
>At4g33380-::4:16070740-16075994(+)_3520
TATCTGGAGAGAAACAACCAAACTCAGATGGGCAATAAACCCAAATATTGCATCTCGTTTCTCCAGGTTTCGCACGCTTT
>At4g33380-::4:16070740-16075994(+)_3560
ACGTATTTAAGCCAACACTCCTGATGTTTATGCTCATAAATATCTGGAGAGAAACAACCAAACTCAGATGGGCAATAAAC
>At4g33380-::4:16070740-16075994(+)_3600
GAAAATTGGGTAAAGTAGTATGTGTACGAGGTAAGTTCTTACGTATTTAAGCCAACACTCCTGATGTTTATGCTCATAAA
>At4g33380-::4:16070740-16075994(+)_3640
AGCTTCCAGTCCAACTTGGACGAGTAATCTCAAGGAAACTGAAAATTGGGTAAAGTAGTATGTGTACGAGGTAAGTTCTT
>At4g33380-::4:16070740-16075994(+)_3680
CTCTGCCTGCAATTCACATAGACATATTGGATATGAGCCAAGCTTCCAGTCCAACTTGGACGAGTAATCTCAAGGAAACT
>At4g33380-::4:16070740-16075994(+)_3720
ATGTCTCAGAATATCTGTCTTTGAAATTCTGTTTTGGCTTCTCTGCCTGCAATTCACATAGACATATTGGATATGAGCCA
>At4g33380-::4:16070740-16075994(+)_3760
CATGGAACGATAGATGGCGCTTTTGGGTGGTTGTTTCTGTATGTCTCAGAATATCTGTCTTTGAAATTCTGTTTTGGCTT
>At4g33380-::4:16070740-16075994(+)_3800
CCACATGGGTTTTGCTCAAGCCGTTACAACACCTGAAACCCATGGAACGATAGATGGCGCTTTTGGGTGGTTGTTTCTGT
>At4g33380-::4:16070740-16075994(+)_3840
AAAAAACCAAAACTATCTCCTATTTCTCCCATCAATCTGTCCACATGGGTTTTGCTCAAGCCGTTACAACACCTGAAACC
>At4g33380-::4:16070740-16075994(+)_3880
CAATTTTCAAGACTCTGAAAATGGTAACACAGCTGAGAAAAAAAAACCAAAACTATCTCCTATTTCTCCCATCAATCTGT
>At4g33380-::4:16070740-16075994(+)_3920
CATCTGGCCAAAAGATGTTTGCATCTTTGGTACGGTACTCCAATTTTCAAGACTCTGAAAATGGTAACACAGCTGAGAAA
>At4g33380-::4:16070740-16075994(+)_3960
CAATCAACAAAAACAACAAAACATTCTATTCCCTCGTATACATCTGGCCAAAAGATGTTTGCATCTTTGGTACGGTACTC
>At4g33380-::4:16070740-16075994(+)_4000
CCTTACACCATATTCGACTTCGACCACAAGTGTTTAAAGCCAATCAACAAAAACAACAAAACATTCTATTCCCTCGTATA
>At4g33380-::4:16070740-16075994(+)_4040
TCCACTATAGAATCGAACAAGCTTGAACAAAAACATGATTCCTTACACCATATTCGACTTCGACCACAAGTGTTTAAAGC
>At4g33380-::4:16070740-16075994(+)_4080
AGACAGACATTCGTCATGTTTATAGATAGCTTTTTAATCATCCACTATAGAATCGAACAAGCTTGAACAAAAACATGATT
>At4g33380-::4:16070740-16075994(+)_4120
ACAGACCAGACATAAACATTTGATCTGATCATATAACAGGAGACAGACATTCGTCATGTTTATAGATAGCTTTTTAATCA
>At4g33380-::4:16070740-16075994(+)_4160
TTCATTTCAGAGTTTTACTGTGATGTTTTGTGACATAATTACAGACCAGACATAAACATTTGATCTGATCATATAACAGG
>At4g33380-::4:16070740-16075994(+)_4200
TCTGCTTTGTTTTTTTTAGTTCCTATATTTCAACCATTATTTCATTTCAGAGTTTTACTGTGATGTTTTGTGACATAATT
>At4g33380-::4:16070740-16075994(+)_4240
ATGAACACACTCCTCTGTTTTCTCTTTTCCCTCCGTAATTTCTGCTTTGTTTTTTTTAGTTCCTATATTTCAACCATTAT
>At4g33380-::4:16070740-16075994(+)_4280
AAGTCTATATTTAGAATAGAGACAACCCCGGAAGCAAAAGATGAACACACTCCTCTGTTTTCTCTTTTCCCTCCGTAATT
>At4g33380-::4:16070740-16075994(+)_4320
TCTGATTAAGAAGACAAGAAAAGAGAGGTACACAATTGGAAAGTCTATATTTAGAATAGAGACAACCCCGGAAGCAAAAG
>At4g33380-::4:16070740-16075994(+)_4360
AAAGGGAAAAATGAAGAAAGTAGAAGAGAATTATTGATTTTCTGATTAAGAAGACAAGAAAAGAGAGGTACACAATTGGA
>At4g33380-::4:16070740-16075994(+)_4400
ACCAATAGAAAGAATCAATGAAAAGAGAGACTTACAAGAGAAAGGGAAAAATGAAGAAAGTAGAAGAGAATTATTGATTT
>At4g33380-::4:16070740-16075994(+)_4440
CTTACAAGAGAAATGCTAAAACGATTGAACGAAGCTCGCCACCAATAGAAAGAATCAATGAAAAGAGAGACTTACAAGAG
>At4g33380-::4:16070740-16075994(+)_4480
TTGTTTTCAAATCCTCCATCGGAGGAAAGCAAGGCCGAAACTTACAAGAGAAATGCTAAAACGATTGAACGAAGCTCGCC
>At4g33380-::4:16070740-16075994(+)_4520
CCACCATTATCACTAACAACTGGAAGAGATAGTGCGTCTGTTGTTTTCAAATCCTCCATCGGAGGAAAGCAAGGCCGAAA
>At4g33380-::4:16070740-16075994(+)_4560
TGGTATTGCTTGAGGTAGCTGCAACTCAGGCTCTATTATTCCACCATTATCACTAACAACTGGAAGAGATAGTGCGTCTG
>At4g33380-::4:16070740-16075994(+)_4600
GAATTGTCCCATTTTCTTCTTCATTATTCTCAAGTTCTGTTGGTATTGCTTGAGGTAGCTGCAACTCAGGCTCTATTATT
>At4g33380-::4:16070740-16075994(+)_4640
TTCCCATTTTCTGCGGAATCTTCTTCACTTTGAGATTGTTGAATTGTCCCATTTTCTTCTTCATTATTCTCAAGTTCTGT
>At4g33380-::4:16070740-16075994(+)_4680
TTGAGATTTTGAAGGTAAAAAAGTGTCATCCATATAAATTTTCCCATTTTCTGCGGAATCTTCTTCACTTTGAGATTGTT
>At4g33380-::4:16070740-16075994(+)_4720
CAAAACTAGGAGTAGTAGGAGAATCTTGTGTTTCTTTTACTTGAGATTTTGAAGGTAAAAAAGTGTCATCCATATAAATT
>At4g33380-::4:16070740-16075994(+)_4760
GTGTTTACGCGAGGCAGAACAATCTCAGCAGAGGGAGACACAAAACTAGGAGTAGTAGGAGAATCTTGTGTTTCTTTTAC
>At4g33380-::4:16070740-16075994(+)_4800
AGACACTGCATTTCTTGTTGTGCCCTCTGCTTCATACTTGGTGTTTACGCGAGGCAGAACAATCTCAGCAGAGGGAGACA
>At4g33380-::4:16070740-16075994(+)_4840
TTGGAGATCCAATGCTTCTAGGGGAATACAGAGGTCTTGGAGACACTGCATTTCTTGTTGTGCCCTCTGCTTCATACTTG
>At4g33380-::4:16070740-16075994(+)_4880
GGTGATGATGATCCTGCAAACCTTGGAGACAGTAGTGCTCTTGGAGATCCAATGCTTCTAGGGGAATACAGAGGTCTTGG
>At4g33380-::4:16070740-16075994(+)_4920
TCTGAAAGAATCCATACTTATGGGTGTTCCATTGCTCAATGGTGATGATGATCCTGCAAACCTTGGAGACAGTAGTGCTC
>At4g33380-::4:16070740-16075994(+)_4960
CTTTGACAGATTCAAAAGGTGATGCTGTATCAATTGAGTCTCTGAAAGAATCCATACTTATGGGTGTTCCATTGCTCAAT
>At4g33380-::4:16070740-16075994(+)_5000
GCCTTCCAATCAGTTATTCCCCCAAATTTGGAAACAGCTTCTTTGACAGATTCAAAAGGTGATGCTGTATCAATTGAGTC
>At4g33380-::4:16070740-16075994(+)_5040
AACATAAGTAAAATGTACCTCTAATACTTTCATTCTATGTGCCTTCCAATCAGTTATTCCCCCAAATTTGGAAACAGCTT
>At4g33380-::4:16070740-16075994(+)_5080
TTGGCCAATACAGAGGCAAAAAAGACAGATGTGTAGACATAACATAAGTAAAATGTACCTCTAATACTTTCATTCTATGT
>At4g33380-::4:16070740-16075994(+)_5120
CAAAATTGCGTCGCTGCAACGAAAACAGTGAGCACAACTATTGGCCAATACAGAGGCAAAAAAGACAGATGTGTAGACAT
>At4g33380-::4:16070740-16075994(+)_5160
TCAGGAATCTCCTCCTGGATCTTGTCGAGCTCTTGTTCCACAAAATTGCGTCGCTGCAACGAAAACAGTGAGCACAACTA
>At4g33380-::4:16070740-16075994(+)_5174
ATTTCTTTTTGTACTCAGGAATCTCCTCCTGGATCTTGTCGAGCTCTTGTTCCACAAAATTGCGTCGCTGCAACGAAAAC
>At1g13440-GAPC-2::1:4607077-4612731(-)_0
TCTCTGGCTTTGCAGATTGACAAGGTCGAACACACTCATTTCATACAAGAACAATAAAAGGGATGAAGAATGACTCTGAT
>At1g13440-GAPC-2::1:4607077-4612731(-)_40
TCATTATAGTGTTTTCTCAGTAGTATAAGTTCAGAAAGTTTCTCTGGCTTTGCAGATTGACAAGGTCGAACACACTCATT
>At1g13440-GAPC-2::1:4607077-4612731(-)_80
GTTGAATTACATTCTTTGATACTAGTGTTTGTTAATCAAATCATTATAGTGTTTTCTCAGTAGTATAAGTTCAGAAAGTT
>At1g13440-GAPC-2::1:4607077-4612731(-)_120
TACCGATGTGGCTGTACCGTTCACCTGGATCAAGAGAGTGGTTGAATTACATTCTTTGATACTAGTGTTTGTTAATCAAA
>At1g13440-GAPC-2::1:4607077-4612731(-)_160
TTGGATAAGGTGTGTTTGTTGTGTTGGGAGCATTTACTGATACCGATGTGGCTGTACCGTTCACCTGGATCAAGAGAGTG
>At1g13440-GAPC-2::1:4607077-4612731(-)_200
TGAAACATGTAAGAGAGAGAGACATTAATCGGCTTGGCGGTTGGATAAGGTGTGTTTGTTGTGTTGGGAGCATTTACTGA
>At1g13440-GAPC-2::1:4607077-4612731(-)_240
GACAAGTTGCTTCCAGCATAACTTGCTTGCCTTGTCTCCATGAAACATGTAAGAGAGAGAGACATTAATCGGCTTGGCGG
>At1g13440-GAPC-2::1:4607077-4612731(-)_280
AGTAATAAGGAGATCACGAGGGAGATTCAAGCTATAATGAGACAAGTTGCTTCCAGCATAACTTGCTTGCCTTGTCTCCA
>At1g13440-GAPC-2::1:4607077-4612731(-)_320
ATTCTGTCTTCCTCCTTTTCACGCTGTCTCAAAGGAGAAAAGTAATAAGGAGATCACGAGGGAGATTCAAGCTATAATGA
>At1g13440-GAPC-2::1:4607077-4612731(-)_360
TCAGTTTCATTTGTATGTTTGTGATGTTTATGCTGTCTTGATTCTGTCTTCCTCCTTTTCACGCTGTCTCAAAGGAGAAA
>At1g13440-GAPC-2::1:4607077-4612731(-)_400
CTAGAAGTTGGTTTATTTATGCATAAACATTTCAATTAACTCAGTTTCATTTGTATGTTTGTGATGTTTATGCTGTCTTG
>At1g13440-GAPC-2::1:4607077-4612731(-)_440
CTTATAACCAATGTTATTCCACTTACGTGATATTTAAGATCTAGAAGTTGGTTTATTTATGCATAAACATTTCAATTAAC
>At1g13440-GAPC-2::1:4607077-4612731(-)_480
CGCAAAACTTTAACTATTGGAATCTTATCCTGATGATCTGCTTATAACCAATGTTATTCCACTTACGTGATATTTAAGAT
>At1g13440-GAPC-2::1:4607077-4612731(-)_520
AATAATTGATGCAAACCTTCTCGACAAAAACAATTATTGACGCAAAACTTTAACTATTGGAATCTTATCCTGATGATCTG
>At1g13440-GAPC-2::1:4607077-4612731(-)_560
ATTCTAAGAGAAAGAAAAAAAAAGATAGAAAGAAAGATGCAATAATTGATGCAAACCTTCTCGACAAAAACAATTATTGA
>At1g13440-GAPC-2::1:4607077-4612731(-)_600
AACCACAATATATCATTATCAAAGTATATGTTAAAATTCGATTCTAAGAGAAAGAAAAAAAAAGATAGAAAGAAAGATGC
>At1g13440-GAPC-2::1:4607077-4612731(-)_640
CATTATTCACAATGTTCTAAAGTAATCGTGAAGTGAAAAGAACCACAATATATCATTATCAAAGTATATGTTAAAATTCG
>At1g13440-GAPC-2::1:4607077-4612731(-)_680
ATATGTTATTTCTGATCTTATCCCTTTTATTTTGAAGTGTCATTATTCACAATGTTCTAAAGTAATCGTGAAGTGAAAAG
>At1g13440-GAPC-2::1:4607077-4612731(-)_720
TCATTATCTGAATTATTTGTAGTGATTTTGTGGAATTTTCATATGTTATTTCTGATCTTATCCCTTTTATTTTGAAGTGT
>At1g13440-GAPC-2::1:4607077-4612731(-)_760
ATATTTGAGAATTTTATAACATAACGTACATGTATTTTTTTCATTATCTGAATTATTTGTAGTGATTTTGTGGAATTTTC
>At1g13440-GAPC-2::1:4607077-4612731(-)_800
ACTTTGTAGTAAAAAACCAAATTTATTTTTGCTGAAAACCATATTTGAGAATTTTATAACATAACGTACATGTATTTTTT
>At1g13440-GAPC-2::1:4607077-4612731(-)_840
AATTCGTTTTTCTTTGTAAAATCAATTTACTTTGGTTTGTACTTTGTAGTAAAAAACCAAATTTATTTTTGCTGAAAACC
>At1g13440-GAPC-2::1:4607077-4612731(-)_880
CTTCGACTGAATAAGTTCTATGATTTAAAAACGATTTTCTAATTCGTTTTTCTTTGTAAAATCAATTTACTTTGGTTTGT
>At1g13440-GAPC-2::1:4607077-4612731(-)_920
CTTATAAGTTATAACTGACCCGTCAAGTGTCAGCCATTCTCTTCGACTGAATAAGTTCTATGATTTAAAAACGATTTTCT
>At1g13440-GAPC-2::1:4607077-4612731(-)_960
TGTGATCTTTCTATAACTCATGATCATTTCCAAGAGTCCACTTATAAGTTATAACTGACCCGTCAAGTGTCAGCCATTCT
>At1g13440-GAPC-2::1:4607077-4612731(-)_1000
AATATTATCTGAGGTCAACAATATATCATAAATTGAAGTTTGTGATCTTTCTATAACTCATGATCATTTCCAAGAGTCCA
>At1g13440-GAPC-2::1:4607077-4612731(-)_1040
GGTATTCATATGGATCTTTATACATCCAATAAATAGCTAAAATATTATCTGAGGTCAACAATATATCATAAATTGAAGTT
>At1g13440-GAPC-2::1:4607077-4612731(-)_1080
TCATTTTTGTTAGGTGAATGGTTATAAAACTCCTTCTTTTGGTATTCATATGGATCTTTATACATCCAATAAATAGCTAA
>At1g13440-GAPC-2::1:4607077-4612731(-)_1120
TCTTCTCCTCCTCTTATTTGCTCTCTTTTCTTTTTCCATTTCATTTTTGTTAGGTGAATGGTTATAAAACTCCTTCTTTT
>At1g13440-GAPC-2::1:4607077-4612731(-)_1160
ACTAATAGGTATGACTCTTGGCTTTTGCCAAAAGTCTTCTTCTTCTCCTCCTCTTATTTGCTCTCTTTTCTTTTTCCATT
>At1g13440-GAPC-2::1:4607077-4612731(-)_1200
AATGTGACAGCAAAAAAAAACATCACACCTTATGTAATAGACTAATAGGTATGACTCTTGGCTTTTGCCAAAAGTCTTCT
>At1g13440-GAPC-2::1:4607077-4612731(-)_1240
AATAGATGCTCCACTTTGAGAGCTTTGGTAGGTCAGATGGAATGTGACAGCAAAAAAAAACATCACACCTTATGTAATAG
>At1g13440-GAPC-2::1:4607077-4612731(-)_1280
TGTTGTATATTTATCTAATCGTGACTCTATACCAAGACACAATAGATGCTCCACTTTGAGAGCTTTGGTAGGTCAGATGG
>At1g13440-GAPC-2::1:4607077-4612731(-)_1320
ACTGTTTCAAATATTTATAATTTGACACAAGTACATATGGTGTTGTATATTTATCTAATCGTGACTCTATACCAAGACAC
>At1g13440-GAPC-2::1:4607077-4612731(-)_1360
TAGATGCTTGTAGACGTCTTTATCGAATTACTGGTTGCTTACTGTTTCAAATATTTATAATTTGACACAAGTACATATGG
>At1g13440-GAPC-2::1:4607077-4612731(-)_1400
CTATATTTAAAGGTGTTTTGTTTTAATCAATTTAGATGTGTAGATGCTTGTAGACGTCTTTATCGAATTACTGGTTGCTT
>At1g13440-GAPC-2::1:4607077-4612731(-)_1440
GTTTTAGAATAATCAAGGTGAAGATTTGACTTCATAAACACTATATTTAAAGGTGTTTTGTTTTAATCAATTTAGATGTG
>At1g13440-GAPC-2::1:4607077-4612731(-)_1480
CAATTCTCACTCAACATTCAGCAACATTACTCCAACCATTGTTTTAGAATAATCAAGGTGAAGATTTGACTTCATAAACA
>At1g13440-GAPC-2::1:4607077-4612731(-)_1520
TATCATCCAGTTCATTATAGTGAAAGTTACTCTCAAATGTCAATTCTCACTCAACATTCAGCAACATTACTCCAACCATT
>At1g13440-GAPC-2::1:4607077-4612731(-)_1560
ATACCATTCATGGTAAATTCAATTATTATCGGATCAACTTTATCATCCAGTTCATTATAGTGAAAGTTACTCTCAAATGT
>At1g13440-GAPC-2::1:4607077-4612731(-)_1600
TAACAAGTAACACCACTGTCTTCTATACATGTATCTTGTGATACCATTCATGGTAAATTCAATTATTATCGGATCAACTT
>At1g13440-GAPC-2::1:4607077-4612731(-)_1640
CAAAGTAACTGCAATAGTATGCTCATTTTTTAATTTTGCGTAACAAGTAACACCACTGTCTTCTATACATGTATCTTGTG
>At1g13440-GAPC-2::1:4607077-4612731(-)_1680
ATTATTGTTGTTGTCAAACCATAATTTTCCTTAATAAATCCAAAGTAACTGCAATAGTATGCTCATTTTTTAATTTTGCG
>At1g13440-GAPC-2::1:4607077-4612731(-)_1720
AATTTGTTTTTCTTTTTATTTAATTTTCATAAGATTTTGTATTATTGTTGTTGTCAAACCATAATTTTCCTTAATAAATC
>At1g13440-GAPC-2::1:4607077-4612731(-)_1760
TATATTCCTTTTGACAGCCAATGAGCTTTGCCAATAGCCAAATTTGTTTTTCTTTTTATTTAATTTTCATAAGATTTTGT
>At1g13440-GAPC-2::1:4607077-4612731(-)_1800
GGGCCGGTGCACGCAAGACTGCAACGTAGCAGATTTTGTATATATTCCTTTTGACAGCCAATGAGCTTTGCCAATAGCCA
>At1g13440-GAPC-2::1:4607077-4612731(-)_1840
GATGGAATATTCGAGGTTTAATACTCTAATCCTATGGGCTGGGCCGGTGCACGCAAGACTGCAACGTAGCAGATTTTGTA
>At1g13440-GAPC-2::1:4607077-4612731(-)_1880
ATTTGGGGAAACTAATGGCGCTTGGATTCACGCGCAGGCTGATGGAATATTCGAGGTTTAATACTCTAATCCTATGGGCT
>At1g13440-GAPC-2::1:4607077-4612731(-)_1920
ACCATTTTTACCCATCGTTTATGGGTAGGATTAAGAACTGATTTGGGGAAACTAATGGCGCTTGGATTCACGCGCAGGCT
>At1g13440-GAPC-2::1:4607077-4612731(-)_1960
ATTAATATTACTATATTGTACTTTACTTTCTTTCTTATTTACCATTTTTACCCATCGTTTATGGGTAGGATTAAGAACTG
>At1g13440-GAPC-2::1:4607077-4612731(-)_2000
ATTTTTTCTTGGGAAAAAGGCTAATAGATTAGATTCACTAATTAATATTACTATATTGTACTTTACTTTCTTTCTTATTT
>At1g13440-GAPC-2::1:4607077-4612731(-)_2040
ACGTGATGATGAAAATTGAAAATATGATCGAGTGGCTGAGATTTTTTCTTGGGAAAAAGGCTAATAGATTAGATTCACTA
>At1g13440-GAPC-2::1:4607077-4612731(-)_2080
GGTTTGGTGAGGATTTAGGGTTATTTAAAAGAGAAGAAGAACGTGATGATGAAAATTGAAAATATGATCGAGTGGCTGAG
>At1g13440-GAPC-2::1:4607077-4612731(-)_2120
CGAGAGAGAAGAGAATGTGAAAATAGTGAGTGAGGGTTTGGGTTTGGTGAGGATTTAGGGTTATTTAAAAGAGAAGAAGA
>At1g13440-GAPC-2::1:4607077-4612731(-)_2160
CATTTTGCGAAATTGAGATCGAGAGAGATTTAGATGATATCGAGAGAGAAGAGAATGTGAAAATAGTGAGTGAGGGTTTG
>At1g13440-GAPC-2::1:4607077-4612731(-)_2200
AATCGAAGAATCGCAGATCAACAAGAGCGAGAAGCTTACCCATTTTGCGAAATTGAGATCGAGAGAGATTTAGATGATAT
>At1g13440-GAPC-2::1:4607077-4612731(-)_2240
ATTACGATCAGATTCAAAAAGTATCAACGAAAGAACAATAAATCGAAGAATCGCAGATCAACAAGAGCGAGAAGCTTACC
>At1g13440-GAPC-2::1:4607077-4612731(-)_2280
GATTCCGATTCTGATCTTCTTGTCAGCTACACAAACCAAAATTACGATCAGATTCAAAAAGTATCAACGAAAGAACAATA
>At1g13440-GAPC-2::1:4607077-4612731(-)_2320
AAAAAACTTATGGAATTCGATAAGAAAAACACTCACCGTTGATTCCGATTCTGATCTTCTTGTCAGCTACACAAACCAAA
>At1g13440-GAPC-2::1:4607077-4612731(-)_2360
AAACTCAGCTTCTACAGATCCAAATCACTTAAACCTAACCAAAAAACTTATGGAATTCGATAAGAAAAACACTCACCGTT
>At1g13440-GAPC-2::1:4607077-4612731(-)_2400
ACCAAACGACCGATTCTTCCGAAACCTTCACGAAGATTCAAAACTCAGCTTCTACAGATCCAAATCACTTAAACCTAACC
>At1g13440-GAPC-2::1:4607077-4612731(-)_2440
GACGAGCTCAACATCATCCCTCTGAAGAACAACTCTAGCAACCAAACGACCGATTCTTCCGAAACCTTCACGAAGATTCA
>At1g13440-GAPC-2::1:4607077-4612731(-)_2480
GAACCATGTACTCGGTGGTGATGAAAGGATCGTTAACAGCGACGAGCTCAACATCATCCCTCTGAAGAACAACTCTAGCA
>At1g13440-GAPC-2::1:4607077-4612731(-)_2520
CAAATCCAGATACGAACTAGTATCGAAGAGAAGAAGAAACGAACCATGTACTCGGTGGTGATGAAAGGATCGTTAACAGC
>At1g13440-GAPC-2::1:4607077-4612731(-)_2560
ATCATGTATATTAACAAAAATTCAGATAAAACTATTAACTCAAATCCAGATACGAACTAGTATCGAAGAGAAGAAGAAAC
>At1g13440-GAPC-2::1:4607077-4612731(-)_2600
AAAGCAAGTTCTCAGATCTATATGATAAACAGCACACACCATCATGTATATTAACAAAAATTCAGATAAAACTATTAACT
>At1g13440-GAPC-2::1:4607077-4612731(-)_2640
AACGAATTTACAGAGAATCAACATAGAAGAAGAATACAACAAAGCAAGTTCTCAGATCTATATGATAAACAGCACACACC
>At1g13440-GAPC-2::1:4607077-4612731(-)_2680
ATGTCTGCAACAAATCGATACCATATACACAATCAGTCAAAACGAATTTACAGAGAATCAACATAGAAGAAGAATACAAC
>At1g13440-GAPC-2::1:4607077-4612731(-)_2720
TGCTTCCACTGACCGTGAACACTGTCATACTTAAACATGTATGTCTGCAACAAATCGATACCATATACACAATCAGTCAA
>At1g13440-GAPC-2::1:4607077-4612731(-)_2760
GAAGAGAAGAGTTTTGTCATCCTTCACCTTAAGCTCATGGTGCTTCCACTGACCGTGAACACTGTCATACTTAAACATGT
>At1g13440-GAPC-2::1:4607077-4612731(-)_2800
TTATGTACCTGATGCCGAAAACAGTGACTGGCTTCTCACCGAAGAGAAGAGTTTTGTCATCCTTCACCTTAAGCTCATGG
>At1g13440-GAPC-2::1:4607077-4612731(-)_2840
ATAACATAACAGAGAACCACTATAATAAAATCATCCATGATTATGTACCTGATGCCGAAAACAGTGACTGGCTTCTCACC
>At1g13440-GAPC-2::1:4607077-4612731(-)_2880
CAAAAATAAAACACCACAAATCAGAATTTCACAACTCTCAATAACATAACAGAGAACCACTATAATAAAATCATCCATGA
>At1g13440-GAPC-2::1:4607077-4612731(-)_2920
AGCTCCAGCCTCACCCCATGGGATGTCCTCAGGGTTCCTTCAAAAATAAAACACCACAAATCAGAATTTCACAACTCTCA
>At1g13440-GAPC-2::1:4607077-4612731(-)_2960
CTTTGTCAGTGAAGACACCAGTAGACTCAACAACAAAGTCAGCTCCAGCCTCACCCCATGGGATGTCCTCAGGGTTCCTT
>At1g13440-GAPC-2::1:4607077-4612731(-)_3000
AAGATCCAAGTTCAAACCTTCAAGTGAGCAGCAGCCTTGTCTTTGTCAGTGAAGACACCAGTAGACTCAACAACAAAGTC
>At1g13440-GAPC-2::1:4607077-4612731(-)_3040
ATATAGATCTTAAATAAACAAGTTCTCGACTATTATATAAAAGATCCAAGTTCAAACCTTCAAGTGAGCAGCAGCCTTGT
>At1g13440-GAPC-2::1:4607077-4612731(-)_3080
TTAGCACCACCCTGAATAACAATGAAACAATATGATGATGATATAGATCTTAAATAAACAAGTTCTCGACTATTATATAA
>At1g13440-GAPC-2::1:4607077-4612731(-)_3120
CATGGGCGCATCTTTGCTTGGGGCAGAGATGACAACCTTTTTAGCACCACCCTGAATAACAATGAAACAATATGATGATG
>At1g13440-GAPC-2::1:4607077-4612731(-)_3160
GGTCAGACTTGTACTCGTGCTCGTTGACACCAACAACGAACATGGGCGCATCTTTGCTTGGGGCAGAGATGACAACCTTT
>At1g13440-GAPC-2::1:4607077-4612731(-)_3200
AGGCAGTTAGTGGTGCAACTAGCGTTGGAAACAATGTCAAGGTCAGACTTGTACTCGTGCTCGTTGACACCAACAACGAA
>At1g13440-GAPC-2::1:4607077-4612731(-)_3240
ATGGGTTGAAACAGAAAAAGATACCTTGGCAAGAGGAGCAAGGCAGTTAGTGGTGCAACTAGCGTTGGAAACAATGTCAA
>At1g13440-GAPC-2::1:4607077-4612731(-)_3280
CAACTTAAAATTCAGAATTCAGAACAATTTACACAAGTTTATGGGTTGAAACAGAAAAAGATACCTTGGCAAGAGGAGCA
>At1g13440-GAPC-2::1:4607077-4612731(-)_3320
TAACCTGCACAAATAGATTGCAACTGTAAGAGAAATGATTCAACTTAAAATTCAGAATTCAGAACAATTTACACAAGTTT
>At1g13440-GAPC-2::1:4607077-4612731(-)_3360
GTGGTCATGAGTCCCTCAACAATGCCAAACCTGTCATTAATAACCTGCACAAATAGATTGCAACTGTAAGAGAAATGATT
>At1g13440-GAPC-2::1:4607077-4612731(-)_3400
TGAAACCAAATATAAATACGTACCAGTGATAGAGTGGACAGTGGTCATGAGTCCCTCAACAATGCCAAACCTGTCATTAA
>At1g13440-GAPC-2::1:4607077-4612731(-)_3440
CTATTGAGTCAAATATACATATTTTCAAGAATCAACCCAATGAAACCAAATATAAATACGTACCAGTGATAGAGTGGACA
>At1g13440-GAPC-2::1:4607077-4612731(-)_3480
CAACTGTCTTCTGAGTAGCTGATCACCAAAACAACAGTTACTATTGAGTCAAATATACATATTTTCAAGAATCAACCCAA
>At1g13440-GAPC-2::1:4607077-4612731(-)_3520
GCAGCTCTTCCACCTCTCCAGTCCTTCATTGATGGACCATCAACTGTCTTCTGAGTAGCTGATCACCAAAACAACAGTTA
>At1g13440-GAPC-2::1:4607077-4612731(-)_3560
CTTGGCGGCACCAGTGCTGCTAGGAATAATGTTGAAGGAAGCAGCTCTTCCACCTCTCCAGTCCTTCATTGATGGACCAT
>At1g13440-GAPC-2::1:4607077-4612731(-)_3600
ATCAAAATCAATTAAAACAAATAAGAGGCTGAAATGATACCTTGGCGGCACCAGTGCTGCTAGGAATAATGTTGAAGGAA
>At1g13440-GAPC-2::1:4607077-4612731(-)_3640
ACAACCATGATACAAAAATCAGATTCAACATAATTTCTCAATCAAAATCAATTAAAACAAATAAGAGGCTGAAATGATAC
>At1g13440-GAPC-2::1:4607077-4612731(-)_3680
TTCCATTGAGGGATGGCAACACTTTCCCAACAGCCTATCAACAACCATGATACAAAAATCAGATTCAACATAATTTCTCA
>At1g13440-GAPC-2::1:4607077-4612731(-)_3720
ACATCAACGGTTGGAACACGGAAAGACATTCCGGTCAATTTTCCATTGAGGGATGGCAACACTTTCCCAACAGCCTATCA
>At1g13440-GAPC-2::1:4607077-4612731(-)_3760
TGCAGCTTTCTCAAGTCTAACGGTGAGATCAACAACTGAGACATCAACGGTTGGAACACGGAAAGACATTCCGGTCAATT
>At1g13440-GAPC-2::1:4607077-4612731(-)_3800
ATGGTTCTCACTTGATGGCCTTCTTGATTTCGTCGTATGTTGCAGCTTTCTCAAGTCTAACGGTGAGATCAACAACTGAG
>At1g13440-GAPC-2::1:4607077-4612731(-)_3840
ATAAATTCTAATATGATATGGTTAGGACTGAGGGTCCTTGATGGTTCTCACTTGATGGCCTTCTTGATTTCGTCGTATGT
>At1g13440-GAPC-2::1:4607077-4612731(-)_3880
TCCCTGAAAAGTTTTAACCAAAATCTTTTGTAAGTACCCAATAAATTCTAATATGATATGGTTAGGACTGAGGGTCCTTG
>At1g13440-GAPC-2::1:4607077-4612731(-)_3920
AGTGTATCCCAAAATTCCCTTCATTTTGCCTTCAGATTCCTCCCTGAAAAGTTTTAACCAAAATCTTTTGTAAGTACCCA
>At1g13440-GAPC-2::1:4607077-4612731(-)_3960
TGTTGTCACCAACAAAGTCGGTAGACACAACATCATCCTCAGTGTATCCCAAAATTCCCTTCATTTTGCCTTCAGATTCC
>At1g13440-GAPC-2::1:4607077-4612731(-)_4000
GAAAACTGTATATCACTCTACAGACAATATTTTTTATACCTGTTGTCACCAACAAAGTCGGTAGACACAACATCATCCTC
>At1g13440-GAPC-2::1:4607077-4612731(-)_4040
CCAATATTTCAATTATTTGCTCTCGCCATTTATAAGATCAGAAAACTGTATATCACTCTACAGACAATATTTTTTATACC
>At1g13440-GAPC-2::1:4607077-4612731(-)_4080
CAGCCTTGGCATCGAAAATGCTTGACCTATAAACACAAACCCAATATTTCAATTATTTGCTCTCGCCATTTATAAGATCA
>At1g13440-GAPC-2::1:4607077-4612731(-)_4120
CATGACACCAACTTCACAAACTTGTCGCTCAATGCAATCCCAGCCTTGGCATCGAAAATGCTTGACCTATAAACACAAAC
>At1g13440-GAPC-2::1:4607077-4612731(-)_4200
CGCCGGTGTAAGCTTAGGCCTTTGACATGTGAACGATAAGGTCAACGACACGAGAACTGTAACCCCATTCGTTGTCGTAC
>At1g13440-GAPC-2::1:4607077-4612731(-)_4240
TTTATTCAGAACAGTACGAACTCAACCACACACAAACTCTCGCCGGTGTAAGCTTAGGCCTTTGACATGTGAACGATAAG
>At1g13440-GAPC-2::1:4607077-4612731(-)_4280
TGAAAAAACATAACAACTCGAGTTTTCTTTTCTCCTTTTTTTTATTCAGAACAGTACGAACTCAACCACACACAAACTCT
>At1g13440-GAPC-2::1:4607077-4612731(-)_4320
GACAAAAGCTACAAACTCTCATGACTGCGCATGGAATCAGTGAAAAAACATAACAACTCGAGTTTTCTTTTCTCCTTTTT
>At1g13440-GAPC-2::1:4607077-4612731(-)_4360
TCAGTAAATAAAGCAGGGAAACATTAAGAGAAAGCAAAAAGACAAAAGCTACAAACTCTCATGACTGCGCATGGAATCAG
>At1g13440-GAPC-2::1:4607077-4612731(-)_4400
ACTAAAAACTTAATTAACATAAAAAACCAAACCAATGGTTTCAGTAAATAAAGCAGGGAAACATTAAGAGAAAGCAAAAA
>At1g13440-GAPC-2::1:4607077-4612731(-)_4440
AGTTGCCAGTTGGGTTTGAGTTAGCACGAGAAAGTAATGAACTAAAAACTTAATTAACATAAAAAACCAAACCAATGGTT
>At1g13440-GAPC-2::1:4607077-4612731(-)_4480
TAGACTATTAAAAATACGAGAAGAGGACGTTCAATGTTCCAGTTGCCAGTTGGGTTTGAGTTAGCACGAGAAAGTAATGA
>At1g13440-GAPC-2::1:4607077-4612731(-)_4520
ACTAGGAAGAACCATTTTGGTGGAGAAGCTCAAGTACAAATAGACTATTAAAAATACGAGAAGAGGACGTTCAATGTTCC
>At1g13440-GAPC-2::1:4607077-4612731(-)_4560
GCTTTCAATCGAAGATGATTGACCTAATGTGAGCTATATGACTAGGAAGAACCATTTTGGTGGAGAAGCTCAAGTACAAA
>At1g13440-GAPC-2::1:4607077-4612731(-)_4600
GCGATGCTTATCAACCAATAAATCCGTCTCAGTAACTTTTGCTTTCAATCGAAGATGATTGACCTAATGTGAGCTATATG
>At1g13440-GAPC-2::1:4607077-4612731(-)_4640
CGTTTCAACAAACTTGGCTGATTCGTTAAAAAACAATGTGGCGATGCTTATCAACCAATAAATCCGTCTCAGTAACTTTT
>At1g13440-GAPC-2::1:4607077-4612731(-)_4680
GCAATTGCAAGGAAATACTAAATTCCAATTTTTGATCCTCCGTTTCAACAAACTTGGCTGATTCGTTAAAAAACAATGTG
>At1g13440-GAPC-2::1:4607077-4612731(-)_4720
AATCATTTTACAATGATGTCAACCAAAAAATTGGATCTTCGCAATTGCAAGGAAATACTAAATTCCAATTTTTGATCCTC
>At1g13440-GAPC-2::1:4607077-4612731(-)_4760
TTAACTTTAAAAGTTAGCATGCAAATAAAATTATAATATCAATCATTTTACAATGATGTCAACCAAAAAATTGGATCTTC
>At1g13440-GAPC-2::1:4607077-4612731(-)_4800
CATGCAATAACATGTCACTATTGAAAATACGAGTTTCCTATTAACTTTAAAAGTTAGCATGCAAATAAAATTATAATATC
>At1g13440-GAPC-2::1:4607077-4612731(-)_4840
CATTTACGACTAATAAAGTAATAAAATAATCGTATTATCACATGCAATAACATGTCACTATTGAAAATACGAGTTTCCTA
>At1g13440-GAPC-2::1:4607077-4612731(-)_4880
GATCTCATGAGTACCATTTCAATAGTGGCATGTTACTCTTCATTTACGACTAATAAAGTAATAAAATAATCGTATTATCA
>At1g13440-GAPC-2::1:4607077-4612731(-)_4920
AACCTTCTTTACTTCTATGTTCCTTTAATAACTAGCGTGTGATCTCATGAGTACCATTTCAATAGTGGCATGTTACTCTT
>At1g13440-GAPC-2::1:4607077-4612731(-)_4960
ACTGATGTGTGGTTTTTGTTCTCTTTGATGTTGCAATAAAAACCTTCTTTACTTCTATGTTCCTTTAATAACTAGCGTGT
>At1g13440-GAPC-2::1:4607077-4612731(-)_5000
AGTTACATTGTCATATATATAACTTTGATGTATCATTACAACTGATGTGTGGTTTTTGTTCTCTTTGATGTTGCAATAAA
>At1g13440-GAPC-2::1:4607077-4612731(-)_5040
TGCAGAAAAAGTGTTCTTGAATGCGTTATTTAATAATAAAAGTTACATTGTCATATATATAACTTTGATGTATCATTACA
>At1g13440-GAPC-2::1:4607077-4612731(-)_5080
GTTTGAAATTCTAGAATTATGCGTGTGCTTTGTGAAGAACTGCAGAAAAAGTGTTCTTGAATGCGTTATTTAATAATAAA
>At1g13440-GAPC-2::1:4607077-4612731(-)_5120
AAAATCGATATGATCGTCGAGGAGAAACTCAAAGGTTCCGGTTTGAAATTCTAGAATTATGCGTGTGCTTTGTGAAGAAC
>At1g13440-GAPC-2::1:4607077-4612731(-)_5160
TGGTGACTGGAAGAGTTATATGACCTCTGAAATGGTAAATAAAATCGATATGATCGTCGAGGAGAAACTCAAAGGTTCCG
>At1g13440-GAPC-2::1:4607077-4612731(-)_5200
GTGGAGTAGATTACAAGACTTATTTCCGTAAAGGACAAGTTGGTGACTGGAAGAGTTATATGACCTCTGAAATGGTAAAT
>At1g13440-GAPC-2::1:4607077-4612731(-)_5240
AATTTAAGCAGTTTGGAGATCAACAAAACTGGATCCTTGGGTGGAGTAGATTACAAGACTTATTTCCGTAAAGGACAAGT
>At1g13440-GAPC-2::1:4607077-4612731(-)_5280
CGGAACTGTAGACAAGATCTTGGAACTTTGCTCTCTAAGTAATTTAAGCAGTTTGGAGATCAACAAAACTGGATCCTTGG
>At1g13440-GAPC-2::1:4607077-4612731(-)_5320
AGTTCTTGGATTGTCCATTCACTAAGGAAGAGGAAGATAGCGGAACTGTAGACAAGATCTTGGAACTTTGCTCTCTAAGT
>At1g13440-GAPC-2::1:4607077-4612731(-)_5360
TTGAAAGCGGAGCCTCGTACTCAGGTCAAGAGACTTGCAGAGTTCTTGGATTGTCCATTCACTAAGGAAGAGGAAGATAG
>At1g13440-GAPC-2::1:4607077-4612731(-)_5400
GGAAGATCCTAAGCATTTTCTTTTCATGAGGTACGAGGAGTTGAAAGCGGAGCCTCGTACTCAGGTCAAGAGACTTGCAG
>At1g13440-GAPC-2::1:4607077-4612731(-)_5440
CCTTTTGGGACCATGCACAGAGCTATTGGCGAGGCAGCTTGGAAGATCCTAAGCATTTTCTTTTCATGAGGTACGAGGAG
>At1g13440-GAPC-2::1:4607077-4612731(-)_5520
TGAAAAGATCATTCGAGCGGAGAATTATTCTTTCAAGGCTATATTTGAGTCATTCTGCAACGGAGTTACCCTACACGGTC
>At1g13440-GAPC-2::1:4607077-4612731(-)_5560
ATGCCAACAAGGGAGTAGAATGGGGAGATTTTAGCCAAAATGAAAAGATCATTCGAGCGGAGAATTATTCTTTCAAGGCT
>At1g13440-GAPC-2::1:4607077-4612731(-)_5574
TTGGTGTTTCCTCAATGCCAACAAGGGAGTAGAATGGGGAGATTTTAGCCAAAATGAAAAGATCATTCGAGCGGAGAATT
>At1g59830-PP2A-1::1:22019377-22023503(-)_0
TTAGTTGTTATCGTTAAATTATCTTTGATCATTTGAAGAGCAATGTTTGAACATTTTTATATCATAAAATATAGAATTGG
>At1g59830-PP2A-1::1:22019377-22023503(-)_40
GACAATTTCATTTTCTAGCTACAACATTGGCCAAACCAGGTTAGTTGTTATCGTTAAATTATCTTTGATCATTTGAAGAG
>At1g59830-PP2A-1::1:22019377-22023503(-)_80
TCAGAAAAACATATGTGATTATTTTCTTTGTAGGGATATTGACAATTTCATTTTCTAGCTACAACATTGGCCAAACCAGG
>At1g59830-PP2A-1::1:22019377-22023503(-)_120
TTTTCTCAATAGAGTTCATAGTGAAAATATATAATGGACATCAGAAAAACATATGTGATTATTTTCTTTGTAGGGATATT
>At1g59830-PP2A-1::1:22019377-22023503(-)_160
AGAATCTTTATTAAAGATATAGAAAACTATAAAAGTCTATTTTTCTCAATAGAGTTCATAGTGAAAATATATAATGGACA
>At1g59830-PP2A-1::1:22019377-22023503(-)_200
CTATAAAAATCTATTTTTCTATAAATAGAGATCTTCATAAAGAATCTTTATTAAAGATATAGAAAACTATAAAAGTCTAT
>At1g59830-PP2A-1::1:22019377-22023503(-)_240
CTTCATAAAGAATATTTGAACTGATCACAGATATAGAAAACTATAAAAATCTATTTTTCTATAAATAGAGATCTTCATAA
>At1g59830-PP2A-1::1:22019377-22023503(-)_280
TATTTTTATTCGAAAAAAAAATAATCTTATAAATAGAGATCTTCATAAAGAATATTTGAACTGATCACAGATATAGAAAA
>At1g59830-PP2A-1::1:22019377-22023503(-)_320
TTATGGTTGTGAAAAAACTGAAATATAGTGTGAAAACTGATATTTTTATTCGAAAAAAAAATAATCTTATAAATAGAGAT
>At1g59830-PP2A-1::1:22019377-22023503(-)_360
AATTTTAGCCAACCTCATATTAAAAATATAGAATATTCATTTATGGTTGTGAAAAAACTGAAATATAGTGTGAAAACTGA
>At1g59830-PP2A-1::1:22019377-22023503(-)_400
TATTTTTAGTGAAATTTATAATTAAGAACGATAATTAATAAATTTTAGCCAACCTCATATTAAAAATATAGAATATTCAT
>At1g59830-PP2A-1::1:22019377-22023503(-)_440
GCTTAGATTAATCATCTGTTCAGTTTAATACAATTAAATTTATTTTTAGTGAAATTTATAATTAAGAACGATAATTAATA
>At1g59830-PP2A-1::1:22019377-22023503(-)_480
ATATATTAAAATTGGTTATTATTATATTTGTGTAAAACATGCTTAGATTAATCATCTGTTCAGTTTAATACAATTAAATT
>At1g59830-PP2A-1::1:22019377-22023503(-)_520
GCTATGGCAAAATCAGTTTGTGTAATTGTTTAAATCAAAAATATATTAAAATTGGTTATTATTATATTTGTGTAAAACAT
>At1g59830-PP2A-1::1:22019377-22023503(-)_560
TTTTTATTGACACAATGATCTCGCCAGTTCATCGGCAAAAGCTATGGCAAAATCAGTTTGTGTAATTGTTTAAATCAAAA
>At1g59830-PP2A-1::1:22019377-22023503(-)_600
ATGGATTTGAATGATCACGGTACACTGGGATTTTACGTAGTTTTTATTGACACAATGATCTCGCCAGTTCATCGGCAAAA
>At1g59830-PP2A-1::1:22019377-22023503(-)_640
ACTCATCTGAGATTTTCCATTTAGTTAGACGAATATTTTCATGGATTTGAATGATCACGGTACACTGGGATTTTACGTAG
>At1g59830-PP2A-1::1:22019377-22023503(-)_680
TCCATAGTATTAAGCTCAATTTCCTTTGGTATCGATATCAACTCATCTGAGATTTTCCATTTAGTTAGACGAATATTTTC
>At1g59830-PP2A-1::1:22019377-22023503(-)_720
AAGCAATGATTATAGTAACAATTTCATGTGTATTATATTGTCCATAGTATTAAGCTCAATTTCCTTTGGTATCGATATCA
>At1g59830-PP2A-1::1:22019377-22023503(-)_760
ATAATGAAAAATTATTTTTGAGTTCTTCTTCGAATTAACCAAGCAATGATTATAGTAACAATTTCATGTGTATTATATTG
>At1g59830-PP2A-1::1:22019377-22023503(-)_800
TCTTAAGAGTTGAGACTTCTATGTAAATCAAGACTATTGTATAATGAAAAATTATTTTTGAGTTCTTCTTCGAATTAACC
>At1g59830-PP2A-1::1:22019377-22023503(-)_840
CCTAAACTTCAAAGTGTATCAGTTATTTAACTATTGAAAGTCTTAAGAGTTGAGACTTCTATGTAAATCAAGACTATTGT
>At1g59830-PP2A-1::1:22019377-22023503(-)_880
AAAGGAAATGACATTGGCAAATTTTTAATCAGACAGGACACCTAAACTTCAAAGTGTATCAGTTATTTAACTATTGAAAG
>At1g59830-PP2A-1::1:22019377-22023503(-)_920
AGTGATTTTTTTTAGTTTGTTTCTTAACCAAGCCTGGTCAAAAGGAAATGACATTGGCAAATTTTTAATCAGACAGGACA
>At1g59830-PP2A-1::1:22019377-22023503(-)_960
TGGATATTTATTATTCTTTACACAATTTTTTTTGTTAACGAGTGATTTTTTTTAGTTTGTTTCTTAACCAAGCCTGGTCA
>At1g59830-PP2A-1::1:22019377-22023503(-)_1000
TGGCTCGTCTTTGGTTTTGTTTCTCTCATATCACACAAAATGGATATTTATTATTCTTTACACAATTTTTTTTGTTAACG
>At1g59830-PP2A-1::1:22019377-22023503(-)_1040
GAGTAGGAGGAGAAGTCGCCGATGGTGTTAGAGGTGGCTCTGGCTCGTCTTTGGTTTTGTTTCTCTCATATCACACAAAA
>At1g59830-PP2A-1::1:22019377-22023503(-)_1080
GCCACCGAATCGTTGTAAATCGAACACGTCGGCGACGGAGGAGTAGGAGGAGAAGTCGCCGATGGTGTTAGAGGTGGCTC
>At1g59830-PP2A-1::1:22019377-22023503(-)_1120
CGTCTCCTTTAACCTTTAATTCTAAATCTTACAACCAATAGCCACCGAATCGTTGTAAATCGAACACGTCGGCGACGGAG
>At1g59830-PP2A-1::1:22019377-22023503(-)_1160
CTGACGGTCGAGATCTCCGTTTAACGGCATCTCTCGTCGTCGTCTCCTTTAACCTTTAATTCTAAATCTTACAACCAATA
>At1g59830-PP2A-1::1:22019377-22023503(-)_1200
CTGCTTCACCTAACGGCTTACACTCCATTAGCTGTTCGATCTGACGGTCGAGATCTCCGTTTAACGGCATCTCTCGTCGT
>At1g59830-PP2A-1::1:22019377-22023503(-)_1240
ACAAGAATCGCTTTAGCTTGATCGCAAAGGATCTTCACGTCTGCTTCACCTAACGGCTTACACTCCATTAGCTGTTCGAT
>At1g59830-PP2A-1::1:22019377-22023503(-)_1280
CGTAACCGGACACTTAACCGGTTGAACATTATATTCCTCAACAAGAATCGCTTTAGCTTGATCGCAAAGGATCTTCACGT
>At1g59830-PP2A-1::1:22019377-22023503(-)_1320
CAATTAGGTCATAAAACTGGCCATGGATATCGCCGCATACCGTAACCGGACACTTAACCGGTTGAACATTATATTCCTCA
>At1g59830-PP2A-1::1:22019377-22023503(-)_1360
TAATTAGTATCAGGAGCATTACCACCAATACGAAATAGCTCAATTAGGTCATAAAACTGGCCATGGATATCGCCGCATAC
>At1g59830-PP2A-1::1:22019377-22023503(-)_1400
AAGAGAGAAAGACATACCTACATAATCTCCCATGAAGAGGTAATTAGTATCAGGAGCATTACCACCAATACGAAATAGCT
>At1g59830-PP2A-1::1:22019377-22023503(-)_1440
AACTTACCCACACAAAAAAAATTGAAATAGAGTGATAGAGAAGAGAGAAAGACATACCTACATAATCTCCCATGAAGAGG
>At1g59830-PP2A-1::1:22019377-22023503(-)_1480
AGAACACAGATCTCTAAAAACCCAACAAATCAGGAAATTTAACTTACCCACACAAAAAAAATTGAAATAGAGTGATAGAG
>At1g59830-PP2A-1::1:22019377-22023503(-)_1520
CAGCGTACTTTGAATCAAACATGCTCTGAAAATCAACATAAGAACACAGATCTCTAAAAACCCAACAAATCAGGAAATTT
>At1g59830-PP2A-1::1:22019377-22023503(-)_1560
ACCAAAGAAATAACTATTAGCTCCAAACTTCAAACTGAACCAGCGTACTTTGAATCAAACATGCTCTGAAAATCAACATA
>At1g59830-PP2A-1::1:22019377-22023503(-)_1600
GTAGCCACGATCTGCACAGATATAACCAAGACAACAATAAACCAAAGAAATAACTATTAGCTCCAAACTTCAAACTGAAC
>At1g59830-PP2A-1::1:22019377-22023503(-)_1640
CCTTTAATGCCACCAATAGAGAGACTGTTTCTACAGAATAGTAGCCACGATCTGCACAGATATAACCAAGACAACAATAA
>At1g59830-PP2A-1::1:22019377-22023503(-)_1680
TGATTCCCTCGCAGGATCGTAAGTCTGTCCCTGTAACGCACCTTTAATGCCACCAATAGAGAGACTGTTTCTACAGAATA
>At1g59830-PP2A-1::1:22019377-22023503(-)_1720
AGAAAGAAAATCTTACACTTGTGTAATCTGACGGCTCTCATGATTCCCTCGCAGGATCGTAAGTCTGTCCCTGTAACGCA
>At1g59830-PP2A-1::1:22019377-22023503(-)_1760
GTGCTTGCGAGTCAGAAGCAAATGAAATACAAGTCTTCTTAGAAAGAAAATCTTACACTTGTGTAATCTGACGGCTCTCA
>At1g59830-PP2A-1::1:22019377-22023503(-)_1800
CTGAACAAACATAAGCAAAAACAGGCACAAACCATTGTTAGTGCTTGCGAGTCAGAAGCAAATGAAATACAAGTCTTCTT
>At1g59830-PP2A-1::1:22019377-22023503(-)_1840
ATTTCCGTATTTCCTCAAGCATTCGTCATAAAAACCATAGCTGAACAAACATAAGCAAAAACAGGCACAAACCATTGTTA
>At1g59830-PP2A-1::1:22019377-22023503(-)_1880
GATAATCGAAAAGGTCCGTAAAATACTTCCACACATTTGCATTTCCGTATTTCCTCAAGCATTCGTCATAAAAACCATAG
>At1g59830-PP2A-1::1:22019377-22023503(-)_1920
ACAGCTCGAACCTGACTCTCTATGAGTGCTGTAAGAGGGAGATAATCGAAAAGGTCCGTAAAATACTTCCACACATTTGC
>At1g59830-PP2A-1::1:22019377-22023503(-)_1960
AGTGAAACAACTACGGATGATACAATGACGACTGGCAAGAACAGCTCGAACCTGACTCTCTATGAGTGCTGTAAGAGGGA
>At1g59830-PP2A-1::1:22019377-22023503(-)_2000
AAACCTGTCACGGAATACAGTTGATGAAGAAAAGTGCGGAAGTGAAACAACTACGGATGATACAATGACGACTGGCAAGA
>At1g59830-PP2A-1::1:22019377-22023503(-)_2040
AGAGTATCCAGAGAAGGTGAAAGGCCTCCATGCAAACAGAAAACCTGTCACGGAATACAGTTGATGAAGAAAAGTGCGGA
>At1g59830-PP2A-1::1:22019377-22023503(-)_2080
CAATACCTCTTGTATTCGATCCAAGCTTCGGATATTGTCAAGAGTATCCAGAGAAGGTGAAAGGCCTCCATGCAAACAGA
>At1g59830-PP2A-1::1:22019377-22023503(-)_2120
TACAGATACTAAATGCAAAACAATGCTTCTATACCCAAAACAATACCTCTTGTATTCGATCCAAGCTTCGGATATTGTCA
>At1g59830-PP2A-1::1:22019377-22023503(-)_2160
CAGAGAGAAACAATGTCTTTAGGGAAAAAGAGGAGACATTTACAGATACTAAATGCAAAACAATGCTTCTATACCCAAAA
>At1g59830-PP2A-1::1:22019377-22023503(-)_2200
CTAATAATAACTAGGAGGTTGGTTTCAGAGAGTTTATAGCCAGAGAGAAACAATGTCTTTAGGGAAAAAGAGGAGACATT
>At1g59830-PP2A-1::1:22019377-22023503(-)_2240
TATCAGATTATTACAATCCTTGTTCTATCTGAAGCCAAAACTAATAATAACTAGGAGGTTGGTTTCAGAGAGTTTATAGC
>At1g59830-PP2A-1::1:22019377-22023503(-)_2280
TTGGTCCTTCGTGTGGAACCTACAATCCCAGAGCATACCATATCAGATTATTACAATCCTTGTTCTATCTGAAGCCAAAA
>At1g59830-PP2A-1::1:22019377-22023503(-)_2320
CCACAACGATCGTCGGGATCAGACCAGAGTAGATCGCACATTGGTCCTTCGTGTGGAACCTACAATCCCAGAGCATACCA
>At1g59830-PP2A-1::1:22019377-22023503(-)_2360
TCCAAACGTGTAACCAGCACCACGAGGAGATATTCCCCATCCACAACGATCGTCGGGATCAGACCAGAGTAGATCGCACA
>At1g59830-PP2A-1::1:22019377-22023503(-)_2400
TCAGTCCATTGTTATGATTAAACTGAGTAGCAATGTCCTGTCCAAACGTGTAACCAGCACCACGAGGAGATATTCCCCAT
>At1g59830-PP2A-1::1:22019377-22023503(-)_2440
TAGCCTTCCATTACAAGTTGATGCGCTCTTGAGATCAGACTCAGTCCATTGTTATGATTAAACTGAGTAGCAATGTCCTG
>At1g59830-PP2A-1::1:22019377-22023503(-)_2480
ATCTATTGTTATGCACATATTATATACCTGACACCAATTATAGCCTTCCATTACAAGTTGATGCGCTCTTGAGATCAGAC
>At1g59830-PP2A-1::1:22019377-22023503(-)_2520
AGCATTTTTGCAACCAGAACCCTATTCAACACATATGCCAATCTATTGTTATGCACATATTATATACCTGACACCAATTA
>At1g59830-PP2A-1::1:22019377-22023503(-)_2560
TGTCACTACGTTCTTTTCCTATCAACACACCGAAAGATTCAGCATTTTTGCAACCAGAACCCTATTCAACACATATGCCA
>At1g59830-PP2A-1::1:22019377-22023503(-)_2600
TGTTTCCACATCTGTAACAGTAGTTCGGTGCACTAAACACTGTCACTACGTTCTTTTCCTATCAACACACCGAAAGATTC
>At1g59830-PP2A-1::1:22019377-22023503(-)_2640
TTCTGTTCCATCTTTTCTCCAATCTCAAGAATTGCGGCCATGTTTCCACATCTGTAACAGTAGTTCGGTGCACTAAACAC
>At1g59830-PP2A-1::1:22019377-22023503(-)_2680
GGGTTCGACTTGTCTAGGTGCTGGATCGAATTGAAGGAAGTTCTGTTCCATCTTTTCTCCAATCTCAAGAATTGCGGCCA
>At1g59830-PP2A-1::1:22019377-22023503(-)_2720
GAAATCACAAAAAATAATCAGGGGTCTTGCGCGTGGTATCGGGTTCGACTTGTCTAGGTGCTGGATCGAATTGAAGGAAG
>At1g59830-PP2A-1::1:22019377-22023503(-)_2760
CAATGATACAGCAACAAACAAACTTTGGAAGAAAAAAAATGAAATCACAAAAAATAATCAGGGGTCTTGCGCGTGGTATC
>At1g59830-PP2A-1::1:22019377-22023503(-)_2800
TCTAGAGACTCGAAAAAACAAAATAAAACAGACACATCTACAATGATACAGCAACAAACAAACTTTGGAAGAAAAAAAAT
>At1g59830-PP2A-1::1:22019377-22023503(-)_2840
AAAAAAATGATGGGTTTTTCGTCTTTGGTATCACATTCCATCTAGAGACTCGAAAAAACAAAATAAAACAGACACATCTA
>At1g59830-PP2A-1::1:22019377-22023503(-)_2880
GAAGAGGCTTCTACAAACCTGTTTCAGTATCAACATCAACAAAAAAATGATGGGTTTTTCGTCTTTGGTATCACATTCCA
>At1g59830-PP2A-1::1:22019377-22023503(-)_2920
GAAACATCAAGTTATTATCAAAAGACATTTTCTATAATAAGAAGAGGCTTCTACAAACCTGTTTCAGTATCAACATCAAC
>At1g59830-PP2A-1::1:22019377-22023503(-)_2960
ATTACACACCAACTGTGATAGAAATAGTGAATTCTTAATTGAAACATCAAGTTATTATCAAAAGACATTTTCTATAATAA
>At1g59830-PP2A-1::1:22019377-22023503(-)_3000
AAGAAATGGTTTAGGAGAGGACGAATACTCTATTGGTACTATTACACACCAACTGTGATAGAAATAGTGAATTCTTAATT
>At1g59830-PP2A-1::1:22019377-22023503(-)_3040
AATCCCATTTTATATTATTAGTCGATGCCTTATAACAACGAAGAAATGGTTTAGGAGAGGACGAATACTCTATTGGTACT
>At1g59830-PP2A-1::1:22019377-22023503(-)_3080
TGTCAAATGTGTATACCCCATTTTAGAGTACTACTATAACAATCCCATTTTATATTATTAGTCGATGCCTTATAACAACG
>At1g59830-PP2A-1::1:22019377-22023503(-)_3120
TCCAAATATCTTTTGCGTCTTATTCTTCTTATACATTGTATGTCAAATGTGTATACCCCATTTTAGAGTACTACTATAAC
>At1g59830-PP2A-1::1:22019377-22023503(-)_3160
TTATTACACCTTTGAGTTTATTATTTCTCTTTTTTTTTATTCCAAATATCTTTTGCGTCTTATTCTTCTTATACATTGTA
>At1g59830-PP2A-1::1:22019377-22023503(-)_3200
AGGAACCCAATACTTGTTCCCCATGTACATAAAATTGATTTTATTACACCTTTGAGTTTATTATTTCTCTTTTTTTTTAT
>At1g59830-PP2A-1::1:22019377-22023503(-)_3240
CATAGCTCCATTTATGACTAATGTGGAGAGGCAAGGCGTTAGGAACCCAATACTTGTTCCCCATGTACATAAAATTGATT
>At1g59830-PP2A-1::1:22019377-22023503(-)_3280
TAGGTGTTTTATGTTTGTGTTTTGCTTTAAATGCCATTTTCATAGCTCCATTTATGACTAATGTGGAGAGGCAAGGCGTT
>At1g59830-PP2A-1::1:22019377-22023503(-)_3320
GCCTTTAGTTCTAAAATATATGTAGAAAATATGCTTCATTTAGGTGTTTTATGTTTGTGTTTTGCTTTAAATGCCATTTT
>At1g59830-PP2A-1::1:22019377-22023503(-)_3360
CATTTAGGCAATGTCATCGGCTTGGGGGGTTTTTGTTAGGGCCTTTAGTTCTAAAATATATGTAGAAAATATGCTTCATT
>At1g59830-PP2A-1::1:22019377-22023503(-)_3400
AGATCCAATATATAACATATTATTGCTAATTGTCTTTGTACATTTAGGCAATGTCATCGGCTTGGGGGGTTTTTGTTAGG
>At1g59830-PP2A-1::1:22019377-22023503(-)_3440
AGCCAGTATGAGATCACGGCCAAAGGTACCGAAGAAGTAAAGATCCAATATATAACATATTATTGCTAATTGTCTTTGTA
>At1g59830-PP2A-1::1:22019377-22023503(-)_3480
GGATATACGCGCCACAGAAGGCGTGGGATGTGGCAAGGAGAGCCAGTATGAGATCACGGCCAAAGGTACCGAAGAAGTAA
>At1g59830-PP2A-1::1:22019377-22023503(-)_3520
GATTCACCAGGTTATGAATCTTTCTTTGCGTCTCAGTTAGGGATATACGCGCCACAGAAGGCGTGGGATGTGGCAAGGAG
>At1g59830-PP2A-1::1:22019377-22023503(-)_3560
ATTGCCTCGGGAGCTCTCAAAGCACACTGGGTTTGCGTTTGATTCACCAGGTTATGAATCTTTCTTTGCGTCTCAGTTAG
>At1g59830-PP2A-1::1:22019377-22023503(-)_3600
AGCTCACACCTCAAGAGGCGAGAAGCTATGCGATATCACAATTGCCTCGGGAGCTCTCAAAGCACACTGGGTTTGCGTTT
>At1g59830-PP2A-1::1:22019377-22023503(-)_3640
TCAGATGCAAGCAAGGCAGATCAGCTGGAGGTAGAGAATGAGCTCACACCTCAAGAGGCGAGAAGCTATGCGATATCACA
>At1g59830-PP2A-1::1:22019377-22023503(-)_3680
GTATGATTATCAGATCGTTCAAGAAATACATAGGCACGAGTCAGATGCAAGCAAGGCAGATCAGCTGGAGGTAGAGAATG
>At1g59830-PP2A-1::1:22019377-22023503(-)_3720
TCTGTGTCTACTGATGTAGGGTGGAGAGATGGTTCTTCCCGTATGATTATCAGATCGTTCAAGAAATACATAGGCACGAG
>At1g59830-PP2A-1::1:22019377-22023503(-)_3760
TATATTGCGAACGATTCTGTATAGTTATGACATGAGAGAATCTGTGTCTACTGATGTAGGGTGGAGAGATGGTTCTTCCC
>At1g59830-PP2A-1::1:22019377-22023503(-)_3800
TATTCTTAGTACTACTTTTTGGCATTGACGAACATGTGATTATATTGCGAACGATTCTGTATAGTTATGACATGAGAGAA
>At1g59830-PP2A-1::1:22019377-22023503(-)_3840
TCTAGGCGATTTCATCTTCCAAGGGTACGTAAAACCGGGATATTCTTAGTACTACTTTTTGGCATTGACGAACATGTGAT
>At1g59830-PP2A-1::1:22019377-22023503(-)_3880
ATTTCTACTTCACATTGTTGCTTGTTCCCATTGTCTCTCTTCTAGGCGATTTCATCTTCCAAGGGTACGTAAAACCGGGA
>At1g59830-PP2A-1::1:22019377-22023503(-)_3920
AATGTCTACTTTGTCATATATGTTCTGATGAGTACATTCTATTTCTACTTCACATTGTTGCTTGTTCCCATTGTCTCTCT
>At1g59830-PP2A-1::1:22019377-22023503(-)_3960
TGGCAAATCTGATTTCCTTCTTTTCTTGTCTCTGCAGGAAAATGTCTACTTTGTCATATATGTTCTGATGAGTACATTCT
>At1g59830-PP2A-1::1:22019377-22023503(-)_4000
TCTTCGGTTTTCTGATTTTTTGTCTTAGTTTTTTTCAACTTGGCAAATCTGATTTCCTTCTTTTCTTGTCTCTGCAGGAA
>At1g59830-PP2A-1::1:22019377-22023503(-)_4040
TATGACACCACATGATAGGAATGTACGCAGACAGCTTACATCTTCGGTTTTCTGATTTTTTGTCTTAGTTTTTTTCAACT
>At1g59830-PP2A-1::1:22019377-22023503(-)_4046
CGGGATTATGACACCACATGATAGGAATGTACGCAGACAGCTTACATCTTCGGTTTTCTGATTTTTTGTCTTAGTTTTTT
>At5g44200-CBP20::5:17800737-17806397(-)_0
ACATTGTCAACATAGAAGTATAGAACCGTGGCTATTAGCTATTCATATTGGGCCGACAAAAAAAAAAAAAAAAGGCTATT
>At5g44200-CBP20::5:17800737-17806397(-)_40
ATTGTACATAAATATATCTCTATACAAAATTTAAATGACAACATTGTCAACATAGAAGTATAGAACCGTGGCTATTAGCT
>At5g44200-CBP20::5:17800737-17806397(-)_80
CCATATATCTAAATCACCTACTACATATTTCATTCGAAACATTGTACATAAATATATCTCTATACAAAATTTAAATGACA
>At5g44200-CBP20::5:17800737-17806397(-)_120
AAAAGATATTGACACATTTACCTACTCACATATTATCAAACCATATATCTAAATCACCTACTACATATTTCATTCGAAAC
>At5g44200-CBP20::5:17800737-17806397(-)_160
AAAATAAACTGGATTCTTAAGCTGCTAACCATTTATTAAAAAAAGATATTGACACATTTACCTACTCACATATTATCAAA
>At5g44200-CBP20::5:17800737-17806397(-)_200
GTCATATAATGATAATTAAGTTGATACAAATTGGATTCTTAAAATAAACTGGATTCTTAAGCTGCTAACCATTTATTAAA
>At5g44200-CBP20::5:17800737-17806397(-)_240
AGATTCAAAAAAAAAGAAAAAACTTTTTGCAATATGATATGTCATATAATGATAATTAAGTTGATACAAATTGGATTCTT
>At5g44200-CBP20::5:17800737-17806397(-)_280
TGCCATGTATCTAAATAACAAATCAAAATCTTTTAGCAATAGATTCAAAAAAAAAGAAAAAACTTTTTGCAATATGATAT
>At5g44200-CBP20::5:17800737-17806397(-)_320
GAAATCTCCCAAAGTAAATAAAATTGTGTATCAACCTGTATGCCATGTATCTAAATAACAAATCAAAATCTTTTAGCAAT
>At5g44200-CBP20::5:17800737-17806397(-)_360
AAAGTTGATTGTTGTTGATTTCTTAAAACAGGAAATCAACGAAATCTCCCAAAGTAAATAAAATTGTGTATCAACCTGTA
>At5g44200-CBP20::5:17800737-17806397(-)_400
ACATTTTATTCAAAAAAAAAAAAAAACAATGTTCATCAATAAAGTTGATTGTTGTTGATTTCTTAAAACAGGAAATCAAC
>At5g44200-CBP20::5:17800737-17806397(-)_440
CTGATGTAAAAAGTATATTTTTTCTTTTAAATATAATTTGACATTTTATTCAAAAAAAAAAAAAAACAATGTTCATCAAT
>At5g44200-CBP20::5:17800737-17806397(-)_480
ATCTAGCTCTATTTCTCTTATTATCAAAATATCAAAAAAGCTGATGTAAAAAGTATATTTTTTCTTTTAAATATAATTTG
>At5g44200-CBP20::5:17800737-17806397(-)_520
CTCTGTTTTTGCTCTCTCAATTCTATTTACTCTGTTTTTGATCTAGCTCTATTTCTCTTATTATCAAAATATCAAAAAAG
>At5g44200-CBP20::5:17800737-17806397(-)_560
TGGTTTGACATGCGTCCATAGCATCCTCTAAGAAAGAAGACTCTGTTTTTGCTCTCTCAATTCTATTTACTCTGTTTTTG
>At5g44200-CBP20::5:17800737-17806397(-)_640
AGATAGACAAGACTATTAGAAACCAGCTATCGACAATCAAAAAGAAAGGGGATCTTCGACTCGAGAAGGGGCTGCAAGTA
>At5g44200-CBP20::5:17800737-17806397(-)_680
CACGGAGAGAAGTCACGTTCAGCTTCAAACCTCATCCGACAGATAGACAAGACTATTAGAAACCAGCTATCGACAATCAA
>At5g44200-CBP20::5:17800737-17806397(-)_720
CTCTATTCATTCCATTTGGAGGGAGAGAAATTCTCGTCGTCACGGAGAGAAGTCACGTTCAGCTTCAAACCTCATCCGAC
>At5g44200-CBP20::5:17800737-17806397(-)_800
TGGTCTGCTGTGGTGAATTACATATCTGATTCTCAGCCTGATCGCATCCAAAGTTTCTTATCCAGGTACACATTCCAAGT
>At5g44200-CBP20::5:17800737-17806397(-)_840
AATCGCAAAGAATGTGTACAAAGATAGATTTTCCACAAAATGGTCTGCTGTGGTGAATTACATATCTGATTCTCAGCCTG
>At5g44200-CBP20::5:17800737-17806397(-)_880
TCAATATCCAATGCTGCTATTCTTCTGAAATCTGGACATCAATCGCAAAGAATGTGTACAAAGATAGATTTTCCACAAAA
>At5g44200-CBP20::5:17800737-17806397(-)_920
ATATATGAAATCCTCTACAGCTGTTACACAACAATGTTCATCAATATCCAATGCTGCTATTCTTCTGAAATCTGGACATC
>At5g44200-CBP20::5:17800737-17806397(-)_960
TATTTATCGAGTTAAATGAGTTAACTATAACATATATTACATATATGAAATCCTCTACAGCTGTTACACAACAATGTTCA
>At5g44200-CBP20::5:17800737-17806397(-)_1000
TACTTATTCAATAAAAGTTAATATAATTCTAAATTTGTTTTATTTATCGAGTTAAATGAGTTAACTATAACATATATTAC
>At5g44200-CBP20::5:17800737-17806397(-)_1040
TAACGTTAGACGTATCCATTATTCATGTGTTAAAGTAAAATACTTATTCAATAAAAGTTAATATAATTCTAAATTTGTTT
>At5g44200-CBP20::5:17800737-17806397(-)_1080
CAAAAAAATTGTGACTTTTGTGTGGATTAACATTTGACAATAACGTTAGACGTATCCATTATTCATGTGTTAAAGTAAAA
>At5g44200-CBP20::5:17800737-17806397(-)_1120
AATACCATTTTTTCTCTTTTTTTGTGTTATGTTGTAGGATCAAAAAAATTGTGACTTTTGTGTGGATTAACATTTGACAA
>At5g44200-CBP20::5:17800737-17806397(-)_1160
TCTAACATACATACGTGTATCTGTAACGTAACGGGATTCAAATACCATTTTTTCTCTTTTTTTGTGTTATGTTGTAGGAT
>At5g44200-CBP20::5:17800737-17806397(-)_1200
TTACTCCAATACTCATTTTTGAGAGATTCACTGAAGATACTCTAACATACATACGTGTATCTGTAACGTAACGGGATTCA
>At5g44200-CBP20::5:17800737-17806397(-)_1240
TTCATAATCTACTATGGTGTTCCCTCCAGATCACTTTTTATTACTCCAATACTCATTTTTGAGAGATTCACTGAAGATAC
>At5g44200-CBP20::5:17800737-17806397(-)_1280
ATTTTCGAAGTTAAAGCTCTCGTTAAATCTGTGTTGAAGCTTCATAATCTACTATGGTGTTCCCTCCAGATCACTTTTTA
>At5g44200-CBP20::5:17800737-17806397(-)_1320
AGTTATTTCTCGTTGTTGTAAGCGGTGGTTTAGGTGACTCATTTTCGAAGTTAAAGCTCTCGTTAAATCTGTGTTGAAGC
>At5g44200-CBP20::5:17800737-17806397(-)_1360
GAAAATCATATAAGGAACTTTGCTGAGGAGACATAGAAATAGTTATTTCTCGTTGTTGTAAGCGGTGGTTTAGGTGACTC
>At5g44200-CBP20::5:17800737-17806397(-)_1400
TTCAAAGTAATGTTTTAAGAAAATACCTCTTTAAGGACAAGAAAATCATATAAGGAACTTTGCTGAGGAGACATAGAAAT
>At5g44200-CBP20::5:17800737-17806397(-)_1440
CTTTATTTCTAATTTCTAGATTTTTGCCTATGAAGATATCTTCAAAGTAATGTTTTAAGAAAATACCTCTTTAAGGACAA
>At5g44200-CBP20::5:17800737-17806397(-)_1480
TCAGCATTAGCAAACCTTAAATTTTATATTTTTAAACATCCTTTATTTCTAATTTCTAGATTTTTGCCTATGAAGATATC
>At5g44200-CBP20::5:17800737-17806397(-)_1520
CGGTTTGGTTTGTTGTGGTTGTTGGTTTTAATTTCACAGTTCAGCATTAGCAAACCTTAAATTTTATATTTTTAAACATC
>At5g44200-CBP20::5:17800737-17806397(-)_1560
CTGAACGCCCTTTAGTTTTAATTTGGTTTAAATGATATTCCGGTTTGGTTTGTTGTGGTTGTTGGTTTTAATTTCACAGT
>At5g44200-CBP20::5:17800737-17806397(-)_1600
AAATCTGAAATACACAAACTCGAAATATTCGATCCGAATACTGAACGCCCTTTAGTTTTAATTTGGTTTAAATGATATTC
>At5g44200-CBP20::5:17800737-17806397(-)_1640
GTTTAAAATTTTAAAATACCCGAACGGGTCTTAAACTTCTAAATCTGAAATACACAAACTCGAAATATTCGATCCGAATA
>At5g44200-CBP20::5:17800737-17806397(-)_1680
TTTTGATATTTTAATATTTAAATAAACCTGAACTCGAACGGTTTAAAATTTTAAAATACCCGAACGGGTCTTAAACTTCT
>At5g44200-CBP20::5:17800737-17806397(-)_1720
TTTGAAATTTTCAAGTAATTTGATAAATTTACATACAAAATTTTGATATTTTAATATTTAAATAAACCTGAACTCGAACG
>At5g44200-CBP20::5:17800737-17806397(-)_1760
GATATATTAAAGTAAAACTATTCGTGTTGTTTTGAGAGTTTTTGAAATTTTCAAGTAATTTGATAAATTTACATACAAAA
>At5g44200-CBP20::5:17800737-17806397(-)_1800
TTGGATATTTTAGTTATTTTGTGTATTTTAGGTTACTTTGGATATATTAAAGTAAAACTATTCGTGTTGTTTTGAGAGTT
>At5g44200-CBP20::5:17800737-17806397(-)_1840
TATTTATATTCATACTTAAATACAGAAAATATTTGGATATTTGGATATTTTAGTTATTTTGTGTATTTTAGGTTACTTTG
>At5g44200-CBP20::5:17800737-17806397(-)_1880
CTGAACAAATATCCAAACATACCTCAAATATTTGATATATTATTTATATTCATACTTAAATACAGAAAATATTTGGATAT
>At5g44200-CBP20::5:17800737-17806397(-)_1920
CTAAACTTCAAAACCCGAAAAACTCTAACCCAAACCCGATCTGAACAAATATCCAAACATACCTCAAATATTTGATATAT
>At5g44200-CBP20::5:17800737-17806397(-)_1960
CCCTGATCCAAATCCAAAAATTTCAAATATTCAACGGGTCCTAAACTTCAAAACCCGAAAAACTCTAACCCAAACCCGAT
>At5g44200-CBP20::5:17800737-17806397(-)_2000
ATAATCGAACCCTACGAACCAACCCAAACCCGACCGAAAACCCTGATCCAAATCCAAAAATTTCAAATATTCAACGGGTC
>At5g44200-CBP20::5:17800737-17806397(-)_2040
AAAACCAATTTGTAATTCAATTTAGTTAGGTCTCGACATAATAATCGAACCCTACGAACCAACCCAAACCCGACCGAAAA
>At5g44200-CBP20::5:17800737-17806397(-)_2080
GGTTCAATTATTTCGGTTTCGCTTTATTTGTTTAAACCATAAAACCAATTTGTAATTCAATTTAGTTAGGTCTCGACATA
>At5g44200-CBP20::5:17800737-17806397(-)_2120
TCTAAAATGTTCAATCAAATAACAATTCCGGTTTGGTTTCGGTTCAATTATTTCGGTTTCGCTTTATTTGTTTAAACCAT
>At5g44200-CBP20::5:17800737-17806397(-)_2160
ATTTAATATTAAAACAAATAAAAAACCCAAATTTTTTGCATCTAAAATGTTCAATCAAATAACAATTCCGGTTTGGTTTC
>At5g44200-CBP20::5:17800737-17806397(-)_2200
CAAAGTTACAATTAATTCACAAATATTATTGTTGGTATTAATTTAATATTAAAACAAATAAAAAACCCAAATTTTTTGCA
>At5g44200-CBP20::5:17800737-17806397(-)_2240
CTCGAGTATCCGGTTTCATGGCCCACCTTACGAAACCTTACAAAGTTACAATTAATTCACAAATATTATTGTTGGTATTA
>At5g44200-CBP20::5:17800737-17806397(-)_2280
AGCAGAACTGATAGAAGAAGGCAAGGACACTCCGGCGACTCTCGAGTATCCGGTTTCATGGCCCACCTTACGAAACCTTA
>At5g44200-CBP20::5:17800737-17806397(-)_2320
TCGTCTTCTTCAAAAAGGGAACCCTAATTTCTAAAGCAGAAGCAGAACTGATAGAAGAAGGCAAGGACACTCCGGCGACT
>At5g44200-CBP20::5:17800737-17806397(-)_2360
AGAAGATGAGCGAGAAATCGAGAAGGAGAGACACTTACACTCGTCTTCTTCAAAAAGGGAACCCTAATTTCTAAAGCAGA
>At5g44200-CBP20::5:17800737-17806397(-)_2400
GAGGATAGCTTAAATTAGGTCTATGCGGGGTGAAAGAAGAAGAAGATGAGCGAGAAATCGAGAAGGAGAGACACTTACAC
>At5g44200-CBP20::5:17800737-17806397(-)_2440
CTTCACGGTGAGAAGAAGTGAATCTGCGATGATGAGAGAGGAGGATAGCTTAAATTAGGTCTATGCGGGGTGAAAGAAGA
>At5g44200-CBP20::5:17800737-17806397(-)_2480
AAAATCTAAACTTTATGTACCTTGAACAAAGAAGCCATCGCTTCACGGTGAGAAGAAGTGAATCTGCGATGATGAGAGAG
>At5g44200-CBP20::5:17800737-17806397(-)_2520
CTATGCTAGAAAAAGCAAAACCCAGAAATGGTTTCCGATAAAAATCTAAACTTTATGTACCTTGAACAAAGAAGCCATCG
>At5g44200-CBP20::5:17800737-17806397(-)_2560
GATACTAAATTCACTAAAAACATTAACGAATCTCGATTTTCTATGCTAGAAAAAGCAAAACCCAGAAATGGTTTCCGATA
>At5g44200-CBP20::5:17800737-17806397(-)_2600
ATTAGAATCGCTTCAGACCCATCAGATTCCAGACAACCCGGATACTAAATTCACTAAAAACATTAACGAATCTCGATTTT
>At5g44200-CBP20::5:17800737-17806397(-)_2640
AATCGTGAGACCAAACCCTAGACAACAACTTCAAAAATCAATTAGAATCGCTTCAGACCCATCAGATTCCAGACAACCCG
>At5g44200-CBP20::5:17800737-17806397(-)_2680
AGCTTTGCTTGCTCCTGACAATCAAAAACCCCAAACATGAAATCGTGAGACCAAACCCTAGACAACAACTTCAAAAATCA
>At5g44200-CBP20::5:17800737-17806397(-)_2720
CTCTTGTGTTCCTGAAAATCTTCTATCACGATAAGCTGATAGCTTTGCTTGCTCCTGACAATCAAAAACCCCAAACATGA
>At5g44200-CBP20::5:17800737-17806397(-)_2760
TGTAAACCGTTGTAGATGCTCTTAGCGCTTCATCAAACTCCTCTTGTGTTCCTGAAAATCTTCTATCACGATAAGCTGAT
>At5g44200-CBP20::5:17800737-17806397(-)_2800
TAAAGCTGTTCTTCAGTAGTGTAAAAAGACACATTGCCAATGTAAACCGTTGTAGATGCTCTTAGCGCTTCATCAAACTC
>At5g44200-CBP20::5:17800737-17806397(-)_2840
GATGATCTTTTTGATTTCTCCAGCTCTAGAGAAAAGCTCGTAAAGCTGTTCTTCAGTAGTGTAAAAAGACACATTGCCAA
>At5g44200-CBP20::5:17800737-17806397(-)_2880
AAAAGCCACAAGGTGTTTTAGTGTTCTTATCCAAACCCATGATGATCTTTTTGATTTCTCCAGCTCTAGAGAAAAGCTCG
>At5g44200-CBP20::5:17800737-17806397(-)_2920
CATATAAAACTGTTGAAGATGAAAGCTTACAGGACGAAACAAAAGCCACAAGGTGTTTTAGTGTTCTTATCCAAACCCAT
>At5g44200-CBP20::5:17800737-17806397(-)_2960
ACACAAAACCAAAACTCAGCAACCACCATAATGAAACTTACATATAAAACTGTTGAAGATGAAAGCTTACAGGACGAAAC
>At5g44200-CBP20::5:17800737-17806397(-)_3000
CTTCAGTATCCTCTCTAGAGTAGAACCTGATAAAAACAAGACACAAAACCAAAACTCAGCAACCACCATAATGAAACTTA
>At5g44200-CBP20::5:17800737-17806397(-)_3040
CGGTCATCGAGAATAGTCCCACTTATATACTTGACTGCATCTTCAGTATCCTCTCTAGAGTAGAACCTGATAAAAACAAG
>At5g44200-CBP20::5:17800737-17806397(-)_3080
TCCTTCTTGGAATCCCCAATCAAAATCCACACGAATAGGCCGGTCATCGAGAATAGTCCCACTTATATACTTGACTGCAT
>At5g44200-CBP20::5:17800737-17806397(-)_3120
TGAATACCTGGCCACCGCTTCTACCACGGCCCCATTGTCTTCCTTCTTGGAATCCCCAATCAAAATCCACACGAATAGGC
>At5g44200-CBP20::5:17800737-17806397(-)_3160
AGAAACGGTCAGGGAATTACAGAGAGGATGATGCATCTGATGAATACCTGGCCACCGCTTCTACCACGGCCCCATTGTCT
>At5g44200-CBP20::5:17800737-17806397(-)_3200
TGTATGAAATTAGAAAACCATGATGACCTTTTAATTGTAAAGAAACGGTCAGGGAATTACAGAGAGGATGATGCATCTGA
>At5g44200-CBP20::5:17800737-17806397(-)_3240
GATATCAGGATCGTAATCTGTACGGTATTCATCACGAACCTGTATGAAATTAGAAAACCATGATGACCTTTTAATTGTAA
>At5g44200-CBP20::5:17800737-17806397(-)_3280
AAACAAGAACAACAGAGTGCATAACTATGCGGACTAAAAGGATATCAGGATCGTAATCTGTACGGTATTCATCACGAACC
>At5g44200-CBP20::5:17800737-17806397(-)_3320
ACCGAGAAATCAATCTTTCCTACCACAAAACAGGTATACTAAACAAGAACAACAGAGTGCATAACTATGCGGACTAAAAG
>At5g44200-CBP20::5:17800737-17806397(-)_3360
GAGTTAAGGAAAAAACACATGGATTGGCGGGAAATTCATAACCGAGAAATCAATCTTTCCTACCACAAAACAGGTATACT
>At5g44200-CBP20::5:17800737-17806397(-)_3400
TTCTGAACTAATTTCCCATAACCACCTCTAGGTAATCAATGAGTTAAGGAAAAAACACATGGATTGGCGGGAAATTCATA
>At5g44200-CBP20::5:17800737-17806397(-)_3440
AGTACCGTAATCCACGAGCTGCCTTTGTGCTTCGAGTTCCTTCTGAACTAATTTCCCATAACCACCTCTAGGTAATCAAT
>At5g44200-CBP20::5:17800737-17806397(-)_3480
AATTCGTTGGCGCAGCTTGAGGATAAGCTCCCAATGAGCCAGTACCGTAATCCACGAGCTGCCTTTGTGCTTCGAGTTCC
>At5g44200-CBP20::5:17800737-17806397(-)_3520
AAGATCAAGTAAATTTGGTAGAAAGTTGAAAAAAACATACAATTCGTTGGCGCAGCTTGAGGATAAGCTCCCAATGAGCC
>At5g44200-CBP20::5:17800737-17806397(-)_3560
ATTTGTCCACAGTATAGTGCGAAATCATGAAACCAGGAATAAGATCAAGTAAATTTGGTAGAAAGTTGAAAAAAACATAC
>At5g44200-CBP20::5:17800737-17806397(-)_3600
AGCAACTTAAGACTCGCATTCATGGTACTTTTAGTTCACCATTTGTCCACAGTATAGTGCGAAATCATGAAACCAGGAAT
>At5g44200-CBP20::5:17800737-17806397(-)_3640
AGATAAAGAGTCTTATTCTGAGCACTACAATTCTAAGTAAAGCAACTTAAGACTCGCATTCATGGTACTTTTAGTTCACC
>At5g44200-CBP20::5:17800737-17806397(-)_3680
TCGAAAGGGAACTGGGAAAACAATAAGCAGATGCTTTGCAAGATAAAGAGTCTTATTCTGAGCACTACAATTCTAAGTAA
>At5g44200-CBP20::5:17800737-17806397(-)_3720
ACACTAGGACCATATCTTGTTTCACATTTTCACTATCTATTCGAAAGGGAACTGGGAAAACAATAAGCAGATGCTTTGCA
>At5g44200-CBP20::5:17800737-17806397(-)_3760
TTACGGATTCTCACATAATTTGACTTGAATAAGATACTTAACACTAGGACCATATCTTGTTTCACATTTTCACTATCTAT
>At5g44200-CBP20::5:17800737-17806397(-)_3800
GCAAAAAGCATTTAGGAATCTAGTGTTTTGCAGGCTCTATTTACGGATTCTCACATAATTTGACTTGAATAAGATACTTA
>At5g44200-CBP20::5:17800737-17806397(-)_3840
CCACCACCACGCCTTCCATTTCCATCTGTGATTAACATATGCAAAAAGCATTTAGGAATCTAGTGTTTTGCAGGCTCTAT
>At5g44200-CBP20::5:17800737-17806397(-)_3880
TCCTCTTCCATGGCGATTTTGTCCTCCTTGACCATAGTTTCCACCACCACGCCTTCCATTTCCATCTGTGATTAACATAT
>At5g44200-CBP20::5:17800737-17806397(-)_3920
CACTATTACTACGCATTATGTCATTTGGGATAAAAATACCTCCTCTTCCATGGCGATTTTGTCCTCCTTGACCATAGTTT
>At5g44200-CBP20::5:17800737-17806397(-)_3960
CATTAAAAACAGTGAATTGTGCTATTGTGGCTGAGGATTACACTATTACTACGCATTATGTCATTTGGGATAAAAATACC
>At5g44200-CBP20::5:17800737-17806397(-)_4000
TCATCGTCTCTTTGTCGTTTCCGATGGTAGTCTGCAAAAACATTAAAAACAGTGAATTGTGCTATTGTGGCTGAGGATTA
>At5g44200-CBP20::5:17800737-17806397(-)_4040
ATGATCTGTGTTTCTTCTTGAGTTATCGCGGCCATAGCGATCATCGTCTCTTTGTCGTTTCCGATGGTAGTCTGCAAAAA
>At5g44200-CBP20::5:17800737-17806397(-)_4080
TTACCGGTCTCATGTCACTATCAGTGTCTCTCCTAGACTCATGATCTGTGTTTCTTCTTGAGTTATCGCGGCCATAGCGA
>At5g44200-CBP20::5:17800737-17806397(-)_4120
TCGAAACGTTTAGTAAGGAAAAAGAAAAAGGCCTTGTTATTTACCGGTCTCATGTCACTATCAGTGTCTCTCCTAGACTC
>At5g44200-CBP20::5:17800737-17806397(-)_4160
CCATAGCAGACAGTGTTTTAGCATCAGATACTAAATATACTCGAAACGTTTAGTAAGGAAAAAGAAAAAGGCCTTGTTAT
>At5g44200-CBP20::5:17800737-17806397(-)_4200
GGAATCGTGGGTTCTTCTCCTGTTACAATCACACAAAATTCCATAGCAGACAGTGTTTTAGCATCAGATACTAAATATAC
>At5g44200-CBP20::5:17800737-17806397(-)_4240
CGATCATCTTCACCATCGTCATCGGAGTCACCGCTCTCACGGAATCGTGGGTTCTTCTCCTGTTACAATCACACAAAATT
>At5g44200-CBP20::5:17800737-17806397(-)_4280
ATTGACAACTTCTAAAGTTTTGTTTTAAGATCTTCTCTTCCGATCATCTTCACCATCGTCATCGGAGTCACCGCTCTCAC
>At5g44200-CBP20::5:17800737-17806397(-)_4320
AGACTCATCAATCTAAAGATTACATTGACCATTCAGCAACATTGACAACTTCTAAAGTTTTGTTTTAAGATCTTCTCTTC
>At5g44200-CBP20::5:17800737-17806397(-)_4360
AAAGGTTGTAATGAAAATCTAGAAAACCCAAACTGAGTTCAGACTCATCAATCTAAAGATTACATTGACCATTCAGCAAC
>At5g44200-CBP20::5:17800737-17806397(-)_4400
AAGTTAATGAGGACACTGATATTGAACGAAACCACTTAAGAAAGGTTGTAATGAAAATCTAGAAAACCCAAACTGAGTTC
>At5g44200-CBP20::5:17800737-17806397(-)_4440
CAATAGACTAGTAATGACATATCAGTTGATCAAGGAGCAAAAGTTAATGAGGACACTGATATTGAACGAAACCACTTAAG
>At5g44200-CBP20::5:17800737-17806397(-)_4480
AGTGAGTACTATGGAGGGCCTTCACTCGGCTACTTTAGCCCAATAGACTAGTAATGACATATCAGTTGATCAAGGAGCAA
>At5g44200-CBP20::5:17800737-17806397(-)_4520
AAGCGTACAATGTGATGAGAAAGAATGATACAAAGTGATTAGTGAGTACTATGGAGGGCCTTCACTCGGCTACTTTAGCC
>At5g44200-CBP20::5:17800737-17806397(-)_4560
AAAGGAGCTGTATTTGGACAAATACTTTGAGAAATGTAAGAAGCGTACAATGTGATGAGAAAGAATGATACAAAGTGATT
>At5g44200-CBP20::5:17800737-17806397(-)_4600
GTAAGTTCGTATAATACTTTTTCGGAAGCTTCTAATGCATAAAGGAGCTGTATTTGGACAAATACTTTGAGAAATGTAAG
>At5g44200-CBP20::5:17800737-17806397(-)_4640
ATCTAGTTAGTTACTATATCTCATTCTCCATCAGATAAATGTAAGTTCGTATAATACTTTTTCGGAAGCTTCTAATGCAT
>At5g44200-CBP20::5:17800737-17806397(-)_4680
GGCTTTGACACACTAGCAGCTCTCGATGGAGTTATGCGTGATCTAGTTAGTTACTATATCTCATTCTCCATCAGATAAAT
>At5g44200-CBP20::5:17800737-17806397(-)_4720
TATACATTCAACTCTTGAAAGACATTGAAGCTGTATCTTTGGCTTTGACACACTAGCAGCTCTCGATGGAGTTATGCGTG
>At5g44200-CBP20::5:17800737-17806397(-)_4760
GTCGAGCATTGTGCAGACGCAGCTCAATAACGTTAATTTATATACATTCAACTCTTGAAAGACATTGAAGCTGTATCTTT
>At5g44200-CBP20::5:17800737-17806397(-)_4800
GTAGAAGGCATGAAAGTGGCATGTTTGATGGATTGTGTTTGTCGAGCATTGTGCAGACGCAGCTCAATAACGTTAATTTA
>At5g44200-CBP20::5:17800737-17806397(-)_4840
ACAATTACTTTGGGGTAAGAAGTTTAAATTACTCTTGAATGTAGAAGGCATGAAAGTGGCATGTTTGATGGATTGTGTTT
>At5g44200-CBP20::5:17800737-17806397(-)_4880
CCAATCAAAAGCCAAAGTGATGATGCAGAATAAGTTAATAACAATTACTTTGGGGTAAGAAGTTTAAATTACTCTTGAAT
>At5g44200-CBP20::5:17800737-17806397(-)_4920
CTATTAAAGCATTAAATATTGTACCATGCGATAGAGATTACCAATCAAAAGCCAAAGTGATGATGCAGAATAAGTTAATA
>At5g44200-CBP20::5:17800737-17806397(-)_4960
ATACTAGAATAGTTGTAGATATACTTTTGTGTTTAGTAAACTATTAAAGCATTAAATATTGTACCATGCGATAGAGATTA
>At5g44200-CBP20::5:17800737-17806397(-)_5000
AAAAAAAATACAGGTACAAAAAATACAATAGTACAAAAAAATACTAGAATAGTTGTAGATATACTTTTGTGTTTAGTAAA
>At5g44200-CBP20::5:17800737-17806397(-)_5040
CGGAAAAAGTTTTAAAAATACTAGAATAGTTGAAAGAAGTAAAAAAAATACAGGTACAAAAAATACAATAGTACAAAAAA
>At5g44200-CBP20::5:17800737-17806397(-)_5080
CGGATTCGATTGGTGACACAAAATGGTAAAAACAAAAAAGCGGAAAAAGTTTTAAAAATACTAGAATAGTTGAAAGAAGT
>At5g44200-CBP20::5:17800737-17806397(-)_5120
TATTCTTTTAATTGGTTCCATGTAAAAAACTTAATTCAAACGGATTCGATTGGTGACACAAAATGGTAAAAACAAAAAAG
>At5g44200-CBP20::5:17800737-17806397(-)_5160
AAAAAAAGTACAACACATAATTGGAGTTTAGATATACGAATATTCTTTTAATTGGTTCCATGTAAAAAACTTAATTCAAA
>At5g44200-CBP20::5:17800737-17806397(-)_5200
ATTTGCAATTGATAATGTTAACATATCGTGGCAAAAAAAAAAAAAAAGTACAACACATAATTGGAGTTTAGATATACGAA
>At5g44200-CBP20::5:17800737-17806397(-)_5240
AGTCAAATATTTTTAAAACTCAATTAAAGTCCATAAAAAAATTTGCAATTGATAATGTTAACATATCGTGGCAAAAAAAA
>At5g44200-CBP20::5:17800737-17806397(-)_5280
TTTCACAGCTATGGATTGTGACTATTTATAATTTCAAAGAAGTCAAATATTTTTAAAACTCAATTAAAGTCCATAAAAAA
>At5g44200-CBP20::5:17800737-17806397(-)_5320
TGTGTTTTTTCAATGGCTTATTTTGTTTTATAATGCCAACTTTCACAGCTATGGATTGTGACTATTTATAATTTCAAAGA
>At5g44200-CBP20::5:17800737-17806397(-)_5360
AGTTTTATACAATTGAAAACTAGACGGGATATATATCGCATGTGTTTTTTCAATGGCTTATTTTGTTTTATAATGCCAAC
>At5g44200-CBP20::5:17800737-17806397(-)_5400
TTTTAAAACATTACTATCATTTATTCAATCAACAATTTATAGTTTTATACAATTGAAAACTAGACGGGATATATATCGCA
>At5g44200-CBP20::5:17800737-17806397(-)_5440
GACTAAATGCAACACTTTTTGGGGTTAAAAATGCTTAACATTTTAAAACATTACTATCATTTATTCAATCAACAATTTAT
>At5g44200-CBP20::5:17800737-17806397(-)_5480
TTTTTATTAACTTTCAACTCCCGAAGCATCATTGCAAAATGACTAAATGCAACACTTTTTGGGGTTAAAAATGCTTAACA
>At5g44200-CBP20::5:17800737-17806397(-)_5520
TTTAATATATCGTTATAATCTTCGATAGCAGAATCTGTAATTTTTATTAACTTTCAACTCCCGAAGCATCATTGCAAAAT
>At5g44200-CBP20::5:17800737-17806397(-)_5560
GTATTTCTCTATATGAGTGCATGTATCGAAGTTAAGCAACTTTAATATATCGTTATAATCTTCGATAGCAGAATCTGTAA
>At5g44200-CBP20::5:17800737-17806397(-)_5580
TCCTTGTTGCTTGATCATATGTATTTCTCTATATGAGTGCATGTATCGAAGTTAAGCAACTTTAATATATCGTTATAATC
>AT5G57380-VIN3::5:23245395-23252989(-)_0
CACTGTATATTTGGATGAAATTTGTAACGTAGAAAGAACCAGATGATTATCTCTTTCTCCGATCACGTTGCGAAAAATAT
>AT5G57380-VIN3::5:23245395-23252989(-)_40
CGTTCATAAGCGAAGTATTATTCCCTAACCATTTTGTTATCACTGTATATTTGGATGAAATTTGTAACGTAGAAAGAACC
>AT5G57380-VIN3::5:23245395-23252989(-)_80
TCATTCTGCGAGCGTATTAGTTTGTGAACGCATCATCCACCGTTCATAAGCGAAGTATTATTCCCTAACCATTTTGTTAT
>AT5G57380-VIN3::5:23245395-23252989(-)_120
TTACGAATGTTAGGAAAAAGAGGTCTAATCTTCTAACTGATCATTCTGCGAGCGTATTAGTTTGTGAACGCATCATCCAC
>AT5G57380-VIN3::5:23245395-23252989(-)_160
TTTTTCTTTCGCCTTTGTGTTATTGTGTACAAACGAAAATTTACGAATGTTAGGAAAAAGAGGTCTAATCTTCTAACTGA
>AT5G57380-VIN3::5:23245395-23252989(-)_200
GCCTCTAAGAAAGAAAAAAACATTTCGTGAACAAAACAATTTTTTCTTTCGCCTTTGTGTTATTGTGTACAAACGAAAAT
>AT5G57380-VIN3::5:23245395-23252989(-)_240
ATAATAGTAGAAATTTAGATCTAAGAGTATACAAAACCAAGCCTCTAAGAAAGAAAAAAACATTTCGTGAACAAAACAAT
>AT5G57380-VIN3::5:23245395-23252989(-)_280
GTAGTCGTATTCATGCGGCACAGCGGCAGTTGCTAGTCCTATAATAGTAGAAATTTAGATCTAAGAGTATACAAAACCAA
>AT5G57380-VIN3::5:23245395-23252989(-)_320
TATTTCGATGCATAAATGTCAGACAGAAATACAGTTGCAAGTAGTCGTATTCATGCGGCACAGCGGCAGTTGCTAGTCCT
>AT5G57380-VIN3::5:23245395-23252989(-)_360
TCTAATTTTCTTTCTTCTAAAGGCGCCTTTATTTGGATAATATTTCGATGCATAAATGTCAGACAGAAATACAGTTGCAA
>AT5G57380-VIN3::5:23245395-23252989(-)_400
GATTTATCATCTTACGTAATCCAAACGAATTATCATTTTATCTAATTTTCTTTCTTCTAAAGGCGCCTTTATTTGGATAA
>AT5G57380-VIN3::5:23245395-23252989(-)_440
TCCTCTGTCAAAAATAAACAAACTTGACCACAAAATATACGATTTATCATCTTACGTAATCCAAACGAATTATCATTTTA
>AT5G57380-VIN3::5:23245395-23252989(-)_480
GTTCGTACGATCTTTTGGACACTTTTACATCTACCATTTCTCCTCTGTCAAAAATAAACAAACTTGACCACAAAATATAC
>AT5G57380-VIN3::5:23245395-23252989(-)_520
GGTCATCGTGGTGCATTGGTTTGACATCTTACGCTAAACTGTTCGTACGATCTTTTGGACACTTTTACATCTACCATTTC
>AT5G57380-VIN3::5:23245395-23252989(-)_560
GGCCTTTTTCTTCTAGGGTAGGAAGATTTTCGTTGGTGATGGTCATCGTGGTGCATTGGTTTGACATCTTACGCTAAACT
>AT5G57380-VIN3::5:23245395-23252989(-)_600
TCTTGTTGTGCATTGCATTGAGAAAAAACAGGCCTACGCTGGCCTTTTTCTTCTAGGGTAGGAAGATTTTCGTTGGTGAT
>AT5G57380-VIN3::5:23245395-23252989(-)_640
ATAGTCATAGATATACTAATAATCACTTTGAGCAGATGGATCTTGTTGTGCATTGCATTGAGAAAAAACAGGCCTACGCT
>AT5G57380-VIN3::5:23245395-23252989(-)_680
AATGTATGAACAAATACATACACGCACATAACATGTATGTATAGTCATAGATATACTAATAATCACTTTGAGCAGATGGA
>AT5G57380-VIN3::5:23245395-23252989(-)_720
AAAGTATATTAACTGTTTATTAAAAGAAAAAGGAAAACACAATGTATGAACAAATACATACACGCACATAACATGTATGT
>AT5G57380-VIN3::5:23245395-23252989(-)_760
CGTAACACTCACAATGCCAAAAGGAACAAAGAAAAACACAAAAGTATATTAACTGTTTATTAAAAGAAAAAGGAAAACAC
>AT5G57380-VIN3::5:23245395-23252989(-)_800
AGCTCAGTTTGGCATATATCAAAATTGTTGCAATAACAAGCGTAACACTCACAATGCCAAAAGGAACAAAGAAAAACACA
>AT5G57380-VIN3::5:23245395-23252989(-)_840
GTCATCACATAAGCAGAAATAGACAAAGAACTTAAGGACCAGCTCAGTTTGGCATATATCAAAATTGTTGCAATAACAAG
>AT5G57380-VIN3::5:23245395-23252989(-)_880
GGTAACTAATTTACCAAACATAATGTTTTACCGCAATTTTGTCATCACATAAGCAGAAATAGACAAAGAACTTAAGGACC
>AT5G57380-VIN3::5:23245395-23252989(-)_920
ACCACAACCATTTGATGATTTTTTTTTCTGCCAACCACTTGGTAACTAATTTACCAAACATAATGTTTTACCGCAATTTT
>AT5G57380-VIN3::5:23245395-23252989(-)_960
TATTTGAGCTGTAGTTAATCACATTGACCATATTTCAACAACCACAACCATTTGATGATTTTTTTTTCTGCCAACCACTT
>AT5G57380-VIN3::5:23245395-23252989(-)_1000
GTTTTTCCGACCGCAACGACAACAGTTATTGATTCAACCGTATTTGAGCTGTAGTTAATCACATTGACCATATTTCAACA
>AT5G57380-VIN3::5:23245395-23252989(-)_1040
TGTTTCTCTCTCTGTTTTCAGATTTTGACATCTGAAGTTTGTTTTTCCGACCGCAACGACAACAGTTATTGATTCAACCG
>AT5G57380-VIN3::5:23245395-23252989(-)_1080
AGTCTTCATATTTTTAACTGTGCTAACAAACAAAATAAAATGTTTCTCTCTCTGTTTTCAGATTTTGACATCTGAAGTTT
>AT5G57380-VIN3::5:23245395-23252989(-)_1120
TTTTTATAAAAAAAAAAAGCTAATAACTTTGAGTATATATAGTCTTCATATTTTTAACTGTGCTAACAAACAAAATAAAA
>AT5G57380-VIN3::5:23245395-23252989(-)_1160
TTTCTGCATTAATTACCATTGCAAAAGCTAATAACTTTCTTTTTTATAAAAAAAAAAAGCTAATAACTTTGAGTATATAT
>AT5G57380-VIN3::5:23245395-23252989(-)_1200
TTGACATGGTAATCAATTTATACCGCAGTTCATTACTGTATTTCTGCATTAATTACCATTGCAAAAGCTAATAACTTTCT
>AT5G57380-VIN3::5:23245395-23252989(-)_1240
CGGCTAATCGATATTTAATGGACCTATTATGTTCTTTTCCTTGACATGGTAATCAATTTATACCGCAGTTCATTACTGTA
>AT5G57380-VIN3::5:23245395-23252989(-)_1280
AATTAATTAACTACTTTGGATATATGATTACTTCTTTAGGCGGCTAATCGATATTTAATGGACCTATTATGTTCTTTTCC
>AT5G57380-VIN3::5:23245395-23252989(-)_1320
GAGACATCTATAATACTTATTAGGCTACGTAGATGTTGTCAATTAATTAACTACTTTGGATATATGATTACTTCTTTAGG
>AT5G57380-VIN3::5:23245395-23252989(-)_1360
TTTAGCCCATTGAAATGAACAATAAAGGGAGAATATAAGAGAGACATCTATAATACTTATTAGGCTACGTAGATGTTGTC
>AT5G57380-VIN3::5:23245395-23252989(-)_1400
CACTCAACGAAGGCAAGATATGAAGATTTGTGTTTATCGATTTAGCCCATTGAAATGAACAATAAAGGGAGAATATAAGA
>AT5G57380-VIN3::5:23245395-23252989(-)_1440
CAGTAATCTGCAGAAAATAGTATACTCGTACACACACACACACTCAACGAAGGCAAGATATGAAGATTTGTGTTTATCGA
>AT5G57380-VIN3::5:23245395-23252989(-)_1480
TGTAAATCAAGAAACGGGCGTTCTATCACGTTGATTATTTCAGTAATCTGCAGAAAATAGTATACTCGTACACACACACA
>AT5G57380-VIN3::5:23245395-23252989(-)_1520
AAATGTGATGAACATTTATGATGATTGATTATTGGGCTAGTGTAAATCAAGAAACGGGCGTTCTATCACGTTGATTATTT
>AT5G57380-VIN3::5:23245395-23252989(-)_1560
TGTATATTCGATCTTGATAATAATTTGTGTGGTCTCGTAAAAATGTGATGAACATTTATGATGATTGATTATTGGGCTAG
>AT5G57380-VIN3::5:23245395-23252989(-)_1600
GCAATTATGGTTTTTCAAAAGTGTTTTATGACCAACTAATTGTATATTCGATCTTGATAATAATTTGTGTGGTCTCGTAA
>AT5G57380-VIN3::5:23245395-23252989(-)_1640
CATGAAAAAGGTTAAATGTTAGTTACTAAACATTATGGATGCAATTATGGTTTTTCAAAAGTGTTTTATGACCAACTAAT
>AT5G57380-VIN3::5:23245395-23252989(-)_1680
TAACACTTGGACATGAAGAGAACATGAACGAAAAGGAAATCATGAAAAAGGTTAAATGTTAGTTACTAAACATTATGGAT
>AT5G57380-VIN3::5:23245395-23252989(-)_1720
TGCAGTGGCATTTGAAAACAATTGGAAGAGAGAAATGTGCTAACACTTGGACATGAAGAGAACATGAACGAAAAGGAAAT
>AT5G57380-VIN3::5:23245395-23252989(-)_1760
ATAAACTGCGCTAGAGCAAATAAGTTAGAGAAAGTTCACTTGCAGTGGCATTTGAAAACAATTGGAAGAGAGAAATGTGC
>AT5G57380-VIN3::5:23245395-23252989(-)_1800
TCTAATATTGTATCGTTGGCCTTCGTGGTATAAGAAACAAATAAACTGCGCTAGAGCAAATAAGTTAGAGAAAGTTCACT
>AT5G57380-VIN3::5:23245395-23252989(-)_1840
TATGAAGTTTGTAACATATATAACATATTCAATGAAAGGTTCTAATATTGTATCGTTGGCCTTCGTGGTATAAGAAACAA
>AT5G57380-VIN3::5:23245395-23252989(-)_1880
GAAGAACAATGCTATTACATGGTAAAAACGTAAAAATCCATATGAAGTTTGTAACATATATAACATATTCAATGAAAGGT
>AT5G57380-VIN3::5:23245395-23252989(-)_1920
ATTGTTTAGATATAAAAACAAAAAATCATCAAATGAGGAAGAAGAACAATGCTATTACATGGTAAAAACGTAAAAATCCA
>AT5G57380-VIN3::5:23245395-23252989(-)_1960
ATAATTAGAGTGTTTGGAGTTAGGGTTTAGATCATAATTTATTGTTTAGATATAAAAACAAAAAATCATCAAATGAGGAA
>AT5G57380-VIN3::5:23245395-23252989(-)_2000
TTTTAGTTTTGACATGTTCGATCTAAGTTTTTCCAACTGAATAATTAGAGTGTTTGGAGTTAGGGTTTAGATCATAATTT
>AT5G57380-VIN3::5:23245395-23252989(-)_2040
GTGGTGGAGGTAGGGCTAAACCAGTTAAAAGTCCGCATATTTTTAGTTTTGACATGTTCGATCTAAGTTTTTCCAACTGA
>AT5G57380-VIN3::5:23245395-23252989(-)_2080
GAGCATTATCATGTAAAGAGACGGGACAGGGTGAGAAGGGGTGGTGGAGGTAGGGCTAAACCAGTTAAAAGTCCGCATAT
>AT5G57380-VIN3::5:23245395-23252989(-)_2120
ATTGTGGATCAAAAGAGGATTTGACTAAAATGTGCAAAATGAGCATTATCATGTAAAGAGACGGGACAGGGTGAGAAGGG
>AT5G57380-VIN3::5:23245395-23252989(-)_2160
GATATATCTTAACCCAAGTTATTTCAGGTTAGTAAGTTGTATTGTGGATCAAAAGAGGATTTGACTAAAATGTGCAAAAT
>AT5G57380-VIN3::5:23245395-23252989(-)_2200
GTAACTTAATTTTGTAATAGAATTCCATAAACATTCACATGATATATCTTAACCCAAGTTATTTCAGGTTAGTAAGTTGT
>AT5G57380-VIN3::5:23245395-23252989(-)_2240
TCATGAACGAGTGATTATGACAAAGATACATGCAATAATTGTAACTTAATTTTGTAATAGAATTCCATAAACATTCACAT
>AT5G57380-VIN3::5:23245395-23252989(-)_2280
AAATTAAGAATCCACATTCGATTAAAAATTATGTTAGAATTCATGAACGAGTGATTATGACAAAGATACATGCAATAATT
>AT5G57380-VIN3::5:23245395-23252989(-)_2320
CGACTAATTCTTTTGGGACGAGTGACTTTTTGCCAAAAGAAAATTAAGAATCCACATTCGATTAAAAATTATGTTAGAAT
>AT5G57380-VIN3::5:23245395-23252989(-)_2360
GTTTTTTTTTTGAATTAGCATCCCATGTAAAGAATTTCTTCGACTAATTCTTTTGGGACGAGTGACTTTTTGCCAAAAGA
>AT5G57380-VIN3::5:23245395-23252989(-)_2400
GACGGTCGGTCCAGATACCAAAAAAAGCGATTTGCCAAAAGTTTTTTTTTTGAATTAGCATCCCATGTAAAGAATTTCTT
>AT5G57380-VIN3::5:23245395-23252989(-)_2440
GTACTAATATAGCCATTAACAATTTTAGTTTGCCCATGAAGACGGTCGGTCCAGATACCAAAAAAAGCGATTTGCCAAAA
>AT5G57380-VIN3::5:23245395-23252989(-)_2480
TTTAATAGTACAGTTTAGTAATACAACTTGTACTAGACAAGTACTAATATAGCCATTAACAATTTTAGTTTGCCCATGAA
>AT5G57380-VIN3::5:23245395-23252989(-)_2520
AACTTAATTCATCTTTAAAATTTAGTTCATCTACAAATACTTTAATAGTACAGTTTAGTAATACAACTTGTACTAGACAA
>AT5G57380-VIN3::5:23245395-23252989(-)_2560
TAATGGATTCAAATTTGGGTGGAGAAAACGGAGTCAAGTAAACTTAATTCATCTTTAAAATTTAGTTCATCTACAAATAC
>AT5G57380-VIN3::5:23245395-23252989(-)_2600
TGGATTTTTTAGGTGAAAGTTTACTAGAGGGGATAACGCTTAATGGATTCAAATTTGGGTGGAGAAAACGGAGTCAAGTA
>AT5G57380-VIN3::5:23245395-23252989(-)_2640
TTGGACATCTTTAAATCGAGTAGACTCGATCTATAGTCAATGGATTTTTTAGGTGAAAGTTTACTAGAGGGGATAACGCT
>AT5G57380-VIN3::5:23245395-23252989(-)_2680
CTTAAATAACTGATTACTTTAGTTCATCTTTTTTTGTTTTTTGGACATCTTTAAATCGAGTAGACTCGATCTATAGTCAA
>AT5G57380-VIN3::5:23245395-23252989(-)_2720
TTAAATTATGTTTTCTAAACCAACTGATGTAAAAGATTTTCTTAAATAACTGATTACTTTAGTTCATCTTTTTTTGTTTT
>AT5G57380-VIN3::5:23245395-23252989(-)_2760
ATATATAGATTATCATATGAAAATGAGAAGTTCCGTTAGATTAAATTATGTTTTCTAAACCAACTGATGTAAAAGATTTT
>AT5G57380-VIN3::5:23245395-23252989(-)_2800
AATCCACAAAACGTTAACAATAAAAGAAGGTTAATATTCTATATATAGATTATCATATGAAAATGAGAAGTTCCGTTAGA
>AT5G57380-VIN3::5:23245395-23252989(-)_2840
TTAACAAAGTTAAACATCTAGTATTAGTTCAAATTTTCAAAATCCACAAAACGTTAACAATAAAAGAAGGTTAATATTCT
>AT5G57380-VIN3::5:23245395-23252989(-)_2880
GCATCATCTACGTTAATTTGTGATGATTAGTAGTATTTTATTAACAAAGTTAAACATCTAGTATTAGTTCAAATTTTCAA
>AT5G57380-VIN3::5:23245395-23252989(-)_2920
AAATGCAGATCTCTTAAAAACTTTCACATATTTTTGTTTTGCATCATCTACGTTAATTTGTGATGATTAGTAGTATTTTA
>AT5G57380-VIN3::5:23245395-23252989(-)_2960
GATTTTGTGACAAGGGTTTTTAGTTTTTGTGAAGTTTACAAAATGCAGATCTCTTAAAAACTTTCACATATTTTTGTTTT
>AT5G57380-VIN3::5:23245395-23252989(-)_3000
AACAAAGTTATTAGTTTATAATTTCAGAATTCTGAGTTTAGATTTTGTGACAAGGGTTTTTAGTTTTTGTGAAGTTTACA
>AT5G57380-VIN3::5:23245395-23252989(-)_3040
GTATGAACTATCGTGTACAAACTTCGAGTAAGTCTTAAACAACAAAGTTATTAGTTTATAATTTCAGAATTCTGAGTTTA
>AT5G57380-VIN3::5:23245395-23252989(-)_3080
AAGAAGAGGGGAGAAGAGATTATGATAATGTTGATATGGTGTATGAACTATCGTGTACAAACTTCGAGTAAGTCTTAAAC
>AT5G57380-VIN3::5:23245395-23252989(-)_3120
TTTTTTTTTTTTTTTTTGAAAATATTATTTTTTCTTTTATAAGAAGAGGGGAGAAGAGATTATGATAATGTTGATATGGT
>AT5G57380-VIN3::5:23245395-23252989(-)_3160
AATCTTTTTATTGAATTTAATAGTTTGTTTATATACAAGTTTTTTTTTTTTTTTTTTGAAAATATTATTTTTTCTTTTAT
>AT5G57380-VIN3::5:23245395-23252989(-)_3200
ATATGTAAAATCATTTTTATTTACTATCATAAATTTTATAAATCTTTTTATTGAATTTAATAGTTTGTTTATATACAAGT
>AT5G57380-VIN3::5:23245395-23252989(-)_3240
TGTCGCTTATGACTCACTACTATATGTTCGAAATATTACGATATGTAAAATCATTTTTATTTACTATCATAAATTTTATA
>AT5G57380-VIN3::5:23245395-23252989(-)_3280
GTAACCAATGCTGGACTTATTGTATATACCTTTTCTAGGATGTCGCTTATGACTCACTACTATATGTTCGAAATATTACG
>AT5G57380-VIN3::5:23245395-23252989(-)_3320
TTTGGAAGATATTATATACGCAAATGCTTTGATTTGACCTGTAACCAATGCTGGACTTATTGTATATACCTTTTCTAGGA
>AT5G57380-VIN3::5:23245395-23252989(-)_3360
TTTTAATATTAAAAAAAACGTTGGAAATATCTTCACGTGCTTTGGAAGATATTATATACGCAAATGCTTTGATTTGACCT
>AT5G57380-VIN3::5:23245395-23252989(-)_3400
TTTTTTTTTAAAGTTCTTTAGAATTTTGGTTTTGTGTATTTTTTAATATTAAAAAAAACGTTGGAAATATCTTCACGTGC
>AT5G57380-VIN3::5:23245395-23252989(-)_3440
AAACCCTCTGATGGATGAAACTTCTGCTCTGATGAGAGCTTTTTTTTTTAAAGTTCTTTAGAATTTTGGTTTTGTGTATT
>AT5G57380-VIN3::5:23245395-23252989(-)_3480
CTCTCTCTCCTTTTGTTTTTTCTAGATGTTTCTAAGGAGGAAACCCTCTGATGGATGAAACTTCTGCTCTGATGAGAGCT
>AT5G57380-VIN3::5:23245395-23252989(-)_3520
AAAGGAAAAGATGTTTCTGTGATGGATGGTTCTTCTCTCTCTCTCTCTCCTTTTGTTTTTTCTAGATGTTTCTAAGGAGG
>AT5G57380-VIN3::5:23245395-23252989(-)_3560
CTAGGTTTATTTTAGAGATCTTTTATGGGGATTTAGTGAAAAAGGAAAAGATGTTTCTGTGATGGATGGTTCTTCTCTCT
>AT5G57380-VIN3::5:23245395-23252989(-)_3600
TTCGTGTTCTTCGTTTTTTTTCTCTTGATTTTTTTTTTTGCTAGGTTTATTTTAGAGATCTTTTATGGGGATTTAGTGAA
>AT5G57380-VIN3::5:23245395-23252989(-)_3640
TTTACCGAAGCAGCTTGCATTTTTTTTTTGTTTGTCGTTCTTCGTGTTCTTCGTTTTTTTTCTCTTGATTTTTTTTTTTG
>AT5G57380-VIN3::5:23245395-23252989(-)_3680
AACAGCATACAAAGAATATTTATATAAAAAAAAAACGCTGTTTACCGAAGCAGCTTGCATTTTTTTTTTGTTTGTCGTTC
>AT5G57380-VIN3::5:23245395-23252989(-)_3720
AATTGGTTGTTGTTCACCGAATGAGAAGCCTTCAAAAAAAAACAGCATACAAAGAATATTTATATAAAAAAAAAACGCTG
>AT5G57380-VIN3::5:23245395-23252989(-)_3760
TAAACAAATACTCAGAGAGTAAATATATATGCAAAATTAGAATTGGTTGTTGTTCACCGAATGAGAAGCCTTCAAAAAAA
>AT5G57380-VIN3::5:23245395-23252989(-)_3800
GTCTTAAGAACAAACCATTGAGAATTTTCTTTAATTAAAATAAACAAATACTCAGAGAGTAAATATATATGCAAAATTAG
>AT5G57380-VIN3::5:23245395-23252989(-)_3840
ATATTTGTAACTATTAGACAAAAGATTCGAGGATGACTCAGTCTTAAGAACAAACCATTGAGAATTTTCTTTAATTAAAA
>AT5G57380-VIN3::5:23245395-23252989(-)_3880
AACCAAAGAGAAACCCATGAAATACACTTTGTAAGAACCTATATTTGTAACTATTAGACAAAAGATTCGAGGATGACTCA
>AT5G57380-VIN3::5:23245395-23252989(-)_3920
GATTTTATCGATTTTCATTTTGAAGTTATAATCTTTAAACAACCAAAGAGAAACCCATGAAATACACTTTGTAAGAACCT
>AT5G57380-VIN3::5:23245395-23252989(-)_3960
CTTACGATGATGAAGAACACAAGATCGAAAAAAAAATTCAGATTTTATCGATTTTCATTTTGAAGTTATAATCTTTAAAC
>AT5G57380-VIN3::5:23245395-23252989(-)_4000
CTTAAGTACAGACAAAAAAAAAATTCTCAAAGATGTAACACTTACGATGATGAAGAACACAAGATCGAAAAAAAAATTCA
>AT5G57380-VIN3::5:23245395-23252989(-)_4040
ACCAAAAAAAATAAACCATCACAACAATCTGACAATAACACTTAAGTACAGACAAAAAAAAAATTCTCAAAGATGTAACA
>AT5G57380-VIN3::5:23245395-23252989(-)_4080
TTCACACAAAAGGTTCAATTATGTCAAAGTTAAAGCAAGAACCAAAAAAAATAAACCATCACAACAATCTGACAATAACA
>AT5G57380-VIN3::5:23245395-23252989(-)_4120
CATCGAAACGCCAGATCTTTGAGAGCTGCCGAGATCCGATTTCACACAAAAGGTTCAATTATGTCAAAGTTAAAGCAAGA
>AT5G57380-VIN3::5:23245395-23252989(-)_4160
TCAAACGAAGAAGAATCCATGTTCTCTGGACCCACATTACCATCGAAACGCCAGATCTTTGAGAGCTGCCGAGATCCGAT
>AT5G57380-VIN3::5:23245395-23252989(-)_4200
ACAGTGAGAGAGACGTTCACGTCGAGAAAATATCGTACCTTCAAACGAAGAAGAATCCATGTTCTCTGGACCCACATTAC
>AT5G57380-VIN3::5:23245395-23252989(-)_4240
ACGTCGTCGTGTTAACGACCTAAAACGCATGAAACTAGGAACAGTGAGAGAGACGTTCACGTCGAGAAAATATCGTACCT
>AT5G57380-VIN3::5:23245395-23252989(-)_4280
CCAATGCGAGAAATAAAACGTTTGTTGATATTGTGTAAAAACGTCGTCGTGTTAACGACCTAAAACGCATGAAACTAGGA
>AT5G57380-VIN3::5:23245395-23252989(-)_4320
TCAACAACCCAGAAACGAAATATCAACAATGACGACGAATCCAATGCGAGAAATAAAACGTTTGTTGATATTGTGTAAAA
>AT5G57380-VIN3::5:23245395-23252989(-)_4360
GGGGTAAAAATGATCAAAAGTATAAAACTTTGAATGAATCTCAACAACCCAGAAACGAAATATCAACAATGACGACGAAT
>AT5G57380-VIN3::5:23245395-23252989(-)_4400
CAAGATAAAAAGGAGAGGATCACAGATTCTGACTCTTTTTGGGGTAAAAATGATCAAAAGTATAAAACTTTGAATGAATC
>AT5G57380-VIN3::5:23245395-23252989(-)_4440
TGCACCATAAAAGACCAATCCTTTAGCCCTAGATTCTCCTCAAGATAAAAAGGAGAGGATCACAGATTCTGACTCTTTTT
>AT5G57380-VIN3::5:23245395-23252989(-)_4480
TCAAAACGTTTGGTTTACAAGTCTCAATGCATTCATTATCTGCACCATAAAAGACCAATCCTTTAGCCCTAGATTCTCCT
>AT5G57380-VIN3::5:23245395-23252989(-)_4520
TTAGACAATGCGTGGATCAATTCTCTCCTTTCACTTACATTCAAAACGTTTGGTTTACAAGTCTCAATGCATTCATTATC
>AT5G57380-VIN3::5:23245395-23252989(-)_4560
GCTCCATGAATTCAAAAGCTCCGAAGCTTCTTCAGGCTGGTTAGACAATGCGTGGATCAATTCTCTCCTTTCACTTACAT
>AT5G57380-VIN3::5:23245395-23252989(-)_4600
TACCCATCTCAGCACATATGATCTTCATGATCTCATTTCTGCTCCATGAATTCAAAAGCTCCGAAGCTTCTTCAGGCTGG
>AT5G57380-VIN3::5:23245395-23252989(-)_4640
ATGAGCTTTGGTTTGTTAAGACCAGTGTACTTCCTTTCTTTACCCATCTCAGCACATATGATCTTCATGATCTCATTTCT
>AT5G57380-VIN3::5:23245395-23252989(-)_4680
CTCTCCAAGAGGACGAGACACAAGATTCAGAAGATTCTCTATGAGCTTTGGTTTGTTAAGACCAGTGTACTTCCTTTCTT
>AT5G57380-VIN3::5:23245395-23252989(-)_4720
TCTCCTTCTTCCTCGAGTTTCTACGGTCAGAACAAGAGGTCTCTCCAAGAGGACGAGACACAAGATTCAGAAGATTCTCT
>AT5G57380-VIN3::5:23245395-23252989(-)_4760
GCTAAATTCTCACAGCAAATGATGTAACCGATCATCTTCTTCTCCTTCTTCCTCGAGTTTCTACGGTCAGAACAAGAGGT
>AT5G57380-VIN3::5:23245395-23252989(-)_4800
TCTGCAAAACGTATCATCGCATCCAAGCGCAGCTCTACAAGCTAAATTCTCACAGCAAATGATGTAACCGATCATCTTCT
>AT5G57380-VIN3::5:23245395-23252989(-)_4840
TATTATCATCAAACTTTTGACAGATGCAGCAAGAACACCTTCTGCAAAACGTATCATCGCATCCAAGCGCAGCTCTACAA
>AT5G57380-VIN3::5:23245395-23252989(-)_4880
GATCCACAAGCATCACAAGTAAGCCATAAACTAGGATCCTTATTATCATCAAACTTTTGACAGATGCAGCAAGAACACCT
>AT5G57380-VIN3::5:23245395-23252989(-)_4920
ATACCTATCTTGCTTCAAACCACATTCCAAATGACAAGACGATCCACAAGCATCACAAGTAAGCCATAAACTAGGATCCT
>AT5G57380-VIN3::5:23245395-23252989(-)_4960
CGCAATAAAACCTACCATCAAGATCATCACTCCCAATCCCATACCTATCTTGCTTCAAACCACATTCCAAATGACAAGAC
>AT5G57380-VIN3::5:23245395-23252989(-)_5000
GATCCTTACCCGAGCAAGTCATTATCTTTACCGCAATACGCGCAATAAAACCTACCATCAAGATCATCACTCCCAATCCC
>AT5G57380-VIN3::5:23245395-23252989(-)_5040
TCTTTTCATTGTAGTATATCCATAGATTTCAATATCTAAAGATCCTTACCCGAGCAAGTCATTATCTTTACCGCAATACG
>AT5G57380-VIN3::5:23245395-23252989(-)_5080
ATCTGTAAGCACTCGCATACACACACATTACATTACATTCTCTTTTCATTGTAGTATATCCATAGATTTCAATATCTAAA
>AT5G57380-VIN3::5:23245395-23252989(-)_5120
CGCCGCGTCTCTTTCGCCACCTTCACTTGTTTTCTCCAGCATCTGTAAGCACTCGCATACACACACATTACATTACATTC
>AT5G57380-VIN3::5:23245395-23252989(-)_5160
CTTCTGTCCTAAAGAAAGACGATAACAAAGTACATCCACACGCCGCGTCTCTTTCGCCACCTTCACTTGTTTTCTCCAGC
>AT5G57380-VIN3::5:23245395-23252989(-)_5200
GTTCCAACAGATTCCGATACTTCGTGGTACCTCTCAACAGCTTCTGTCCTAAAGAAAGACGATAACAAAGTACATCCACA
>AT5G57380-VIN3::5:23245395-23252989(-)_5240
CCCACATCACCTTCGAGCTTCTTCACCGCCTCATCCATAAGTTCCAACAGATTCCGATACTTCGTGGTACCTCTCAACAG
>AT5G57380-VIN3::5:23245395-23252989(-)_5280
GATGCCTCGAGCCATCTTCATGGCCCAACCCGACAACGGACCCACATCACCTTCGAGCTTCTTCACCGCCTCATCCATAA
>AT5G57380-VIN3::5:23245395-23252989(-)_5320
ACAGCTTCTGGACATGCACACCCGAAGAAAGTCTATTGACGATGCCTCGAGCCATCTTCATGGCCCAACCCGACAACGGA
>AT5G57380-VIN3::5:23245395-23252989(-)_5360
GGTGAGACCACTTTGTCCAGAGCTTCCATTGCCTGAGAACACAGCTTCTGGACATGCACACCCGAAGAAAGTCTATTGAC
>AT5G57380-VIN3::5:23245395-23252989(-)_5400
TGTATGAACACACTAACCTTGTCCTGAAACAGATTCTGATGGTGAGACCACTTTGTCCAGAGCTTCCATTGCCTGAGAAC
>AT5G57380-VIN3::5:23245395-23252989(-)_5440
GGAACTAAAGTCAACATCTTCGGTTTTAAAACCAAAGTAATGTATGAACACACTAACCTTGTCCTGAAACAGATTCTGAT
>AT5G57380-VIN3::5:23245395-23252989(-)_5480
TGAATCTCTTCTACTCTCACGGTCATCTTGTCACCTAACAGGAACTAAAGTCAACATCTTCGGTTTTAAAACCAAAGTAA
>AT5G57380-VIN3::5:23245395-23252989(-)_5520
CGGCTCCTCGGAGTCTACTCTCACAGTGACTGATCTTGCTTGAATCTCTTCTACTCTCACGGTCATCTTGTCACCTAACA
>AT5G57380-VIN3::5:23245395-23252989(-)_5560
ACAACCTGAAACCTGTGATCTTGTTTTGTGTAGAAGAAGACGGCTCCTCGGAGTCTACTCTCACAGTGACTGATCTTGCT
>AT5G57380-VIN3::5:23245395-23252989(-)_5600
CCCTGAGACGAGCATTCTTCGTCCTTCGACTTTCGACAAAACAACCTGAAACCTGTGATCTTGTTTTGTGTAGAAGAAGA
>AT5G57380-VIN3::5:23245395-23252989(-)_5640
GATGGCAGACGTCGTCTCAGGTAGATAAACAACACAATTCCCCTGAGACGAGCATTCTTCGTCCTTCGACTTTCGACAAA
>AT5G57380-VIN3::5:23245395-23252989(-)_5680
CCACTCTGAGACAGAACTCGGTGTCGGGTTCAAGTCCTTGGATGGCAGACGTCGTCTCAGGTAGATAAACAACACAATTC
>AT5G57380-VIN3::5:23245395-23252989(-)_5720
AGCTCAGACTCATCTAAGTCACCTTCCTCGTTAAAGGAAACCACTCTGAGACAGAACTCGGTGTCGGGTTCAAGTCCTTG
>AT5G57380-VIN3::5:23245395-23252989(-)_5760
CCCAGCTTCATCTCCATCATCCTTCAACGTTGTGAACCGAAGCTCAGACTCATCTAAGTCACCTTCCTCGTTAAAGGAAA
>AT5G57380-VIN3::5:23245395-23252989(-)_5800
AAAGACCACTGCTTGAGTTTGTCAAAGGGCTTTGCTGGTCCCCAGCTTCATCTCCATCATCCTTCAACGTTGTGAACCGA
>AT5G57380-VIN3::5:23245395-23252989(-)_5840
ACATTATTAGATTCATCTTCTGGTAAAGATGGATTACTACAAAGACCACTGCTTGAGTTTGTCAAAGGGCTTTGCTGGTC
>AT5G57380-VIN3::5:23245395-23252989(-)_5880
GTTGTCCTTGTCACCATTTCCTTTGCTGCAGCTTTTATTGACATTATTAGATTCATCTTCTGGTAAAGATGGATTACTAC
>AT5G57380-VIN3::5:23245395-23252989(-)_5920
CAAGCTCAGATTCTACTTCTCCTGCACTACAGTGTTCAGTGTTGTCCTTGTCACCATTTCCTTTGCTGCAGCTTTTATTG
>AT5G57380-VIN3::5:23245395-23252989(-)_5960
TCTATCTTGTTTGCTTTCCTCTTTACAAGCCTCTCTTCTTCAAGCTCAGATTCTACTTCTCCTGCACTACAGTGTTCAGT
>AT5G57380-VIN3::5:23245395-23252989(-)_6000
AATATCTCTCTTGCAGGGTGTTACAAGCAAGTCTCTTCCATCTATCTTGTTTGCTTTCCTCTTTACAAGCCTCTCTTCTT
>AT5G57380-VIN3::5:23245395-23252989(-)_6040
TTGATTTGAATCTTTTATTCCCTCCTTGCTTTCCTTTATAAATATCTCTCTTGCAGGGTGTTACAAGCAAGTCTCTTCCA
>AT5G57380-VIN3::5:23245395-23252989(-)_6080
GCATTATTGATCTCAGGTTTCTCGTTCAAGGATACTGTTCTTGATTTGAATCTTTTATTCCCTCCTTGCTTTCCTTTATA
>AT5G57380-VIN3::5:23245395-23252989(-)_6120
AACAATATGACCCAAGTCTTTATCTCCTACTCCATTTGCGGCATTATTGATCTCAGGTTTCTCGTTCAAGGATACTGTTC
>AT5G57380-VIN3::5:23245395-23252989(-)_6160
TGTCTATATGTCCTTCTTCCTCTAAACATCTAATCGTCTTAACAATATGACCCAAGTCTTTATCTCCTACTCCATTTGCG
>AT5G57380-VIN3::5:23245395-23252989(-)_6200
CTTAAGCTATACCATGTCAAGAACCTTTCCCTAAAACTCTTGTCTATATGTCCTTCTTCCTCTAAACATCTAATCGTCTT
>AT5G57380-VIN3::5:23245395-23252989(-)_6240
AACAAAGATCTTCACAACTCTTACTTCTCGGTGAGTAGCTCTTAAGCTATACCATGTCAAGAACCTTTCCCTAAAACTCT
>AT5G57380-VIN3::5:23245395-23252989(-)_6280
GCTGTTGTCCCAAAGAAGACAGATCCTCCATAAACGTCTCAACAAAGATCTTCACAACTCTTACTTCTCGGTGAGTAGCT
>AT5G57380-VIN3::5:23245395-23252989(-)_6320
GATCTCTTACTCAGTATACTTTCTGAGAATGTATCCACAAGCTGTTGTCCCAAAGAAGACAGATCCTCCATAAACGTCTC
>AT5G57380-VIN3::5:23245395-23252989(-)_6360
CTTGAGGCAGATCCCAGCAGGTACTACACCATTTGTCGATGATCTCTTACTCAGTATACTTTCTGAGAATGTATCCACAA
>AT5G57380-VIN3::5:23245395-23252989(-)_6400
TTAATAAATAGACCGATTTCAAAAGCTTTTAATGCCAAAGCTTGAGGCAGATCCCAGCAGGTACTACACCATTTGTCGAT
>AT5G57380-VIN3::5:23245395-23252989(-)_6440
CATTCCAAAATTATCGTTATGGTTTACAATATCAAGCGAGTTAATAAATAGACCGATTTCAAAAGCTTTTAATGCCAAAG
>AT5G57380-VIN3::5:23245395-23252989(-)_6480
AGCATCAGAAAGAAATTGGAAATGCGTACTTACATAATTTCATTCCAAAATTATCGTTATGGTTTACAATATCAAGCGAG
>AT5G57380-VIN3::5:23245395-23252989(-)_6520
CATTTGAAATCAGGCTTATTCATTTTTGAGTTTTTCACTAAGCATCAGAAAGAAATTGGAAATGCGTACTTACATAATTT
>AT5G57380-VIN3::5:23245395-23252989(-)_6560
TTGTGTGTAATCTCCCGGCTCTAACTGTCAGACTATGGTTCATTTGAAATCAGGCTTATTCATTTTTGAGTTTTTCACTA
>AT5G57380-VIN3::5:23245395-23252989(-)_6600
CGTGAGTTATTTCTTTTTCGAGATTTAAAAATGTTAATGTTTGTGTGTAATCTCCCGGCTCTAACTGTCAGACTATGGTT
>AT5G57380-VIN3::5:23245395-23252989(-)_6640
AGAACAAACTTGTACTCTCTGAATTTGGTTGGAAACAACTCGTGAGTTATTTCTTTTTCGAGATTTAAAAATGTTAATGT
>AT5G57380-VIN3::5:23245395-23252989(-)_6680
ACTCCAATTCTTCCCCAGACTCTGTTCTGATGTCTTATAGAGAACAAACTTGTACTCTCTGAATTTGGTTGGAAACAACT
>AT5G57380-VIN3::5:23245395-23252989(-)_6720
GAGGGCTAGAGCTGCATTTCCCAGATAGTAGTTACTAGTTACTCCAATTCTTCCCCAGACTCTGTTCTGATGTCTTATAG
>AT5G57380-VIN3::5:23245395-23252989(-)_6760
AGGTCCCTCTAACGCTGTCTTGAACACTAGTCAAAAAGATGAGGGCTAGAGCTGCATTTCCCAGATAGTAGTTACTAGTT
>AT5G57380-VIN3::5:23245395-23252989(-)_6800
TTGATCGATTTCTGCTCACCAACCTTTGAATATATCTTGCAGGTCCCTCTAACGCTGTCTTGAACACTAGTCAAAAAGAT
>AT5G57380-VIN3::5:23245395-23252989(-)_6840
AGAATCTTTCGTGTCTCTGCATCCAGTTTTTGTTTTCGCATTGATCGATTTCTGCTCACCAACCTTTGAATATATCTTGC
>AT5G57380-VIN3::5:23245395-23252989(-)_6880
TGATGAGATTAAGCAGTTTCGGTTTTTCTGATTATTAACTAGAATCTTTCGTGTCTCTGCATCCAGTTTTTGTTTTCGCA
>AT5G57380-VIN3::5:23245395-23252989(-)_6920
AGCTGAATTTAGAATTTACTTGCCCTTGGATCATTTACTCTGATGAGATTAAGCAGTTTCGGTTTTTCTGATTATTAACT
>AT5G57380-VIN3::5:23245395-23252989(-)_6960
CCTATGTGCTGGTATTTACCAATAGGTCTCAACTCTCAACAGCTGAATTTAGAATTTACTTGCCCTTGGATCATTTACTC
>AT5G57380-VIN3::5:23245395-23252989(-)_7000
ATCAAGTTGTGCGAGTTACTGCGTAAAACCGATCATTCCACCTATGTGCTGGTATTTACCAATAGGTCTCAACTCTCAAC
>AT5G57380-VIN3::5:23245395-23252989(-)_7040
GTTTTCTTGCCTTGGCACATTTGAATCTGCATCTTACAAGATCAAGTTGTGCGAGTTACTGCGTAAAACCGATCATTCCA
>AT5G57380-VIN3::5:23245395-23252989(-)_7080
AGTTAATCCAGAGGAAATGGAACCAGTCTTGTGTTTTTTAGTTTTCTTGCCTTGGCACATTTGAATCTGCATCTTACAAG
>AT5G57380-VIN3::5:23245395-23252989(-)_7120
TCACTCGGTTAGTTTTGTTATCTGCATGAAGAACTATTTTAGTTAATCCAGAGGAAATGGAACCAGTCTTGTGTTTTTTA
>AT5G57380-VIN3::5:23245395-23252989(-)_7160
GTTTCAGGTGATATCCTCACAAGCTCTATATACAGATAGTTCACTCGGTTAGTTTTGTTATCTGCATGAAGAACTATTTT
>AT5G57380-VIN3::5:23245395-23252989(-)_7200
CACTGGTGGTTGTTTAGTTAGATCTATACCAGAGATCTTTGTTTCAGGTGATATCCTCACAAGCTCTATATACAGATAGT
>AT5G57380-VIN3::5:23245395-23252989(-)_7240
TTCTCTATATTACTCACTTGTTTTGCTTCTCAATCTAGTTCACTGGTGGTTGTTTAGTTAGATCTATACCAGAGATCTTT
>AT5G57380-VIN3::5:23245395-23252989(-)_7280
ATAATGGATTCTAAGTACTCATCAGGTTCAGCATTTTGCTTTCTCTATATTACTCACTTGTTTTGCTTCTCAATCTAGTT
>AT5G57380-VIN3::5:23245395-23252989(-)_7320
TTGGCTGCATTAGAAAATGAACTCATCAGCATCTTTTCAGATAATGGATTCTAAGTACTCATCAGGTTCAGCATTTTGCT
>AT5G57380-VIN3::5:23245395-23252989(-)_7360
TAGTATGATTAAATTAGATAGGACTTAGTTCTTAGACTTGTTGGCTGCATTAGAAAATGAACTCATCAGCATCTTTTCAG
>AT5G57380-VIN3::5:23245395-23252989(-)_7400
TTTGTTCTATCAATTGGAAGATAGGTTTAGCTCCTATGTGTAGTATGATTAAATTAGATAGGACTTAGTTCTTAGACTTG
>AT5G57380-VIN3::5:23245395-23252989(-)_7440
GTCTTCTCAAGGTTAGGCTTTCCACTAAGCTTCCCAAGTTTTTGTTCTATCAATTGGAAGATAGGTTTAGCTCCTATGTG
>AT5G57380-VIN3::5:23245395-23252989(-)_7480
GTGGATTTAACCGTCCTCTACCGGCCGAGCGTAATCGCTAGTCTTCTCAAGGTTAGGCTTTCCACTAAGCTTCCCAAGTT
>AT5G57380-VIN3::5:23245395-23252989(-)_7514
AAGCGTCAGCCAAGACAGTACATGAACCGTCGCGGTGGATTTAACCGTCCTCTACCGGCCGAGCGTAATCGCTAGTCTTC
>AT5G52310-RD29A::5:21239531-21244723(+)_0
ATCATCTTCGAATAATTAAATATCTGACGCTAACATGATTTTGCATTTGTAACCTTTATTAATGGGCCGCTAAAAGAGTT
>AT5G52310-RD29A::5:21239531-21244723(+)_40
ACTCTTTCTTTTTGACTAGGATAATTTTAAATCTATCACAATCATCTTCGAATAATTAAATATCTGACGCTAACATGATT
>AT5G52310-RD29A::5:21239531-21244723(+)_80
TATGGTACAAACAACAGATGTCACTGTTTCTGCTCAACCTACTCTTTCTTTTTGACTAGGATAATTTTAAATCTATCACA
>AT5G52310-RD29A::5:21239531-21244723(+)_120
TAGCCATTTAACATGTTAACCAATAATCTAAACTAATTTGTATGGTACAAACAACAGATGTCACTGTTTCTGCTCAACCT
>AT5G52310-RD29A::5:21239531-21244723(+)_160
TCTACAAATTAATTCCGATAAGGTCTAAATGTCACATGCATAGCCATTTAACATGTTAACCAATAATCTAAACTAATTTG
>AT5G52310-RD29A::5:21239531-21244723(+)_200
AAAATTTTTGTTTGAACTAATCAACATCTTAATTAATAATTCTACAAATTAATTCCGATAAGGTCTAAATGTCACATGCA
>AT5G52310-RD29A::5:21239531-21244723(+)_240
TCACTGAACATACAAAATATTCGTTTACATTTTTTAATATAAAATTTTTGTTTGAACTAATCAACATCTTAATTAATAAT
>AT5G52310-RD29A::5:21239531-21244723(+)_280
TTCTTCTATAAGTTTCTTGTTAATTTAATTTGTTTTACTTTCACTGAACATACAAAATATTCGTTTACATTTTTTAATAT
>AT5G52310-RD29A::5:21239531-21244723(+)_320
AAATGATAGATTTTTTTCTTTCTCTTAAATAGTAAAAATTTTCTTCTATAAGTTTCTTGTTAATTTAATTTGTTTTACTT
>AT5G52310-RD29A::5:21239531-21244723(+)_360
GCGTTAACTGTTAAGTATAACAGTTTTTAGGACTCAGATTAAATGATAGATTTTTTTCTTTCTCTTAAATAGTAAAAATT
>AT5G52310-RD29A::5:21239531-21244723(+)_400
GTTTGATTGAATTGCATCTATGGCTCCTCCATCAAATCATGCGTTAACTGTTAAGTATAACAGTTTTTAGGACTCAGATT
>AT5G52310-RD29A::5:21239531-21244723(+)_440
CTTTGAGATCTCCGTGTTTGAGATTCTTGCAGAAATTTCAGTTTGATTGAATTGCATCTATGGCTCCTCCATCAAATCAT
>AT5G52310-RD29A::5:21239531-21244723(+)_480
TAAGTTTGTTTTGAGTCGAAGAAATAAATTTTCTTTCAAACTTTGAGATCTCCGTGTTTGAGATTCTTGCAGAAATTTCA
>AT5G52310-RD29A::5:21239531-21244723(+)_520
AAATTACAATATAATGTATATAAGTTCTACCTAAATTTCGTAAGTTTGTTTTGAGTCGAAGAAATAAATTTTCTTTCAAA
>AT5G52310-RD29A::5:21239531-21244723(+)_560
GTAAAATTCTATAATAATAATAAAAACATTTTGTTACAAAAAATTACAATATAATGTATATAAGTTCTACCTAAATTTCG
>AT5G52310-RD29A::5:21239531-21244723(+)_600
CCTCTTAATTCACCTTTTCTATTCATTTTTAATTTAACCAGTAAAATTCTATAATAATAATAAAAACATTTTGTTACAAA
>AT5G52310-RD29A::5:21239531-21244723(+)_640
AAAATATGAAAAAATAGAAGAAAATGTTTACCTCCTCTCTCCTCTTAATTCACCTTTTCTATTCATTTTTAATTTAACCA
>AT5G52310-RD29A::5:21239531-21244723(+)_680
CAAATGGAAATCTTGTAAACTTTTACAATAATTTATCCTGAAAATATGAAAAAATAGAAGAAAATGTTTACCTCCTCTCT
>AT5G52310-RD29A::5:21239531-21244723(+)_720
ATAATGATCTTACTAGAGAATATTCCTCATTTACACTAGTCAAATGGAAATCTTGTAAACTTTTACAATAATTTATCCTG
>AT5G52310-RD29A::5:21239531-21244723(+)_760
TTTATTCCTCTACTGGTAGAAGATAAAAGAAGTAGATGAAATAATGATCTTACTAGAGAATATTCCTCATTTACACTAGT
>AT5G52310-RD29A::5:21239531-21244723(+)_800
AACGAAAATTAATTTGTATTTACAAAGGAGCTAAATATTGTTTATTCCTCTACTGGTAGAAGATAAAAGAAGTAGATGAA
>AT5G52310-RD29A::5:21239531-21244723(+)_840
TTTTATTTTATACGTAAAATTAAAATTGAATGATGTCAAGAACGAAAATTAATTTGTATTTACAAAGGAGCTAAATATTG
>AT5G52310-RD29A::5:21239531-21244723(+)_880
CGAATTGTATTTCTCCTTAATCGTTCTAATAGGTATGATCTTTTATTTTATACGTAAAATTAAAATTGAATGATGTCAAG
>AT5G52310-RD29A::5:21239531-21244723(+)_920
TGTGGCTGTTTATTATAACAAACGGCACATCCTTCTCATTCGAATTGTATTTCTCCTTAATCGTTCTAATAGGTATGATC
>AT5G52310-RD29A::5:21239531-21244723(+)_960
GTCTATTGGCCCATCATGTGGTCATTTTACGTTTACGTCGTGTGGCTGTTTATTATAACAAACGGCACATCCTTCTCATT
>AT5G52310-RD29A::5:21239531-21244723(+)_1000
ATCCTAAAATGTAACTTACTATTATTAGTAGTCGGTCCATGTCTATTGGCCCATCATGTGGTCATTTTACGTTTACGTCG
>AT5G52310-RD29A::5:21239531-21244723(+)_1040
CCCTTTTCTTTCAAACTGATGTCGGTATGATATTTATTCCATCCTAAAATGTAACTTACTATTATTAGTAGTCGGTCCAT
>AT5G52310-RD29A::5:21239531-21244723(+)_1080
CATGTCGGTAGTATATCTTTTATTTATTTTTTCTTTTTTTCCCTTTTCTTTCAAACTGATGTCGGTATGATATTTATTCC
>AT5G52310-RD29A::5:21239531-21244723(+)_1120
GTCTGTGTCGGCTTGATCTTTTTTTTTGCTTTTTGGAACTCATGTCGGTAGTATATCTTTTATTTATTTTTTCTTTTTTT
>AT5G52310-RD29A::5:21239531-21244723(+)_1160
TTCGTGGTGTGACGTCAAAGTCATTTTGCTCTCTACGCGTGTCTGTGTCGGCTTGATCTTTTTTTTTGCTTTTTGGAACT
>AT5G52310-RD29A::5:21239531-21244723(+)_1200
AGACTGAGAGAGATAAAGGGACACGTATGAAGCGTCTGTTTTCGTGGTGTGACGTCAAAGTCATTTTGCTCTCTACGCGT
>AT5G52310-RD29A::5:21239531-21244723(+)_1240
TGTGAGTAAAACAGAGGAGGGTCTCACTAAGTTTATAGAGAGACTGAGAGAGATAAAGGGACACGTATGAAGCGTCTGTT
>AT5G52310-RD29A::5:21239531-21244723(+)_1280
AACCCTTTATTCCTGATGATTGTTTTCTAGTTTGCATATTTGTGAGTAAAACAGAGGAGGGTCTCACTAAGTTTATAGAG
>AT5G52310-RD29A::5:21239531-21244723(+)_1320
CATTTTCCAAAGATTTTTTTCTTTCCAATAGAAGTAATCAAACCCTTTATTCCTGATGATTGTTTTCTAGTTTGCATATT
>AT5G52310-RD29A::5:21239531-21244723(+)_1360
GCTGCTGGTGTGTGTTGAGTGGTGGTTCCTCTGTTTGATCCATTTTCCAAAGATTTTTTTCTTTCCAATAGAAGTAATCA
>AT5G52310-RD29A::5:21239531-21244723(+)_1400
AAAAAAAATATAAGTTTCTGAAATTAGAATCTACCTGGGTGCTGCTGGTGTGTGTTGAGTGGTGGTTCCTCTGTTTGATC
>AT5G52310-RD29A::5:21239531-21244723(+)_1440
AATCACAATAAGTTTAAGTAAATTCAGAGGATTGTCACTTAAAAAAAATATAAGTTTCTGAAATTAGAATCTACCTGGGT
>AT5G52310-RD29A::5:21239531-21244723(+)_1480
CGCACCATTCTCATGATGTTCAACTTCTTCTGTATCCATAAATCACAATAAGTTTAAGTAAATTCAGAGGATTGTCACTT
>AT5G52310-RD29A::5:21239531-21244723(+)_1520
ACTTCTTAGCTCTAGCCTTTACTTTCCTAAACATCTTAGTCGCACCATTCTCATGATGTTCAACTTCTTCTGTATCCATA
>AT5G52310-RD29A::5:21239531-21244723(+)_1560
TGCTCATTGCTTTGTCCATGTTTAGTGAGACTGTTCTTGAACTTCTTAGCTCTAGCCTTTACTTTCCTAAACATCTTAGT
>AT5G52310-RD29A::5:21239531-21244723(+)_1600
ATCATCATCATCTTCTTCAACCAAATCATGATCTTGCTCATGCTCATTGCTTTGTCCATGTTTAGTGAGACTGTTCTTGA
>AT5G52310-RD29A::5:21239531-21244723(+)_1640
AGTAACCTGGTGCATCGATCACTTCAGGTTCTAGCTCGTCATCATCATCATCTTCTTCAACCAAATCATGATCTTGCTCA
>AT5G52310-RD29A::5:21239531-21244723(+)_1680
ATAGTTTTTAGATCATAAGTTGAATGAAACTACAAAAGAAAGTAACCTGGTGCATCGATCACTTCAGGTTCTAGCTCGTC
>AT5G52310-RD29A::5:21239531-21244723(+)_1720
AGATACCAAACCGTTAATGTCACGCAAAATTGAATAACCAATAGTTTTTAGATCATAAGTTGAATGAAACTACAAAAGAA
>AT5G52310-RD29A::5:21239531-21244723(+)_1760
CATTAGTTTCTCTAGGTTTACCTGTTACGCCTGCATATACAGATACCAAACCGTTAATGTCACGCAAAATTGAATAACCA
>AT5G52310-RD29A::5:21239531-21244723(+)_1800
ACCTTTGTCCCTGGTGGAATAATTTCCTCCGATGCTGGAACATTAGTTTCTCTAGGTTTACCTGTTACGCCTGCATATAC
>AT5G52310-RD29A::5:21239531-21244723(+)_1840
TTCAGTGGGTTTGGTGTAATCGGAAGACACGACAGGAAACACCTTTGTCCCTGGTGGAATAATTTCCTCCGATGCTGGAA
>AT5G52310-RD29A::5:21239531-21244723(+)_1880
GTGCATCGTGTCCGTAAGAGGCCTCTTGTACTGGTACAGATTCAGTGGGTTTGGTGTAATCGGAAGACACGACAGGAAAC
>AT5G52310-RD29A::5:21239531-21244723(+)_1920
TCCTTGTCCGATGTAAACGTCGTCCTTACAGAATGAGCCGGTGCATCGTGTCCGTAAGAGGCCTCTTGTACTGGTACAGA
>AT5G52310-RD29A::5:21239531-21244723(+)_1960
TTCGGACAGAGGATGATGAATCGGTACATCTCTTTTCTCTTCCTTGTCCGATGTAAACGTCGTCCTTACAGAATGAGCCG
>AT5G52310-RD29A::5:21239531-21244723(+)_2000
ACTCATGATGAGTCTCTCTACTCTCTTCTCTGTCTGACAATTCGGACAGAGGATGATGAATCGGTACATCTCTTTTCTCT
>AT5G52310-RD29A::5:21239531-21244723(+)_2040
TCCTCTGTTCCAGAAAGCAGAGAGACCGGAGTGTTCAATGACTCATGATGAGTCTCTCTACTCTCTTCTCTGTCTGACAA
>AT5G52310-RD29A::5:21239531-21244723(+)_2080
ATATTCATCATCACCACTTGGAGCAAACGTACTCGTTACATCCTCTGTTCCAGAAAGCAGAGAGACCGGAGTGTTCAATG
>AT5G52310-RD29A::5:21239531-21244723(+)_2120
TTATCGGGGTCTCGACGTTGACCTTCCGTTGACCATCAAGATATTCATCATCACCACTTGGAGCAAACGTACTCGTTACA
>AT5G52310-RD29A::5:21239531-21244723(+)_2160
CCACTAAGATAGTCTGAAACAGCCGACTCTTCCTCCAACGTTATCGGGGTCTCGACGTTGACCTTCCGTTGACCATCAAG
>AT5G52310-RD29A::5:21239531-21244723(+)_2200
TTTGGTGGGATCAGTAACTTTGGACTGATAATTAGATACACCACTAAGATAGTCTGAAACAGCCGACTCTTCCTCCAACG
>AT5G52310-RD29A::5:21239531-21244723(+)_2240
AAGAAAAACACAATCTTAAAAGGTCAAAGTTCTTACCTTCTTTGGTGGGATCAGTAACTTTGGACTGATAATTAGATACA
>AT5G52310-RD29A::5:21239531-21244723(+)_2280
AACACAACGTAACAGAGTTATTACATATTCATAATCACTAAAGAAAAACACAATCTTAAAAGGTCAAAGTTCTTACCTTC
>AT5G52310-RD29A::5:21239531-21244723(+)_2320
AGACTCAGCAATCTCCGGTACTCCTCCAGTTTCTAAACCAAACACAACGTAACAGAGTTATTACATATTCATAATCACTA
>AT5G52310-RD29A::5:21239531-21244723(+)_2360
TCTGATCAGGAGACTCATCAGTCACTTCCATATTACCAAAAGACTCAGCAATCTCCGGTACTCCTCCAGTTTCTAAACCA
>AT5G52310-RD29A::5:21239531-21244723(+)_2400
[truncated: 208,080 more chars]
