# Supplementary material for: A CPF-like phosphatase module links transcription termination to chromatin silencing
Source: Mol Cell. Author manuscript; Available in PMC 2024 Jul 23. (PMC7616277; doi:10.1016/j.molcel.2024.05.016)
Supplement: Table S1 [file EMS197565-supplement-Table_S1.xlsx]

## Sheet: APRF1-FLAG IP-MS
Table S1. List of the protein identified on a IP-MS using the APRF1pro:APRF1-3xFLAG transgenic line. First column shows the enrichment of the factor identified in the APRF1-3xFLAG samples relative to the wild-type Col-0. Second column shows the gene identifier (AGI code), in bold when the enrichments was found statistically significant. Third column shows the p value calculated as indicated in th…
Enrichment (APRF1-FLAG ) / (Col-0 )	Gene	p value: (APRF1-FLAG ) / (Col-0 )	MW [kDa]	Gene name	Description
100	AT5G14530	1e-17	39.3	ARPF1	Encodes a low molecular weight nuclear WDR protein which displays functional homology to the Swd2 protein
28.624	AT4G02560	5.65095e-10	105.4	LD	Homeodomain-like superfamily protein
21.369	AT5G10240	1.67209e-08	65.2	ASN3	asparagine synthetase 3
16.397	AT5G27670	2.77316e-07	15.9	HTA7	histone H2A.W.7
12.188	AT1G64740	4.80718e-06	49.8	TUA1	alpha-1 tubulin
11.455	AT5G54740	8.39648e-06	18.9	SESA5	seed storage albumin 5
11.038	AT2G16430	1.16448e-05	54.2	PAP10	purple acid phosphatase 10
10.848	AT5G35660	1.35457e-05	31.6	AT5G35660	Glycine-rich protein family
10.585	AT5G19770	1.67566e-05	49.6	TUA3	tubulin alpha-3
10.357	AT5G16370	2.01945e-05	60.7	AAE5	acyl activating enzyme 5
9.944	AT1G76810	2.84943e-05	142	AT1G76810	eukaryotic translation initiation factor 2 (eIF-2) family protein
9.815	AT3G25690	3.17857e-05	111.8	CHUP1	Hydroxyproline-rich glycoprotein family protein
8.646	AT3G10390	8.90395e-05	95.9	FLD	Flavin containing amine oxidoreductase family protein
8.562	AT1G20260	9.39466e-05	54.3	VAB3	ATPase, V1 complex, subunit B protein
7.8	AT3G01570	0.000197304	19.7	AT3G01570	Oleosin family protein
7.611	AT2G35530	0.000237144	43.1	bZIP16	basic region/leucine zipper transcription factor 16
7.34	AT4G16500	0.000310158	12.5	AT4G16500	Cystatin/monellin superfamily protein
7.25	AT5G25610	0.000339453	42.2	RD22	BURP domain-containing protein
7.221	AT2G22230	0.00034959	24.2	AT2G22230	Thioesterase superfamily protein
7.219	AT4G27170	0.000350184	19.2	SESA4	seed storage albumin 4
7.152	AT3G08943	0.000374692	96.3	AT3G08943	ARM repeat superfamily protein
6.428	AT5G10160	0.000797382	24.1	AT5G10160	Thioesterase superfamily protein
6.032	AT4G15760	0.00122606	46.9	MO1	monooxygenase 1
5.955	AT1G03880	0.00133553	50.5	CRU2	cruciferin 2
5.762	AT3G09220	0.00165921	62.4	LAC7	laccase 7
5.733	AT4G23400	0.00171363	30.6	PIP1;5	plasma membrane intrinsic protein 1;5
5.709	AT2G39800	0.00176193	77.7	P5CS1	delta1-pyrroline-5-carboxylate synthase 1
5.67	AT4G36880	0.00247397	41.6	CP1	cysteine proteinase1
5.629	AT1G03890	0.00192846	49.6	AT1G03890	RmlC-like cupins superfamily protein
5.59	AT3G62680	0.00201638	34.4	PRP3	proline-rich protein 3
5.545	AT1G76890	0.00212564	65.8	GT2	Duplicated homeodomain-like superfamily protein
5.495	AT2G39840	0.00224947	36.3	TOPP4	type one serine/threonine protein phosphatase 4
5.468	AT1G79920	0.00232213	91.6	Hsp70-15	Heat shock protein 70 (Hsp 70) family protein
5.465	AT2G18050	0.00233083	19	HIS1-3	histone H1-3
5.361	AT4G28520	0.00262932	58.2	CRU3	cruciferin 3
5.327	AT5G59300	0.00273781	22.8	UBC7	ubiquitin carrier protein 7
5.211	AT1G15750	0.0031369	124.2	TPL	Transducin family protein / WD-40 repeat family protein
5.014	AT5G65770	0.00397127	121.1	LINC4	little nuclei4
4.975	AT1G20010	0.00416234	50.3	TUB5	tubulin beta-5 chain
4.871	AT5G14170	0.0047241	59.2	CHC1	SWIB/MDM2 domain superfamily protein
4.783	AT3G06810	0.00706085	91.7	IBR3	acyl-CoA dehydrogenase-related
4.728	AT5G20890	0.0063289	57.3	AT5G20890	TCP-1/cpn60 chaperonin family protein
4.681	AT3G63460	0.00596666	119.8	AT3G63460	transducin family protein / WD-40 repeat family protein
4.678	AT1G32730	0.00721694	36.3	AT1G32730	unknown protein; LOCATED IN: chloroplast; EXPRESSED IN: 12 plant structures; EXPRESSED DURING: 6 growth stages; CONTAINS InterPro DOMAIN/s: Protein of unknown function DUF702 (InterPro:IPR007818); Has 120 Blast hits to 118 proteins in 39 species: Archae - 0; Bacteria - 8; Metazoa - 63; Fungi - 4; Plants - 33; Viruses - 0; Other Eukaryotes - 12 (source: NCBI BLink).
4.677	AT5G20490	0.00759834	174.9	XIK	Myosin family protein with Dil domain
4.669	ATCG00810	0.0060584	18.6	RPL22	encodes a chloroplast ribosomal protein L22
4.654	AT4G15545	0.00617586	37.2	AT4G15545	unknown protein; BEST Arabidopsis thaliana protein match is: unknown protein (TAIR:AT1G16520.1); Has 30201 Blast hits to 17322 proteins in 780 species: Archae - 12; Bacteria - 1396; Metazoa - 17338; Fungi - 3422; Plants - 5037; Viruses - 0; Other Eukaryotes - 2996 (source: NCBI BLink).
4.62	AT4G29270	0.0064408	28.7	AT4G29270	HAD superfamily, subfamily IIIB acid phosphatase
4.552	AT4G08950	0.0087848	33.6	EXO	Phosphate-responsive 1 family protein
4.478	AT4G21750	0.00769567	83.4	ATML1	Homeobox-leucine zipper family protein / lipid-binding START domain-containing protein
4.428	AT2G33540	0.00933685	136.4	CPL3	C-terminal domain phosphatase-like 3
4.395	ATCG00640	0.00855767	7.7	RPL33	encodes a chloroplast ribosomal protein L33
4.343	AT5G44340	0.00914592	49.8	TUB4	tubulin beta chain 4
4.271	AT1G47600	0.0152574	57.5	BGLU34	beta glucosidase 34
4.253	AT3G53110	0.0156227	55.3	LOS4	P-loop containing nucleoside triphosphate hydrolases superfamily protein
4.245	AT1G12310	0.0151354	16.5	AT1G12310	Calcium-binding EF-hand family protein
4.239	AT1G76510	0.0104556	48	AT1G76510	ARID/BRIGHT DNA-binding domain-containing protein
4.22	AT4G04830	0.0107081	15.2	MSRB5	methionine sulfoxide reductase B5
4.22	AT4G20890	0.0107197	49.6	TUB9	tubulin beta-9 chain
4.194	AT1G68790	0.0110836	127.1	LINC3	little nuclei3
4.139	AT1G19860	0.0119034	45.1	AT1G19860	Zinc finger C-x8-C-x5-C-x3-H type family protein
4.132	AT3G10650	0.0120194	135.9	NUP1	BEST Arabidopsis thaliana protein match is: nucleoporin-related (TAIR:AT5G20200.1); Has 61042 Blast hits to 31782 proteins in 2093 species: Archae - 202; Bacteria - 16480; Metazoa - 16017; Fungi - 12552; Plants - 1653; Viruses - 629; Other Eukaryotes - 13509 (source: NCBI BLink).
4.119	AT2G17410	0.0119642	86.5	AT2G17410	ARID/BRIGHT DNA-binding domain-containing protein
4.119	AT4G34450	0.012221	98.4	AT4G34450	coatomer gamma-2 subunit, putative / gamma-2 coat protein, putative / gamma-2 COP, putative
4.108	AT1G80490	0.012398	124	TPR1	TOPLESS-related 1
4.106	AT4G27160	0.0124286	18.8	SESA3	seed storage albumin 3
4.102	AT3G21220	0.0124976	38.3	MKK5	MAP kinase kinase 5
4.096	AT4G17090	0.0125992	61.3	CT-BMY	chloroplast beta-amylase
4.078	AT5G44120	0.0128976	52.6	CRA1	RmlC-like cupins superfamily protein
4.075	AT3G57410	0.0129429	106.3	VLN3	villin 3
4.016	AT1G59610	0.0136526	100.2	DL3	dynamin-like 3
4.014	AT2G21390	0.0140296	136.4	AT2G21390	Coatomer, alpha subunit
4.006	AT4G13340	0.0141825	82.2	LRX3	Leucine-rich repeat (LRR) family protein
3.922	AT5G22470	0.0158579	91.3	AT5G22470	NAD+ ADP-ribosyltransferases;NAD+ ADP-ribosyltransferases
3.867	AT5G55210	0.0184339	18.5	AT5G55210	unknown protein; FUNCTIONS IN: molecular_function unknown; INVOLVED IN: biological_process unknown; LOCATED IN: chloroplast; EXPRESSED IN: 23 plant structures; EXPRESSED DURING: 13 growth stages; BEST Arabidopsis thaliana protein match is: unknown protein (TAIR:AT4G22320.1); Has 1807 Blast hits to 1807 proteins in 277 species: Archae - 0; Bacteria - 0; Metazoa - 736; Fungi - 347; Plants - 385; Vi…
3.852	AT3G54360	0.0174104	44.5	AT3G54360	zinc ion binding
3.833	AT1G14380	0.0264159	72.8	IQD28	IQ-domain 28
3.827	AT2G44860	0.0179959	18.9	AT2G44860	Ribosomal protein L24e family protein
3.79	AT3G51180	0.0180288	57.3	AT3G51180	Zinc finger C-x8-C-x5-C-x3-H type family protein
3.762	AT4G38600	0.0196548	193.3	KAK	HEAT repeat ;HECT-domain (ubiquitin-transferase)
3.761	AT2G33610	0.0196769	52.4	SWI3B	switch subunit 3
3.733	AT3G46780	0.0214438	54.3	PTAC16	plastid transcriptionally active 16
3.691	AT2G38530	0.0216314	11.9	LTP2	lipid transfer protein 2
3.652	AT5G42970	0.0228208	44.9	COP8	Proteasome component (PCI) domain protein
3.64	AT3G02830	0.02319	44.2	ZFN1	zinc finger protein 1
3.631	AT1G53280	0.0275636	47	DJ1B	Class I glutamine amidotransferase-like superfamily protein
3.594	AT5G44800	0.031062	247.8	CHR4	chromatin remodeling 4
3.593	AT4G27140	0.0247375	19	SESA1	seed storage albumin 1
3.564	ATCG01130	0.0257632	213.6	TIC214	TRANSLOCON AT THE INNER ENVELOPE MEMBRANE OF CHLOROPLASTS 214
3.564	AT1G79000	0.0261819	195	HAC1	histone acetyltransferase of the CBP family 1
3.547	AT5G60410	0.0303945	97.1	SIZ1	DNA-binding protein with MIZ/SP-RING zinc finger, PHD-finger and SAP domain
3.528	AT5G54110	0.0363574	30.2	MAMI	membrane-associated mannitol-induced
3.523	AT1G65970	0.0272321	17.4	TPX2	thioredoxin-dependent peroxidase 2
3.497	AT1G72150	0.0282451	64	PATL1	PATELLIN 1
3.46	AT4G27640	0.032763	115.2	AT4G27640	ARM repeat superfamily protein
3.454	AT3G57300	0.0343209	175.9	INO80	INO80 ortholog
3.449	AT2G41100	0.0302132	32.8	TCH3	Calcium-binding EF hand family protein
3.447	AT5G38430	0.0290821	20.3	RBCS1B	Ribulose bisphosphate carboxylase (small chain) family protein
3.434	AT1G10290	0.0311144	99.1	ADL6	dynamin-like protein 6
3.39	AT1G03220	0.0327977	45.7	AT1G03220	Eukaryotic aspartyl protease family protein
3.376	AT1G79350	0.0334444	143.5	EMB1135	RING/FYVE/PHD zinc finger superfamily protein
3.362	AT4G36700	0.0350951	59	AT4G36700	RmlC-like cupins superfamily protein
3.337	AT5G63810	0.035336	83	BGAL10	beta-galactosidase 10
3.337	AT2G30520	0.0354295	65.8	RPT2	Phototropic-responsive NPH3 family protein
3.327	AT1G14830	0.0454983	68.7	DL1C	DYNAMIN-like 1C
3.315	AT2G28290	0.0512712	389.6	SYD	P-loop containing nucleoside triphosphate hydrolases superfamily protein
3.278	AT4G13780	0.0384109	89.8	AT4G13780	methionine--tRNA ligase, putative / methionyl-tRNA synthetase, putative / MetRS, putative
3.261	AT2G47620	0.0387747	57.4	SWI3A	SWITCH/sucrose nonfermenting 3A
3.243	AT5G42250	0.0403404	42.5	AT5G42250	Zinc-binding alcohol dehydrogenase family protein
3.241	AT4G03110	0.0404743	48.2	RBP-DR1	RNA-binding protein-defense related 1
3.196	AT5G66270	0.0431477	49.4	AT5G66270	Zinc finger C-x8-C-x5-C-x3-H type family protein
3.195	AT2G37570	0.0539232	55.8	SLT1	HSP20-like chaperones superfamily protein
3.189	AT3G59020	0.0456703	117.7	AT3G59020	ARM repeat superfamily protein
3.17	AT1G75750	0.0447731	10.7	GASA1	GAST1 protein homolog 1
3.156	AT1G01320	0.0456602	198.7	AT1G01320	Tetratricopeptide repeat (TPR)-like superfamily protein
3.154	AT1G27595	0.0466027	104.9	AT1G27595	CONTAINS InterPro DOMAIN/s: Symplekin tight junction protein C-terminal (InterPro:IPR022075); BEST Arabidopsis thaliana protein match is: HEAT repeat-containing protein (TAIR:AT5G01400.1); Has 593 Blast hits to 297 proteins in 111 species: Archae - 0; Bacteria - 3; Metazoa - 139; Fungi - 49; Plants - 57; Viruses - 0; Other Eukaryotes - 345 (source: NCBI BLink).
3.147	AT1G76150	0.0462617	34.1	ECH2	enoyl-CoA hydratase 2
3.132	AT5G23880	0.0478655	82.1	CPSF100	cleavage and polyadenylation specificity factor 100
3.117	AT5G21160	0.0482882	92.3	LARP1a	LA RNA-binding protein
3.114	AT4G34430	0.048529	107.9	CHB3	DNA-binding family protein
3.1	AT5G56140	0.0495291	34	AT5G56140	RNA-binding KH domain-containing protein
3.097	AT5G40420	0.0496958	21.3	OLEO2	oleosin 2
3.078	AT2G22780	0.0510928	37.4	PMDH1	peroxisomal NAD-malate dehydrogenase 1
3.075	AT2G41740	0.0570429	107.8	VLN2	villin 2
3.064	AT4G28080	0.0521464	199	AT4G28080	Tetratricopeptide repeat (TPR)-like superfamily protein
3.046	AT3G62120	0.0703388	60.7	AT3G62120	Class II aaRS and biotin synthetases superfamily protein
3.026	AT2G04865	0.0756171	75.5	AT2G04865	Aminotransferase-like, plant mobile domain family protein
3.012	AT3G45830	0.0562576	147	AT3G45830	unknown protein; FUNCTIONS IN: molecular_function unknown; INVOLVED IN: biological_process unknown; LOCATED IN: cellular_component unknown; EXPRESSED IN: 24 plant structures; EXPRESSED DURING: 15 growth stages; BEST Arabidopsis thaliana protein match is: unknown protein (TAIR:AT1G02290.1); Has 499 Blast hits to 438 proteins in 100 species: Archae - 0; Bacteria - 7; Metazoa - 236; Fungi - 15; Plan…
2.987	AT1G79340	0.0582879	45.5	MC4	metacaspase 4
2.983	AT3G60240	0.0586545	187.8	EIF4G	eukaryotic translation initiation factor 4G
2.978	AT4G27740	0.0590769	11.8	AT4G27740	Yippee family putative zinc-binding protein
2.973	AT1G33240	0.0594956	74.2	GTL1	GT-2-like 1
2.972	AT2G20990	0.0598573	66.2	SYTA	synaptotagmin A
2.969	AT4G16130	0.0598885	114.2	ARA1	arabinose kinase
2.967	AT5G10470	0.0615045	141	KAC1	kinesin like protein for actin based chloroplast movement 1
2.947	AT4G31480	0.0617755	106.1	AT4G31480	Coatomer, beta subunit
2.939	AT3G47340	0.0731831	65.6	ASN1	glutamine-dependent asparagine synthase 1
2.933	AT5G55230	0.0715763	65.7	MAP65-1	microtubule-associated proteins 65-1
2.925	AT3G13300	0.0638304	145.6	VCS	Transducin/WD40 repeat-like superfamily protein
2.918	AT1G48410	0.0644588	116.4	37104	Stabilizer of iron transporter SufD / Polynucleotidyl transferase
2.904	AT1G76710	0.0803646	55.3	SDG26	SET domain group 26
2.901	AT5G14740	0.0661399	28.3	CA2	carbonic anhydrase 2
2.901	AT1G52360	0.0673538	109.7	AT1G52360	Coatomer, beta' subunit
2.9	AT1G62740	0.0661786	64.5	Hop2	stress-inducible protein, putative
2.841	AT3G18035	0.0722225	51.5	HON4	winged-helix DNA-binding transcription factor family protein
2.808	AT5G44180	0.0757386	190.3	RLT2	Homeodomain-like transcriptional regulator
2.807	AT5G53480	0.0759333	96.2	AT5G53480	ARM repeat superfamily protein
2.797	AT5G62700	0.0769756	50.7	TUB3	tubulin beta chain 3
2.78	AT4G38130	0.0792247	56	HD1	histone deacetylase 1
2.779	AT5G13950	0.0791519	106.6	AT5G13950	unknown protein; FUNCTIONS IN: molecular_function unknown; INVOLVED IN: biological_process unknown; LOCATED IN: cellular_component unknown; EXPRESSED IN: 23 plant structures; EXPRESSED DURING: 13 growth stages; BEST Arabidopsis thaliana protein match is: unknown protein (TAIR:AT1G02290.1).
2.768	AT5G20630	0.0803866	21.8	GER3	germin 3
2.766	AT3G22120	0.0806658	34.6	CWLP	cell wall-plasma membrane linker protein
2.743	AT1G14570	0.0856575	51.8	AT1G14570	UBX domain-containing protein
2.739	AT3G42170	0.0839272	78.8	DAYSLEEPER	BED zinc finger ;hAT family dimerisation domain
2.737	AT4G15020	0.0841664	86.6	AT4G15020	hAT transposon superfamily
2.736	AT1G01900	0.0842971	83.2	SBTI1.1	subtilase family protein
2.734	AT1G15130	0.09515	95.1	AT1G15130	Endosomal targeting BRO1-like domain-containing protein
2.729	AT2G45180	0.0852348	13.9	AT2G45180	Bifunctional inhibitor/lipid-transfer protein/seed storage 2S albumin superfamily protein
2.723	AT4G27690	0.0925888	35.2	VPS26B	vacuolar protein sorting 26B
2.714	AT3G46000	0.0871386	15.7	ADF2	actin depolymerizing factor 2
2.704	AT3G11910	0.0884666	130.6	UBP13	ubiquitin-specific protease 13
2.703	AT4G23540	0.0885069	123.4	AT4G23540	ARM repeat superfamily protein
2.696	AT2G47610	0.0894474	29.1	AT2G47610	Ribosomal protein L7Ae/L30e/S12e/Gadd45 family protein
2.689	AT4G25140	0.0903973	18.6	OLEO1	oleosin 1
2.662	AT2G28720	0.0941717	16.5	AT2G28720	Histone superfamily protein
2.657	AT3G15880	0.0948049	124.2	WSIP2	WUS-interacting protein 2
2.657	AT2G23740	0.123523	155.7	SUVR5	nucleic acid binding;sequence-specific DNA binding transcription factors;zinc ion binding
2.652	AT5G14920	0.0954998	29.1	AT5G14920	Gibberellin-regulated family protein
2.634	AT3G28200	0.13939	35.3	AT3G28200	Peroxidase superfamily protein
2.627	AT5G07350	0.0991879	110	Tudor1	TUDOR-SN protein 1
2.596	AT2G43820	0.103976	50.7	UGT74F2	UDP-glucosyltransferase 74F2
2.585	AT1G74270	0.105706	12.9	AT1G74270	Ribosomal protein L35Ae family protein
2.582	AT5G04290	0.150468	157.9	KTF1	kow domain-containing transcription factor 1
2.573	AT4G24510	0.107521	47.2	CER2	HXXXD-type acyl-transferase family protein
2.568	AT4G11820	0.108366	51.1	HMGS	hydroxymethylglutaryl-CoA synthase / HMG-CoA synthase / 3-hydroxy-3-methylglutaryl coenzyme A synthase
2.542	AT4G32551	0.127019	102.2	LUG	LisH dimerisation motif;WD40/YVTN repeat-like-containing domain
2.532	AT5G13370	0.114468	66.9	AT5G13370	Auxin-responsive GH3 family protein
2.51	AT2G46520	0.11832	108.6	AT2G46520	cellular apoptosis susceptibility protein, putative / importin-alpha re-exporter, putative
2.508	AT1G17690	0.122252	86.9	NOF1	FUNCTIONS IN: molecular_function unknown; INVOLVED IN: biological_process unknown; LOCATED IN: nucleus; EXPRESSED IN: 24 plant structures; EXPRESSED DURING: 13 growth stages; CONTAINS InterPro DOMAIN/s: Digestive organ expansion factor, predicted (InterPro:IPR010678); Has 25006 Blast hits to 13379 proteins in 904 species: Archae - 102; Bacteria - 5571; Metazoa - 7448; Fungi - 3168; Plants - 1056;…
2.505	AT1G50200	0.119266	110.4	ALATS	Alanyl-tRNA synthetase
2.498	AT3G49010	0.120546	23.8	BBC1	breast basic conserved 1
2.496	AT1G12470	0.144704	112.2	AT1G12470	zinc ion binding
2.492	AT4G40030	0.121603	18.7	AT4G40030	Histone superfamily protein
2.486	AT5G35680	0.122744	17	AT5G35680	Nucleic acid-binding, OB-fold-like protein
2.48	AT2G33845	0.123748	20.1	AT2G33845	Nucleic acid-binding, OB-fold-like protein
2.479	AT1G71840	0.124012	43.8	AT1G71840	transducin family protein / WD-40 repeat family protein
2.473	AT5G18620	0.15818	124.1	CHR17	chromatin remodeling factor17
2.471	AT5G12250	0.141868	50.6	TUB6	beta-6 tubulin
2.458	AT4G24800	0.137102	77.4	ECIP1	MA3 domain-containing protein
2.454	AT5G42080	0.128771	68.1	DL1	dynamin-like protein
2.445	AT1G71040	0.1306	66.1	LPR2	Cupredoxin superfamily protein
2.443	AT4G39640	0.131047	61.2	GGT1	gamma-glutamyl transpeptidase 1
2.434	AT5G26360	0.132801	60.3	AT5G26360	TCP-1/cpn60 chaperonin family protein
2.431	AT4G00400	0.132942	55.8	GPAT8	glycerol-3-phosphate acyltransferase 8
2.431	AT3G18080	0.13329	58.9	BGLU44	B-S glucosidase 44
2.431	AT3G14600	0.133367	21.3	AT3G14600	Ribosomal protein L18ae/LX family protein
2.427	AT5G36230	0.134093	47.2	AT5G36230	ARM repeat superfamily protein
2.411	AT4G31430	0.137519	61.1	AT4G31430	unknown protein; LOCATED IN: plasma membrane; EXPRESSED IN: 25 plant structures; EXPRESSED DURING: 15 growth stages; Has 35333 Blast hits to 34131 proteins in 2444 species: Archae - 798; Bacteria - 22429; Metazoa - 974; Fungi - 991; Plants - 531; Viruses - 0; Other Eukaryotes - 9610 (source: NCBI BLink).
2.409	AT1G29880	0.137863	81.9	AT1G29880	glycyl-tRNA synthetase / glycine--tRNA ligase
2.405	AT5G02560	0.13874	18.9	HTA12	histone H2A.W.12
2.401	AT4G11790	0.13965	47.4	AT4G11790	Pleckstrin homology (PH) domain superfamily protein
2.392	AT5G15020	0.141597	155	SNL2	SIN3-like 2
2.383	AT4G13350	0.172721	65	NIG	NSP (nuclear shuttle protein)-interacting GTPase
2.378	AT5G02870	0.144535	44.7	AT5G02870	Ribosomal protein L4/L1 family
2.378	AT1G50670	0.144544	23.4	AT1G50670	OTU-like cysteine protease family protein
2.372	AT3G08530	0.145899	193.1	AT3G08530	Clathrin, heavy chain
2.371	AT5G19990	0.156838	47.2	RPT6A	regulatory particle triple-A ATPase 6A
2.369	AT5G42950	0.146626	187.5	AT5G42950	GYF domain-containing protein
2.362	AT1G70410	0.148063	30.8	BCA4	beta carbonic anhydrase 4
2.361	AT1G62390	0.148457	82.7	Phox2	Octicosapeptide/Phox/Bem1p (PB1) domain-containing protein / tetratricopeptide repeat (TPR)-containing protein
2.359	AT5G40340	0.148805	114.2	AT5G40340	Tudor/PWWP/MBT superfamily protein
2.359	AT5G20950	0.148905	67.9	AT5G20950	Glycosyl hydrolase family protein
2.355	AT2G41840	0.14974	30.9	AT2G41840	Ribosomal protein S5 family protein
2.35	AT2G19740	0.150785	13.7	AT2G19740	Ribosomal protein L31e family protein
2.343	AT4G01900	0.204277	21.3	GLB1	GLNB1 homolog
2.338	AT1G04680	0.153617	47.7	AT1G04680	Pectin lyase-like superfamily protein
2.326	AT4G09570	0.175279	56.4	CPK4	calcium-dependent protein kinase 4
2.324	AT5G51660	0.157003	158	CPSF160	cleavage and polyadenylation specificity factor 160
2.323	AT4G18040	0.157305	26.5	EIF4E	eukaryotic translation initiation factor 4E
2.31	AT4G11380	0.160421	101.9	AT4G11380	Adaptin family protein
2.31	AT3G03920	0.160502	21	AT3G03920	H/ACA ribonucleoprotein complex, subunit Gar1/Naf1 protein
2.308	AT2G34700	0.160893	18.8	AT2G34700	Pollen Ole e 1 allergen and extensin family protein
2.304	AT5G23210	0.161993	56.3	SCPL34	serine carboxypeptidase-like 34
2.302	AT3G50270	0.174591	49.8	AT3G50270	HXXXD-type acyl-transferase family protein
2.292	AT2G23350	0.165018	71.6	PAB4	poly(A) binding protein 4
2.29	AT3G25520	0.16531	34.3	ATL5	ribosomal protein L5
2.285	ATMG00560	0.166803	37.9	UL2MZ	RIBOSOMAL PROTEIN UL2MZ
2.284	AT5G67630	0.167032	52.1	AT5G67630	P-loop containing nucleoside triphosphate hydrolases superfamily protein
2.283	AT3G06010	0.199579	126.7	ATCHR12	Homeotic gene regulator
2.281	AT3G61260	0.167811	23.1	AT3G61260	Remorin family protein
2.276	AT1G66680	0.201747	39.2	AR401	S-adenosyl-L-methionine-dependent methyltransferases superfamily protein
2.271	AT5G21326	0.170276	49.6	CIPK26	Ca2+regulated serine-threonine protein kinase family protein
2.271	AT3G27660	0.170392	20.3	OLEO4	oleosin 4
2.26	AT1G02780	0.173087	24.6	emb2386	Ribosomal protein L19e family protein
2.26	AT5G23900	0.173268	23.5	AT5G23900	Ribosomal protein L13e family protein
2.259	AT3G62010	0.188707	141.5	AT3G62010	unknown protein; LOCATED IN: cellular_component unknown; EXPRESSED IN: 23 plant structures; EXPRESSED DURING: 15 growth stages; Has 553 Blast hits to 216 proteins in 93 species: Archae - 0; Bacteria - 124; Metazoa - 193; Fungi - 58; Plants - 108; Viruses - 0; Other Eukaryotes - 70 (source: NCBI BLink).
2.258	AT1G02930	0.173791	23.5	GSTF6	glutathione S-transferase 6
2.257	AT4G00238	0.17393	38.2	AT4G00238	DNA-binding storekeeper protein-related transcriptional regulator
2.251	AT5G51550	0.175546	36.8	EXL3	EXORDIUM like 3
2.248	AT5G46070	0.176372	122.7	AT5G46070	Guanylate-binding family protein
2.248	AT3G06400	0.176413	122.5	CHR11	chromatin-remodeling protein 11
2.246	AT3G11450	0.177837	73.9	AT3G11450	DnaJ domain ;Myb-like DNA-binding domain
2.243	AT3G44110	0.177677	46.4	J3	DNAJ homologue 3
2.231	AT2G28910	0.181228	37.8	CXIP4	CAX interacting protein 4
2.228	AT5G46280	0.182008	86.3	MCM3	Minichromosome maintenance (MCM2/3/5) family protein
2.221	AT4G38680	0.18393	19.1	GRP2	glycine rich protein 2
2.205	AT5G25220	0.188369	47.6	KNAT3	KNOTTED1-like homeobox gene 3
2.205	AT5G09810	0.188521	41.7	ACT7	actin 7
2.202	AT5G09440	0.189373	29.5	EXL4	EXORDIUM like 4
2.2	AT5G52470	0.18991	32.8	FIB1	fibrillarin 1
2.198	AT2G44730	0.190616	40.8	AT2G44730	Alcohol dehydrogenase transcription factor Myb/SANT-like family protein
2.192	AT3G03960	0.19239	58.9	AT3G03960	TCP-1/cpn60 chaperonin family protein
2.192	AT1G21700	0.226232	88.2	SWI3C	SWITCH/sucrose nonfermenting 3C
2.185	AT1G36160	0.218895	251.2	ACC1	acetyl-CoA carboxylase 1
2.177	AT1G30870	0.196804	38.3	AT1G30870	Peroxidase superfamily protein
2.175	AT2G05250	0.197379	79	AT2G05250	DNAJ heat shock N-terminal domain-containing protein
2.169	AT4G35780	0.199267	64.7	STY17	ACT-like protein tyrosine kinase family protein
2.169	AT3G23450	0.199399	34.8	AT3G23450	unknown protein; FUNCTIONS IN: molecular_function unknown; INVOLVED IN: biological_process unknown; LOCATED IN: endomembrane system; EXPRESSED IN: 14 plant structures; EXPRESSED DURING: 8 growth stages; Has 694543 Blast hits to 47111 proteins in 2535 species: Archae - 1794; Bacteria - 163056; Metazoa - 258989; Fungi - 49151; Plants - 70496; Viruses - 8919; Other Eukaryotes - 142138 (source: NCBI …
2.167	AT3G04920	0.199802	15.4	AT3G04920	Ribosomal protein S24e family protein
2.166	AT1G58380	0.200153	30.7	XW6	Ribosomal protein S5 family protein
2.16	AT3G25800	0.238124	65.6	PP2AA2	protein phosphatase 2A subunit A2
2.16	AT4G04460	0.25045	55.5	AT4G04460	Saposin-like aspartyl protease family protein
2.159	AT1G27430	0.232226	165.3	AT1G27430	GYF domain-containing protein
2.156	AT1G04530	0.203152	34.5	TPR4	Tetratricopeptide repeat (TPR)-like superfamily protein
2.154	AT5G19550	0.203994	44.2	ASP2	aspartate aminotransferase 2
2.153	AT1G13220	0.204243	129.8	LINC2	nuclear matrix constituent protein-related
2.151	AT1G57860	0.204936	18.7	AT1G57860	Translation protein SH3-like family protein
2.151	AT2G27170	0.20499	139.3	TTN7	Structural maintenance of chromosomes (SMC) family protein
2.15	AT2G19480	0.205242	43.5	NAP1;2	nucleosome assembly protein 1;2
2.144	ATCG00330	0.206946	11.7	RPS14	chloroplast ribosomal protein S14
2.144	AT4G35450	0.207143	38	AKR2	ankyrin repeat-containing protein 2
2.142	AT3G43240	0.20782	82.5	AT3G43240	ARID/BRIGHT DNA-binding domain-containing protein
2.138	AT3G11130	0.209184	193.1	AT3G11130	Clathrin, heavy chain
2.127	AT1G56070	0.212592	93.8	LOS1	Ribosomal protein S5/Elongation factor G/III/V family protein
2.126	AT1G31330	0.213013	24.2	PSAF	photosystem I subunit F
2.125	AT1G28420	0.213227	191.9	HB-1	homeobox-1
2.121	AT5G10360	0.21476	28.1	EMB3010	Ribosomal protein S6e
2.119	AT5G50600	0.230104	39.1	HSD1	hydroxysteroid dehydrogenase 1
2.114	AT2G45240	0.253679	44	MAP1A	methionine aminopeptidase 1A
2.108	AT5G57870	0.219043	85.5	eIFiso4G1	MIF4G domain-containing protein / MA3 domain-containing protein
2.104	AT3G11710	0.220177	70.8	ATKRS-1	lysyl-tRNA synthetase 1
2.1	AT2G30620	0.221527	28.5	AT2G30620	winged-helix DNA-binding transcription factor family protein
2.096	AT3G06670	0.222996	97.2	AT3G06670	binding
2.095	AT5G20200	0.223462	81.6	AT5G20200	nucleoporin-related
2.086	AT1G17210	0.226574	103	ILP1	IAP-like protein 1
2.085	AT3G54760	0.226925	86.1	AT3G54760	dentin sialophosphoprotein-related
2.084	AT2G10940	0.227396	29.6	AT2G10940	Bifunctional inhibitor/lipid-transfer protein/seed storage 2S albumin superfamily protein
2.079	AT3G11930	0.229135	24.7	AT3G11930	Adenine nucleotide alpha hydrolases-like superfamily protein
2.078	AT4G27450	0.229201	27.6	AT4G27450	Aluminium induced protein with YGL and LRDR motifs
2.078	AT1G79280	0.229284	239.2	NUA	nuclear pore anchor
2.077	AT3G09630	0.229765	44.7	AT3G09630	Ribosomal protein L4/L1 family
2.069	AT5G49360	0.232654	83.5	BXL1	beta-xylosidase 1
2.067	AT3G16370	0.233168	38.2	AT3G16370	GDSL-like Lipase/Acylhydrolase superfamily protein
2.066	AT5G19820	0.233614	123.7	emb2734	ARM repeat superfamily protein
2.065	AT2G40600	0.23386	27.5	AT2G40600	appr-1-p processing enzyme family protein
2.065	AT1G43170	0.234154	44.5	RP1	ribosomal protein 1
2.061	AT4G00660	0.235383	57.7	RH8	RNAhelicase-like 8
2.06	AT3G22640	0.235674	55	PAP85	cupin family protein
2.06	AT2G34357	0.236005	141.7	AT2G34357	ARM repeat superfamily protein
2.059	AT3G15190	0.236151	21.8	PRPS20	chloroplast 30S ribosomal protein S20, putative
2.057	AT1G09430	0.236885	46.9	ACLA-3	ATP-citrate lyase A-3
2.057	AT1G49760	0.237072	72.7	PAB8	poly(A) binding protein 8
2.056	AT2G38610	0.237491	31.7	AT2G38610	RNA-binding KH domain-containing protein
2.055	AT1G51470	0.23783	57.4	BGLU35	beta glucosidase 35
2.045	AT1G73150	0.244123	50.8	GTE3	global transcription factor group E3
2.041	AT2G30110	0.243073	120.2	UBA1	ubiquitin-activating enzyme 1
2.039	AT3G16810	0.243643	71.6	PUM24	pumilio 24
2.034	AT5G15970	0.245684	6.5	KIN2	stress-responsive protein (KIN2) / stress-induced protein (KIN2) / cold-responsive protein (COR6.6) / cold-regulated protein (COR6.6)
2.034	AT4G35800	0.245691	204.5	NRPB1	RNA polymerase II large subunit
2.032	AT2G14120	0.262607	89.8	DRP3B	dynamin related protein
2.031	AT1G16460	0.246555	37.4	RDH2	rhodanese homologue 2
2.023	AT4G39330	0.249841	38.9	CAD9	cinnamyl alcohol dehydrogenase 9
2.021	AT1G20970	0.273312	150.1	AT1G20970	FUNCTIONS IN: molecular_function unknown; INVOLVED IN: biological_process unknown; LOCATED IN: plasma membrane, vacuole; EXPRESSED IN: guard cell, cultured cell; BEST Arabidopsis thaliana protein match is: proton pump interactor 1 (TAIR:AT4G27500.1); Has 30201 Blast hits to 17322 proteins in 780 species: Archae - 12; Bacteria - 1396; Metazoa - 17338; Fungi - 3422; Plants - 5037; Viruses - 0; Othe…
2.019	AT3G06650	0.251296	65.8	ACLB-1	ATP-citrate lyase B-1
2.019	AT2G45810	0.251481	60.4	AT2G45810	DEA(D/H)-box RNA helicase family protein
2.019	AT3G04880	0.310557	33.2	DRT102	DNA-damage-repair/toleration protein (DRT102)
2.016	AT2G46020	0.252586	245.3	BRM	transcription regulatory protein SNF2, putative
2.015	AT3G13790	0.253085	66.2	ATBFRUCT1	Glycosyl hydrolases family 32 protein
2.01	AT2G02560	0.254754	134.8	CAND1	cullin-associated and neddylation dissociated
2.008	AT3G49600	0.255663	119.9	UBP26	ubiquitin-specific protease 26
2.005	AT4G02270	0.256931	18.1	RHS13	root hair specific 13
2.004	AT4G19210	0.257146	68.3	ABCE2	RNAse l inhibitor protein 2
2.004	AT3G22230	0.257433	15.6	AT3G22230	Ribosomal L27e protein family
2.001	AT4G28480	0.258353	38.2	AT4G28480	DNAJ heat shock family protein
1.998	AT1G70770	0.259547	66.8	AT1G70770	Protein of unknown function DUF2359, transmembrane
1.995	AT1G33140	0.260792	22	PGY2	Ribosomal protein L6 family
1.992	AT5G01400	0.284435	159.4	ESP4	HEAT repeat-containing protein
1.991	AT2G28600	0.2624	55.4	AT2G28600	P-loop containing nucleoside triphosphate hydrolases superfamily protein
1.99	AT1G58025	0.262735	66	AT1G58025	DNA-binding bromodomain-containing protein
1.99	AT3G29310	0.262835	61.5	AT3G29310	calmodulin-binding protein-related
1.989	AT3G52990	0.263247	57.5	AT3G52990	Pyruvate kinase family protein
1.978	AT3G01150	0.267797	43.6	PTB1	polypyrimidine tract-binding protein 1
1.976	AT3G18190	0.282132	57.7	AT3G18190	TCP-1/cpn60 chaperonin family protein
1.972	AT1G47980	0.300443	34.3	AT1G47980	unknown protein; FUNCTIONS IN: molecular_function unknown; INVOLVED IN: biological_process unknown; LOCATED IN: endomembrane system; EXPRESSED IN: 6 plant structures; EXPRESSED DURING: 4 anthesis, F mature embryo stage, petal differentiation and expansion stage, E expanded cotyledon stage; BEST Arabidopsis thaliana protein match is: unknown protein (TAIR:AT3G62730.1); Has 169 Blast hits to 169 pr…
1.97	AT5G28060	0.271213	15.4	AT5G28060	Ribosomal protein S24e family protein
1.967	AT2G26280	0.272644	62.1	CID7	CTC-interacting domain 7
1.966	AT1G72440	0.272728	117	EDA25	CCAAT-binding factor
1.966	AT1G12270	0.272838	64.5	Hop1	stress-inducible protein, putative
1.958	AT5G56030	0.27628	80	HSP81-2	heat shock protein 81-2
1.957	AT1G06720	0.27658	131.1	AT1G06720	P-loop containing nucleoside triphosphate hydrolases superfamily protein
1.95	AT3G13750	0.279591	93.6	BGAL1	beta galactosidase 1
1.95	AT3G53420	0.279669	30.5	PIP2A	plasma membrane intrinsic protein 2A
1.949	AT4G34110	0.280103	68.6	PAB2	poly(A) binding protein 2
1.948	AT2G45220	0.280441	55.9	AT2G45220	Plant invertase/pectin methylesterase inhibitor superfamily
1.942	AT2G30210	0.283071	64	LAC3	laccase 3
1.942	AT5G38410	0.28342	20.8	RBCS3B	Ribulose bisphosphate carboxylase (small chain) family protein
1.939	AT5G23740	0.284612	17.7	RPS11-BETA	ribosomal protein S11-beta
1.938	AT3G42660	0.285121	104.8	AT3G42660	transducin family protein / WD-40 repeat family protein
1.933	AT3G50500	0.293575	42	SNRK2.2	SNF1-related protein kinase 2.2
1.932	AT4G10450	0.287724	22	AT4G10450	Ribosomal protein L6 family
1.93	AT3G61140	0.288727	50.5	FUS6	26S proteasome, regulatory subunit Rpn7;Proteasome component (PCI) domain
1.929	AT5G64100	0.288999	35.7	AT5G64100	Peroxidase superfamily protein
1.927	AT2G07690	0.289829	81	MCM5	Minichromosome maintenance (MCM2/3/5) family protein
1.926	AT5G44380	0.290513	60.6	AT5G44380	FAD-binding Berberine family protein
1.922	AT3G09840	0.292411	89.3	CDC48	cell division cycle 48
1.919	AT1G29940	0.293372	132.3	NRPA2	nuclear RNA polymerase A2
1.917	AT2G34570	0.294609	31.8	MEE21	PIN domain-like family protein
1.914	AT3G02530	0.295814	58.9	AT3G02530	TCP-1/cpn60 chaperonin family protein
1.913	AT5G65010	0.296496	65.1	ASN2	asparagine synthetase 2
1.911	AT1G05250	0.297041	35.6	AT1G05250	Peroxidase superfamily protein
1.911	AT3G42050	0.297102	50.3	AT3G42050	vacuolar ATP synthase subunit H family protein
1.909	AT1G74470	0.303184	51.8	AT1G74470	Pyridine nucleotide-disulphide oxidoreductase family protein
1.909	AT2G24050	0.321072	82.8	eIFiso4G2	MIF4G domain-containing protein / MA3 domain-containing protein
1.908	AT5G39740	0.298441	34.4	RPL5B	ribosomal protein L5 B
1.908	AT3G18860	0.298749	84.2	AT3G18860	transducin family protein / WD-40 repeat family protein
1.908	AT1G09270	0.298774	59.4	IMPA-4	importin alpha isoform 4
1.907	AT3G58110	0.298961	90.1	AT3G58110	unknown protein; FUNCTIONS IN: molecular_function unknown; INVOLVED IN: biological_process unknown; LOCATED IN: cellular_component unknown; EXPRESSED IN: cultured cell; BEST Arabidopsis thaliana protein match is: unknown protein (TAIR:AT2G42370.1); Has 2534 Blast hits to 1905 proteins in 233 species: Archae - 11; Bacteria - 102; Metazoa - 890; Fungi - 241; Plants - 124; Viruses - 59; Other Eukary…
1.907	AT1G20620	0.298966	56.7	CAT3	catalase 3
1.903	AT3G56150	0.301079	102.9	EIF3C	eukaryotic translation initiation factor 3C
1.901	AT3G60830	0.308451	39.9	ARP7	actin-related protein 7
1.899	AT2G32710	0.302783	32	AT2G32710	Cyclin-dependent kinase inhibitor family protein
1.899	AT4G37470	0.387011	29.8	KAI2	alpha/beta-Hydrolases superfamily protein
1.898	AT5G16130	0.303498	22	AT5G16130	Ribosomal protein S7e family protein
1.895	AT1G69410	0.304726	17.2	ELF5A-3	eukaryotic elongation factor 5A-3
1.893	AT4G27500	0.305815	68.8	PPI1	proton pump interactor 1
1.893	AT1G18070	0.31455	60.5	AT1G18070	Translation elongation factor EF1A/initiation factor IF2gamma family protein
1.888	AT5G16750	0.328291	96.6	TOZ	Transducin family protein / WD-40 repeat family protein
1.886	AT5G07090	0.308938	29.9	AT5G07090	Ribosomal protein S4 (RPS4A) family protein
1.885	AT1G20110	0.309617	65.4	AT1G20110	RING/FYVE/PHD zinc finger superfamily protein
1.884	AT1G41880	0.310205	12.8	AT1G41880	Ribosomal protein L35Ae family protein
1.884	AT5G47010	0.378781	136.8	LBA1	RNA helicase, putative
1.882	AT1G27090	0.311129	46	AT1G27090	glycine-rich protein
1.876	AT3G20050	0.313861	59.2	TCP-1	T-complex protein 1 alpha subunit
1.876	AT4G26110	0.314044	43	NAP1;1	nucleosome assembly protein1;1
1.875	AT3G20630	0.31437	88.3	UBP14	ubiquitin-specific protease 14
1.872	AT5G18960	0.323809	90.4	FRS12	FAR1-related sequence 12
1.87	AT1G60550	0.316604	37	ECHID	enoyl-CoA hydratase/isomerase D
1.869	AT5G53180	0.317074	46.9	PTB2	polypyrimidine tract-binding protein 2
1.864	AT1G50920	0.319923	76.8	AT1G50920	Nucleolar GTP-binding protein
1.863	AT4G13930	0.320183	51.7	SHM4	serine hydroxymethyltransferase 4
1.862	AT3G61600	0.370099	63	POB1	POZ/BTB containin G-protein 1
1.858	AT2G30580	0.32279	47.2	DRIP2	DREB2A-interacting protein 2
1.858	AT5G54430	0.322792	26.2	PHOS32	Adenine nucleotide alpha hydrolases-like superfamily protein
1.855	AT2G40290	0.324248	38.7	AT2G40290	Eukaryotic translation initiation factor 2 subunit 1
1.854	AT5G57020	0.328399	49.8	NMT1	myristoyl-CoA:protein N-myristoyltransferase
1.853	AT4G30990	0.325075	296.8	AT4G30990	ARM repeat superfamily protein
1.852	AT5G10060	0.325786	51.9	AT5G10060	ENTH/VHS family protein
1.85	AT1G48050	0.380787	76.6	KU80	Ku80 family protein
1.85	AT1G72560	0.386417	111.4	PSD	ARM repeat superfamily protein
1.85	AT1G65220	0.409418	47	AT1G65220	ARM repeat superfamily protein
1.849	AT1G78650	0.327447	55.5	POLD3	DNA-directed DNA polymerases
1.848	AT5G42890	0.351084	13.6	SCP2	sterol carrier protein 2
1.846	AT4G35310	0.329002	62.1	CPK5	calmodulin-domain protein kinase 5
1.845	AT2G35840	0.329471	47.8	AT2G35840	Sucrose-6F-phosphate phosphohydrolase family protein
1.842	AT1G12920	0.331069	48.9	ERF1-2	eukaryotic release factor 1-2
1.84	AT1G09560	0.33207	22.9	GLP5	germin-like protein 5
1.834	AT5G22330	0.335315	50.3	RIN1	P-loop containing nucleoside triphosphate hydrolases superfamily protein
1.833	AT5G62600	0.335741	106.8	MOS14	ARM repeat superfamily protein
1.831	ATCG00790	0.336775	15.3	RPL16	ribosomal protein L16
1.83	AT4G34555	0.337409	12	AT4G34555	Ribosomal protein S25 family protein
1.829	AT1G02080	0.426087	269.7	AT1G02080	transcription regulators
1.828	AT4G06634	0.338283	44.7	YY1	zinc finger (C2H2 type) family protein
1.828	AT4G21710	0.338322	134.9	NRPB2	DNA-directed RNA polymerase family protein
1.826	AT1G48830	0.339469	21.9	AT1G48830	Ribosomal protein S7e family protein
1.825	AT1G61580	0.339723	44.5	RPL3B	R-protein L3 B
1.825	AT4G14880	0.340045	33.8	OASA1	O-acetylserine (thiol) lyase (OAS-TL) isoform A1
1.824	AT1G22360	0.340321	54.3	UGT85A2	UDP-glucosyl transferase 85A2
1.818	AT1G18450	0.343416	48.9	ARP4	actin-related protein 4
1.814	AT2G26990	0.34543	51.2	FUS12	proteasome family protein
1.812	AT5G60790	0.34687	66.8	ABCF1	ABC transporter family protein
1.808	AT4G11420	0.348812	114.2	EIF3A	eukaryotic translation initiation factor 3A
1.807	AT3G07030	0.349203	42.5	AT3G07030	Alba DNA/RNA-binding protein
1.805	AT1G18540	0.350585	26.1	AT1G18540	Ribosomal protein L6 family protein
1.803	AT1G30630	0.351542	32.6	AT1G30630	Coatomer epsilon subunit
1.803	AT2G45820	0.35178	21	AT2G45820	Remorin family protein
1.8	AT5G63140	0.353319	43.5	PAP29	purple acid phosphatase 29
1.8	AT3G22220	0.35982	86.3	AT3G22220	hAT transposon superfamily
1.798	AT3G18520	0.354122	60	HDA15	histone deacetylase 15
1.798	AT5G12940	0.35449	39.9	AT5G12940	Leucine-rich repeat (LRR) family protein
1.795	AT3G21430	0.362764	127.5	ALY3	DNA binding
1.795	AT3G57490	0.408759	30.1	AT3G57490	Ribosomal protein S5 family protein
1.794	AT3G52140	0.394456	155.1	NOXY38	tetratricopeptide repeat (TPR)-containing protein
1.793	AT2G18980	0.356926	35.8	AT2G18980	Peroxidase superfamily protein
1.79	AT3G07810	0.358727	52	AT3G07810	RNA-binding (RRM/RBD/RNP motifs) family protein
1.787	AT2G19520	0.360192	55.7	FVE	Transducin family protein / WD-40 repeat family protein
1.786	AT4G35100	0.361076	29.7	PIP3	plasma membrane intrinsic protein 3
1.785	AT2G29190	0.361489	106.6	PUM2	pumilio 2
1.785	AT3G56910	0.361544	16.4	PSRP5	plastid-specific 50S ribosomal protein 5
1.785	AT3G51190	0.361716	28	AT3G51190	Ribosomal protein L2 family
1.784	AT1G79150	0.362014	94.8	AT1G79150	binding
1.784	AT3G62870	0.362242	29	AT3G62870	Ribosomal protein L7Ae/L30e/S12e/Gadd45 family protein
1.781	AT5G62390	0.363947	51.5	BAG7	BCL-2-associated athanogene 7
1.781	AT1G14320	0.363956	24.9	SAC52	Ribosomal protein L16p/L10e family protein
1.781	AT5G26600	0.456376	52.9	AT5G26600	Pyridoxal phosphate (PLP)-dependent transferases superfamily protein
1.78	AT3G44620	0.364559	29.7	AT3G44620	protein tyrosine phosphatases;protein tyrosine phosphatases
1.776	AT1G10200	0.366405	21	WLIM1	GATA type zinc finger transcription factor family protein
1.776	AT3G26450	0.36654	17.8	AT3G26450	Polyketide cyclase/dehydrase and lipid transport superfamily protein
1.773	AT2G03820	0.368345	59.3	NMD3	nonsense-mediated mRNA decay NMD3 family protein
1.773	AT4G15000	0.36843	15.6	AT4G15000	Ribosomal L27e protein family
1.773	AT4G34670	0.368572	29.8	AT4G34670	Ribosomal protein S3Ae
1.772	AT2G21060	0.36874	19.1	GRP2B	glycine-rich protein 2B
1.77	AT3G48690	0.370043	35.5	CXE12	alpha/beta-Hydrolases superfamily protein
1.767	AT3G52500	0.371646	51	AT3G52500	Eukaryotic aspartyl protease family protein
1.762	AT1G15860	0.374772	27.7	AT1G15860	Domain of unknown function (DUF298)
1.76	AT5G64350	0.375609	12	FKBP12	FK506-binding protein 12
1.755	AT1G45000	0.378894	44.7	AT1G45000	AAA-type ATPase family protein
1.749	AT1G10170	0.392563	130.6	NFXL1	NF-X-like 1
1.745	AT5G64670	0.384635	31.2	AT5G64670	Ribosomal protein L18e/L15 superfamily protein
1.745	AT5G48230	0.392213	41.4	ACAT2	acetoacetyl-CoA thiolase 2
1.744	AT4G11560	0.385118	66.4	AT4G11560	bromo-adjacent homology (BAH) domain-containing protein
1.741	AT3G47070	0.387411	10.5	AT3G47070	LOCATED IN: thylakoid, chloroplast thylakoid membrane, chloroplast, chloroplast envelope; EXPRESSED IN: 22 plant structures; EXPRESSED DURING: 13 growth stages; CONTAINS InterPro DOMAIN/s: Thylakoid soluble phosphoprotein TSP9 (InterPro:IPR021584); Has 37 Blast hits to 37 proteins in 10 species: Archae - 0; Bacteria - 0; Metazoa - 0; Fungi - 0; Plants - 37; Viruses - 0; Other Eukaryotes - 0 (sour…
1.74	AT3G21820	0.415498	52.8	ATXR2	histone-lysine N-methyltransferase ATXR2
1.74	AT2G40930	0.459969	103.8	UBP5	ubiquitin-specific protease 5
1.739	AT1G04510	0.38828	56.8	MAC3A	MOS4-associated complex 3A
1.738	AT3G48430	0.389209	152.5	REF6	relative of early flowering 6
1.733	AT3G16840	0.392202	93.9	AT3G16840	P-loop containing nucleoside triphosphate hydrolases superfamily protein
1.73	AT2G42790	0.393528	56.1	CSY3	citrate synthase 3
1.729	AT4G21160	0.394536	37.1	ZAC	Calcium-dependent ARF-type GTPase activating protein family
1.729	AT1G67680	0.479363	73	AT1G67680	SRP72 RNA-binding domain
1.728	AT5G04600	0.394961	25.2	AT5G04600	RNA-binding (RRM/RBD/RNP motifs) family protein
1.728	AT4G02480	0.395109	136.4	AT4G02480	AAA-type ATPase family protein
1.726	AT1G01800	0.396397	31.6	AT1G01800	NAD(P)-binding Rossmann-fold superfamily protein
1.726	AT4G20410	0.396427	32.3	GSNAP	gamma-soluble NSF attachment protein
1.724	AT1G07140	0.397239	25.6	SIRANBP	Pleckstrin homology (PH) domain superfamily protein
1.723	AT5G20250	0.397857	94.2	DIN10	Raffinose synthase family protein
1.719	AT1G08880	0.400847	14.8	H2AXA	Histone superfamily protein
1.718	AT2G41475	0.401432	19.9	AT2G41475	Embryo-specific protein 3, (ATS3)
1.715	AT5G20920	0.40278	30.6	EIF2 BETA	eukaryotic translation initiation factor 2 beta subunit
1.712	AT3G10220	0.44943	27.3	EMB2804	tubulin folding cofactor B
1.711	AT2G28450	0.405556	89	AT2G28450	zinc finger (CCCH-type) family protein
1.711	AT5G20290	0.405756	25	AT5G20290	Ribosomal protein S8e family protein
1.709	AT3G28920	0.406557	33.5	HB34	homeobox protein 34
1.708	AT1G76880	0.407474	67.8	AT1G76880	Duplicated homeodomain-like superfamily protein
1.706	AT2G18770	0.484905	29	AT2G18770	P-loop containing nucleoside triphosphate hydrolases superfamily protein
1.705	AT3G25920	0.409523	29.7	RPL15	ribosomal protein L15
1.704	AT5G67400	0.41013	35.9	RHS19	root hair specific 19
1.702	AT2G46230	0.411117	22.5	AT2G46230	PIN domain-like family protein
1.702	AT3G55510	0.411255	68.3	RBL	Noc2p family
1.701	AT1G21130	0.411951	40.7	IGMT4	O-methyltransferase family protein
1.697	AT3G49910	0.414341	16.9	AT3G49910	Translation protein SH3-like family protein
1.69	AT1G05010	0.418915	36.7	EFE	ethylene-forming enzyme
1.684	AT1G17470	0.433295	44.6	DRG1	developmentally regulated G-protein 1
1.683	AT5G67240	0.423511	87.4	SDN3	small RNA degrading nuclease 3
1.681	AT5G40950	0.424759	21.7	RPL27	ribosomal protein large subunit 27
1.679	AT1G04170	0.425926	50.8	EIF2 GAMMA	eukaryotic translation initiation factor 2 gamma subunit
1.679	AT1G21200	0.434069	50.9	AT1G21200	sequence-specific DNA binding transcription factors
1.677	AT5G08450	0.427191	104.1	AT5G08450	FUNCTIONS IN: molecular_function unknown; INVOLVED IN: biological_process unknown; LOCATED IN: cellular_component unknown; EXPRESSED IN: 25 plant structures; EXPRESSED DURING: 15 growth stages; CONTAINS InterPro DOMAIN/s: Histone deacetylation protein Rxt3 (InterPro:IPR013951); Has 34444 Blast hits to 20801 proteins in 1175 species: Archae - 64; Bacteria - 2390; Metazoa - 15568; Fungi - 3729; Pla…
1.673	AT1G32790	0.430073	44.3	CID11	CTC-interacting domain 11
1.671	AT5G46210	0.431738	91.4	CUL4	cullin4
1.669	AT5G27380	0.432766	60.2	GSH2	glutathione synthetase 2
1.669	AT4G36130	0.432859	27.9	AT4G36130	Ribosomal protein L2 family
1.669	AT3G51800	0.432983	43.9	ATG2	metallopeptidase M24 family protein
1.668	AT5G64260	0.433756	32.7	EXL2	EXORDIUM like 2
1.663	AT1G49240	0.436699	41.8	ACT8	actin 8
1.663	AT2G34480	0.437078	21.3	AT2G34480	Ribosomal protein L18ae/LX family protein
1.662	AT2G02070	0.437544	64.4	IDD5	indeterminate(ID)-domain 5
1.662	AT4G39520	0.437661	41.1	AT4G39520	GTP-binding protein-related
1.661	AT3G16830	0.438154	124.7	TPR2	TOPLESS-related 2
1.659	AT3G06720	0.439911	58.6	IMPA-1	importin alpha isoform 1
1.658	AT5G65410	0.440094	31.1	HB25	homeobox protein 25
1.657	AT3G48050	0.440966	171.8	SUO	BAH domain ;TFIIS helical bundle-like domain
1.656	AT1G30700	0.441879	59.5	AT1G30700	FAD-binding Berberine family protein
1.652	AT1G66270	0.444595	59.6	BGLU21	Glycosyl hydrolase superfamily protein
1.651	AT5G50580	0.486263	35.6	SAE1B	SUMO-activating enzyme 1B
1.649	AT1G13160	0.453033	89.3	AT1G13160	ARM repeat superfamily protein
1.646	AT4G31160	0.448378	205.3	DCAF1	DDB1-CUL4 associated factor 1
1.646	AT3G01340	0.448617	32.6	AT3G01340	Transducin/WD40 repeat-like superfamily protein
1.646	AT5G05890	0.474633	51.7	AT5G05890	UDP-Glycosyltransferase superfamily protein
1.645	AT2G25170	0.44891	158.3	PKL	chromatin remodeling factor CHD3 (PICKLE)
1.645	AT1G24510	0.448953	59.3	AT1G24510	TCP-1/cpn60 chaperonin family protein
1.644	AT5G61970	0.450164	68.8	AT5G61970	signal recognition particle-related / SRP-related
1.641	AT2G33070	0.451817	51.4	NSP2	nitrile specifier protein 2
1.641	AT2G03640	0.452159	49.6	AT2G03640	Nuclear transport factor 2 (NTF2) family protein with RNA binding (RRM-RBD-RNP motifs) domain
1.641	AT1G74910	0.45217	45.5	AT1G74910	ADP-glucose pyrophosphorylase family protein
1.638	AT5G61780	0.454154	107.7	Tudor2	TUDOR-SN protein 2
1.633	AT4G31880	0.457597	94.2	AT4G31880	LOCATED IN: cytosol, chloroplast; EXPRESSED IN: 24 plant structures; EXPRESSED DURING: 14 growth stages; BEST Arabidopsis thaliana protein match is: Tudor/PWWP/MBT superfamily protein (TAIR:AT1G15940.1); Has 137162 Blast hits to 70781 proteins in 2973 species: Archae - 289; Bacteria - 24182; Metazoa - 56725; Fungi - 20130; Plants - 6559; Viruses - 758; Other Eukaryotes - 28519 (source: NCBI BLink…
1.633	AT3G58510	0.457608	66	AT3G58510	DEA(D/H)-box RNA helicase family protein
1.632	AT5G48900	0.458176	46.7	AT5G48900	Pectin lyase-like superfamily protein
1.631	AT1G25490	0.458848	65.5	RCN1	ARM repeat superfamily protein
1.63	AT3G25230	0.45955	62.9	ROF1	rotamase FKBP 1
1.63	AT1G69620	0.460005	13.6	RPL34	ribosomal protein L34
1.623	AT1G67700	0.464803	26.1	AT1G67700	unknown protein; FUNCTIONS IN: molecular_function unknown; INVOLVED IN: biological_process unknown; LOCATED IN: chloroplast, chloroplast envelope; EXPRESSED IN: 22 plant structures; EXPRESSED DURING: 13 growth stages; Has 49 Blast hits to 49 proteins in 20 species: Archae - 0; Bacteria - 0; Metazoa - 0; Fungi - 0; Plants - 44; Viruses - 0; Other Eukaryotes - 5 (source: NCBI BLink).
1.621	AT4G20400	0.466498	108.1	JMJ14	JUMONJI 14
1.618	AT1G48620	0.46816	51.4	HON5	high mobility group A5
1.618	AT4G32460	0.46828	39.8	AT4G32460	Protein of unknown function, DUF642
1.616	AT3G24670	0.505362	48.7	AT3G24670	Pectin lyase-like superfamily protein
1.615	AT3G15970	0.470632	49.1	AT3G15970	NUP50 (Nucleoporin 50 kDa) protein
1.613	AT1G52730	0.471706	37.7	AT1G52730	Transducin/WD40 repeat-like superfamily protein
1.613	AT1G09070	0.471845	34.2	SRC2	soybean gene regulated by cold-2
1.613	AT1G35720	0.472014	36.2	ANNAT1	annexin 1
1.612	AT5G38830	0.472491	57.8	AT5G38830	Cysteinyl-tRNA synthetase, class Ia family protein
1.611	AT5G11420	0.473062	39.6	AT5G11420	Protein of unknown function, DUF642
1.611	AT5G17020	0.473535	123.2	XPO1A	exportin 1A
1.604	AT4G23680	0.478382	17.5	AT4G23680	Polyketide cyclase/dehydrase and lipid transport superfamily protein
1.602	AT5G08570	0.479703	54.9	AT5G08570	Pyruvate kinase family protein
1.602	AT3G47800	0.480114	39.7	AT3G47800	Galactose mutarotase-like superfamily protein
1.602	AT5G47770	0.480202	44.2	FPS1	farnesyl diphosphate synthase 1
1.599	AT5G20600	0.482438	60	AT5G20600	FUNCTIONS IN: molecular_function unknown; INVOLVED IN: rRNA processing; LOCATED IN: preribosome, small subunit precursor; EXPRESSED IN: 22 plant structures; EXPRESSED DURING: 13 growth stages; CONTAINS InterPro DOMAIN/s: Nucleolar, Nop52 (InterPro:IPR010301); Has 543 Blast hits to 530 proteins in 201 species: Archae - 0; Bacteria - 10; Metazoa - 211; Fungi - 164; Plants - 46; Viruses - 0; Other E…
1.597	AT2G42520	0.484096	67.6	AT2G42520	P-loop containing nucleoside triphosphate hydrolases superfamily protein
1.597	AT3G26400	0.504353	57.7	EIF4B1	eukaryotic translation initiation factor 4B1
1.596	AT1G76180	0.484739	20.8	ERD14	Dehydrin family protein
1.595	AT5G60540	0.485353	27.4	PDX2	pyridoxine biosynthesis 2
1.591	AT4G30800	0.488046	17.9	AT4G30800	Nucleic acid-binding, OB-fold-like protein
1.591	AT3G07660	0.500414	90	AT3G07660	Kinase-related protein of unknown function (DUF1296)
1.59	AT5G06360	0.488958	29.7	AT5G06360	Ribosomal protein S8e family protein
1.589	AT2G38540	0.489654	11.7	LP1	lipid transfer protein 1
1.587	AT3G09500	0.491359	14.3	AT3G09500	Ribosomal L29 family protein
1.587	AT5G65020	0.535826	36.2	ANNAT2	annexin 2
1.586	AT3G47520	0.491887	42.4	MDH	malate dehydrogenase
1.585	AT3G53750	0.492533	41.8	ACT3	actin 3
1.583	AT1G04480	0.493978	15	AT1G04480	Ribosomal protein L14p/L23e family protein
1.583	AT3G57890	0.494088	67	AT3G57890	Tubulin binding cofactor C domain-containing protein
1.582	AT3G22660	0.495124	33.2	AT3G22660	rRNA processing protein-related
1.58	AT3G06580	0.496229	54.3	GALK	Mevalonate/galactokinase family protein
1.578	AT5G47690	0.498444	181.3	AT5G47690	binding
1.577	AT1G52050	0.498769	34.6	AT1G52050	Mannose-binding lectin superfamily protein
1.573	AT4G31700	0.501901	21.4	RPS6	ribosomal protein S6
1.572	AT5G14670	0.50273	21.5	ARFA1B	ADP-ribosylation factor A1B
1.571	AT3G12390	0.503185	22	AT3G12390	Nascent polypeptide-associated complex (NAC), alpha subunit family protein
1.57	AT3G22380	0.504253	164.8	TIC	time for coffee
1.57	AT5G58490	0.504257	35.7	AT5G58490	NAD(P)-binding Rossmann-fold superfamily protein
1.57	AT2G33120	0.549392	25.8	SAR1	synaptobrevin-related protein 1
1.569	AT1G24190	0.504994	151.1	SNL3	SIN3-like 3
1.569	AT4G20260	0.505074	24.7	PCAP1	plasma-membrane associated cation-binding protein 1
1.568	AT5G24490	0.506002	34.8	AT5G24490	30S ribosomal protein, putative
1.565	AT3G18130	0.507762	35.8	RACK1C_AT	receptor for activated C kinase 1C
1.565	AT2G16950	0.508384	99.6	TRN1	transportin 1
1.564	AT4G23630	0.508705	30.5	BTI1	VIRB2-interacting protein 1
1.562	AT3G19120	0.510235	49.4	AT3G19120	PIF / Ping-Pong family of plant transposases
1.562	AT5G01160	0.510566	39.7	AT5G01160	RING/U-box superfamily protein
1.559	AT2G43650	0.513099	73.9	EMB2777	Sas10/U3 ribonucleoprotein (Utp) family protein
1.556	AT3G02360	0.51537	53.5	AT3G02360	6-phosphogluconate dehydrogenase family protein
1.556	AT1G09620	0.51544	123.4	AT1G09620	ATP binding;leucine-tRNA ligases;aminoacyl-tRNA ligases;nucleotide binding;ATP binding;aminoacyl-tRNA ligases
1.555	AT3G48930	0.515866	17.9	EMB1080	Nucleic acid-binding, OB-fold-like protein
1.554	AT1G07820	0.516605	11.4	AT1G07820	Histone superfamily protein
1.552	AT3G20820	0.518354	39.8	AT3G20820	Leucine-rich repeat (LRR) family protein
1.55	AT5G09900	0.520207	52.6	EMB2107	26S proteasome regulatory subunit, putative (RPN5)
1.55	AT3G22170	0.551842	95.9	FHY3	far-red elongated hypocotyls 3
1.548	AT1G48600	0.521395	56	PMEAMT	S-adenosyl-L-methionine-dependent methyltransferases superfamily protein
1.548	AT1G68560	0.521706	102.3	XYL1	alpha-xylosidase 1
1.545	AT5G20070	0.524056	48.3	NUDX19	nudix hydrolase homolog 19
1.541	AT1G14510	0.527461	28.3	AL7	alfin-like 7
1.539	AT1G19880	0.528422	57.8	AT1G19880	Regulator of chromosome condensation (RCC1) family protein
1.538	AT3G18380	0.529773	38.6	SHH2	sequence-specific DNA binding transcription factors;sequence-specific DNA binding
1.536	AT5G60980	0.530969	49.5	AT5G60980	Nuclear transport factor 2 (NTF2) family protein with RNA binding (RRM-RBD-RNP motifs) domain
1.535	AT5G26830	0.541068	80.9	AT5G26830	Threonyl-tRNA synthetase
1.533	AT5G56350	0.547768	54.4	AT5G56350	Pyruvate kinase family protein
1.531	AT4G11260	0.535658	39.7	SGT1B	phosphatase-related
1.529	AT1G04710	0.537266	46.6	PKT4	peroxisomal 3-ketoacyl-CoA thiolase 4
1.529	AT3G16780	0.537276	24.3	AT3G16780	Ribosomal protein L19e family protein
1.523	AT1G26630	0.541601	17.1	FBR12	Eukaryotic translation initiation factor 5A-1 (eIF-5A 1) protein
1.523	AT5G26280	0.541633	39.4	AT5G26280	TRAF-like family protein
1.52	AT4G27090	0.544388	15.5	AT4G27090	Ribosomal protein L14
1.514	AT1G14950	0.549292	17.9	AT1G14950	Polyketide cyclase/dehydrase and lipid transport superfamily protein
1.512	AT3G12130	0.550859	25.9	AT3G12130	KH domain-containing protein / zinc finger (CCCH type) family protein
1.51	AT5G03860	0.552619	63.8	MLS	malate synthase
1.508	AT3G57150	0.554226	63	NAP57	homologue of NAP57
1.506	AT3G05680	0.556495	235.6	EMB2016	embryo defective 2016
1.505	AT2G32080	0.557278	32.2	PUR ALPHA-1	purin-rich alpha 1
1.504	AT5G42850	0.557904	15.2	AT5G42850	Thioredoxin superfamily protein
1.503	AT3G10530	0.558618	60.2	AT3G10530	Transducin/WD40 repeat-like superfamily protein
1.503	AT1G53750	0.558808	47.8	RPT1A	regulatory particle triple-A 1A
1.502	AT5G57580	0.55989	72.3	AT5G57580	Calmodulin-binding protein
1.5	AT3G07050	0.561035	65.7	NSN1	GTP-binding family protein
1.5	AT3G11830	0.662964	59.7	AT3G11830	TCP-1/cpn60 chaperonin family protein
1.499	AT4G15930	0.561825	13.8	AT4G15930	Dynein light chain type 1 family protein
1.498	AT5G59880	0.563113	15.9	ADF3	actin depolymerizing factor 3
1.497	AT2G18020	0.563869	27.8	EMB2296	Ribosomal protein L2 family
1.497	AT3G22330	0.563961	65.3	PMH2	putative mitochondrial RNA helicase 2
1.496	AT5G15090	0.618418	29.2	VDAC3	voltage dependent anion channel 3
1.495	AT3G12280	0.565881	112.1	RBR1	retinoblastoma-related 1
1.493	AT4G02230	0.567526	24.2	AT4G02230	Ribosomal protein L19e family protein
1.492	AT5G63550	0.567993	59.5	AT5G63550	DEK domain-containing chromatin associated protein
1.491	AT2G27530	0.568849	24.4	PGY1	Ribosomal protein L1p/L10e family
1.49	ATCG00380	0.570163	23.2	RPS4	chloroplast ribosomal protein S4
1.488	AT5G54160	0.571624	39.6	OMT1	O-methyltransferase 1
1.485	AT4G24780	0.574217	45	AT4G24780	Pectin lyase-like superfamily protein
1.483	AT5G22010	0.576278	104.3	RFC1	replication factor C1
1.483	AT1G23900	0.626126	96.4	GAMMA-ADAPTIN 1	gamma-adaptin 1
1.482	AT3G63500	0.590207	130.7	TTA2	Protein of unknown function (DUF1423)
1.481	AT5G64110	0.577765	36.1	AT5G64110	Peroxidase superfamily protein
1.478	AT1G50480	0.580765	67.8	THFS	10-formyltetrahydrofolate synthetase
1.475	AT4G36020	0.583327	30.1	CSDP1	cold shock domain protein 1
1.475	AT5G47880	0.583345	48.7	ERF1-1	eukaryotic release factor 1-1
1.474	AT1G22430	0.583848	42.5	AT1G22430	GroES-like zinc-binding dehydrogenase family protein
1.474	AT5G53140	0.584421	45.8	AT5G53140	Protein phosphatase 2C family protein
1.471	AT1G10840	0.586306	38.3	TIF3H1	translation initiation factor 3 subunit H1
1.47	AT5G64460	0.587419	31.6	AT5G64460	Phosphoglycerate mutase family protein
1.469	AT5G05010	0.588092	57.7	AT5G05010	clathrin adaptor complexes medium subunit family protein
1.469	AT2G30260	0.588444	26.2	U2B''	U2 small nuclear ribonucleoprotein B
1.467	AT3G07010	0.590311	46.1	AT3G07010	Pectin lyase-like superfamily protein
1.467	AT5G19760	0.590576	31.9	AT5G19760	Mitochondrial substrate carrier family protein
1.466	AT3G07110	0.591381	23.6	AT3G07110	Ribosomal protein L13 family protein
1.466	AT4G24830	0.59796	53.8	AT4G24830	arginosuccinate synthase family
1.465	AT1G09060	0.591651	107.2	AT1G09060	Zinc finger, RING-type;Transcription factor jumonji/aspartyl beta-hydroxylase
1.464	AT4G14320	0.592684	12.1	AT4G14320	Zinc-binding ribosomal protein family protein
1.464	AT5G18440	0.592833	53.6	NUFIP	FUNCTIONS IN: molecular_function unknown; INVOLVED IN: biological_process unknown; EXPRESSED IN: 22 plant structures; EXPRESSED DURING: 13 growth stages; CONTAINS InterPro DOMAIN/s: Nuclear fragile X mental retardation-interacting protein 1, conserved region (InterPro:IPR019496); Has 1333 Blast hits to 1211 proteins in 205 species: Archae - 0; Bacteria - 137; Metazoa - 339; Fungi - 162; Plants - …
1.463	AT5G57160	0.649149	137.8	ATLIG4	DNA ligase IV
1.462	AT5G44020	0.594649	31	AT5G44020	HAD superfamily, subfamily IIIB acid phosphatase
1.461	AT5G43830	0.595627	27.5	AT5G43830	Aluminium induced protein with YGL and LRDR motifs
1.46	AT2G05830	0.596654	39.6	AT2G05830	NagB/RpiA/CoA transferase-like superfamily protein
1.459	AT5G35530	0.597227	27.4	AT5G35530	Ribosomal protein S3 family protein
1.454	AT5G27120	0.60217	58.7	AT5G27120	NOP56-like pre RNA processing ribonucleoprotein
1.454	AT3G22520	0.602223	67.5	AT3G22520	unknown protein; INVOLVED IN: biological_process unknown; LOCATED IN: chloroplast stroma, chloroplast, chloroplast envelope; EXPRESSED IN: 24 plant structures; EXPRESSED DURING: 13 growth stages; BEST Arabidopsis thaliana protein match is: unknown protein (TAIR:AT4G14840.1); Has 717 Blast hits to 703 proteins in 179 species: Archae - 14; Bacteria - 134; Metazoa - 141; Fungi - 74; Plants - 209; Vi…
1.45	AT4G27320	0.6053	28.1	PHOS34	Adenine nucleotide alpha hydrolases-like superfamily protein
1.45	AT5G46840	0.605383	56.5	AT5G46840	RNA-binding (RRM/RBD/RNP motifs) family protein
1.45	AT1G80810	0.705609	87.9	AT1G80810	Tudor/PWWP/MBT superfamily protein
1.448	AT3G56190	0.607898	32.7	ALPHA-SNAP2	alpha-soluble NSF attachment protein 2
1.447	AT4G25730	0.608443	92.2	AT4G25730	FtsJ-like methyltransferase family protein
1.446	AT1G13020	0.609137	59.3	EIF4B2	eukaryotic initiation factor 4B2
1.446	AT3G24830	0.609151	23.4	AT3G24830	Ribosomal protein L13 family protein
1.445	AT3G61240	0.610401	56.7	AT3G61240	DEA(D/H)-box RNA helicase family protein
1.444	AT5G48760	0.611175	23.6	AT5G48760	Ribosomal protein L13 family protein
1.441	AT5G26210	0.61418	28.8	AL4	alfin-like 4
1.438	AT5G39340	0.631523	17.5	AHP3	histidine-containing phosphotransmitter 3
1.436	AT3G04840	0.619061	29.8	AT3G04840	Ribosomal protein S3Ae
1.434	AT5G15540	0.620237	206.6	EMB2773	PHD finger family protein
1.434	AT2G37990	0.620845	35.5	AT2G37990	ribosome biogenesis regulatory protein (RRS1) family protein
1.434	AT4G03430	0.620945	115.5	EMB2770	pre-mRNA splicing factor-related
1.432	AT2G43610	0.621995	30	AT2G43610	Chitinase family protein
1.432	AT5G53620	0.627571	76.3	AT5G53620	unknown protein; INVOLVED IN: biological_process unknown; EXPRESSED IN: 23 plant structures; EXPRESSED DURING: 13 growth stages; Has 30201 Blast hits to 17322 proteins in 780 species: Archae - 12; Bacteria - 1396; Metazoa - 17338; Fungi - 3422; Plants - 5037; Viruses - 0; Other Eukaryotes - 2996 (source: NCBI BLink).
1.431	AT1G18950	0.623705	86.2	AT1G18950	DDT domain superfamily
1.43	AT5G22640	0.623878	99.9	emb1211	MORN (Membrane Occupation and Recognition Nexus) repeat-containing protein
1.43	AT3G13460	0.624592	72.4	ECT2	evolutionarily conserved C-terminal region 2
1.429	AT2G42740	0.625174	20.8	RPL16A	ribosomal protein large subunit 16A
1.429	AT1G67630	0.712032	69	POLA2	DNA polymerase alpha 2
1.428	AT4G39960	0.625971	48	AT4G39960	Molecular chaperone Hsp40/DnaJ family protein
1.427	AT3G26060	0.627032	23.8	PRXQ	Thioredoxin superfamily protein
1.422	AT2G41800	0.631911	40.3	AT2G41800	Protein of unknown function, DUF642
1.422	AT2G19540	0.632049	51.4	AT2G19540	Transducin family protein / WD-40 repeat family protein
1.421	AT1G48610	0.632557	21.7	AT1G48610	AT hook motif-containing protein
1.421	AT5G15200	0.632645	23	AT5G15200	Ribosomal protein S4
1.42	AT3G05060	0.63344	59	AT3G05060	NOP56-like pre RNA processing ribonucleoprotein
1.42	AT2G45790	0.699874	27.7	PMM	phosphomannomutase
1.419	AT1G12900	0.634685	42.8	GAPA-2	glyceraldehyde 3-phosphate dehydrogenase A subunit 2
1.419	AT1G35160	0.634771	33.3	GF14 PHI	GF14 protein phi chain
1.418	AT5G06600	0.63519	130.5	UBP12	ubiquitin-specific protease 12
1.418	AT3G12050	0.635291	40.2	AT3G12050	Aha1 domain-containing protein
1.415	AT4G24550	0.638146	50.9	AT4G24550	Clathrin adaptor complexes medium subunit family protein
1.415	AT3G09880	0.638389	57.4	ATB' BETA	Protein phosphatase 2A regulatory B subunit family protein
1.415	AT1G29310	0.638556	52	AT1G29310	SecY protein transport family protein
1.414	AT5G48180	0.639354	35.8	NSP5	nitrile specifier protein 5
1.413	AT1G66580	0.640245	24.9	SAG24	senescence associated gene 24
1.413	AT1G53310	0.640469	110.2	PPC1	phosphoenolpyruvate carboxylase 1
1.413	AT1G77470	0.640805	41.3	RFC3	replication factor C subunit 3
1.412	AT5G47930	0.641309	9.5	AT5G47930	Zinc-binding ribosomal protein family protein
1.411	AT3G51120	0.700115	142	AT3G51120	DNA binding;zinc ion binding;nucleic acid binding;nucleic acid binding
1.41	AT5G50960	0.643513	37.3	NBP35	nucleotide binding protein 35
1.409	AT5G17510	0.644723	42.5	AT5G17510	unknown protein; BEST Arabidopsis thaliana protein match is: unknown protein (TAIR:AT3G03460.1); Has 1807 Blast hits to 1807 proteins in 277 species: Archae - 0; Bacteria - 0; Metazoa - 736; Fungi - 347; Plants - 385; Viruses - 0; Other Eukaryotes - 339 (source: NCBI BLink).
1.408	AT5G67510	0.645336	16.8	AT5G67510	Translation protein SH3-like family protein
1.408	AT5G26180	0.665096	63.1	AT5G26180	S-adenosyl-L-methionine-dependent methyltransferases superfamily protein
1.406	AT1G31280	0.672458	113.4	37469	Argonaute family protein
1.405	AT3G09440	0.647837	71.1	AT3G09440	Heat shock protein 70 (Hsp 70) family protein
1.404	AT3G28900	0.649223	13.6	AT3G28900	Ribosomal protein L34e superfamily protein
1.401	AT2G25450	0.652052	40.3	AT2G25450	2-oxoglutarate (2OG) and Fe(II)-dependent oxygenase superfamily protein
1.4	AT3G02560	0.652712	22.2	AT3G02560	Ribosomal protein S7e family protein
1.399	AT2G03870	0.653634	10.8	EMB2816	Small nuclear ribonucleoprotein family protein
1.398	AT1G54870	0.655581	36.7	AT1G54870	NAD(P)-binding Rossmann-fold superfamily protein
1.398	AT5G59420	0.657988	51.9	ORP3C	OSBP(oxysterol binding protein)-related protein 3C
1.397	AT2G05120	0.745725	144.5	AT2G05120	Nucleoporin, Nup133/Nup155-like
1.396	AT4G01850	0.657135	43.2	SAM-2	S-adenosylmethionine synthetase 2
1.394	AT3G59970	0.658763	66.2	MTHFR1	methylenetetrahydrofolate reductase 1
1.393	AT5G48160	0.660151	65	OBE2	Protein of unknown function (DUF1423)
1.392	AT3G25700	0.660651	49.3	AT3G25700	Eukaryotic aspartyl protease family protein
1.392	AT1G20910	0.660831	44.2	AT1G20910	ARID/BRIGHT DNA-binding domain-containing protein
1.392	AT5G55300	0.660907	104.7	TOP1ALPHA	DNA topoisomerase I alpha
1.391	AT1G60640	0.716421	38.8	AT1G60640	unknown protein; FUNCTIONS IN: molecular_function unknown; INVOLVED IN: biological_process unknown; LOCATED IN: cellular_component unknown; Has 30201 Blast hits to 17322 proteins in 780 species: Archae - 12; Bacteria - 1396; Metazoa - 17338; Fungi - 3422; Plants - 5037; Viruses - 0; Other Eukaryotes - 2996 (source: NCBI BLink).
1.389	AT3G11964	0.663955	211.5	AT3G11964	RNA binding;RNA binding
1.389	AT4G02520	0.664292	24.1	GSTF2	glutathione S-transferase PHI 2
1.389	AT3G48750	0.664295	34	CDC2	cell division control 2
1.389	AT2G42780	0.769953	33.1	AT2G42780	FUNCTIONS IN: molecular_function unknown; INVOLVED IN: regulation of transcription; LOCATED IN: integral to membrane, nucleus; EXPRESSED IN: 20 plant structures; EXPRESSED DURING: 11 growth stages; CONTAINS InterPro DOMAIN/s: RNA polymerase II transcription factor SIII, subunit A (InterPro:IPR010684); Has 187 Blast hits to 186 proteins in 77 species: Archae - 0; Bacteria - 0; Metazoa - 104; Fungi…
1.388	AT1G15690	0.664635	80.8	AVP1	Inorganic H pyrophosphatase family protein
1.388	AT1G52760	0.664855	37	LysoPL2	lysophospholipase 2
1.387	AT3G22990	0.700395	50.1	LFR	ARM repeat superfamily protein
1.386	AT2G05380	0.667443	11.6	GRP3S	glycine-rich protein 3 short isoform
1.384	AT4G14030	0.669421	54	SBP1	selenium-binding protein 1
1.383	AT5G59090	0.669568	78	SBT4.12	subtilase 4.12
1.383	AT2G18960	0.670395	104.2	HA1	H(+)-ATPase 1
1.383	AT1G05380	0.670489	126.3	AT1G05380	Acyl-CoA N-acyltransferase with RING/FYVE/PHD-type zinc finger protein
1.382	AT5G42540	0.670822	117.6	XRN2	exoribonuclease 2
1.381	AT2G21580	0.672228	12.1	AT2G21580	Ribosomal protein S25 family protein
1.38	AT4G28510	0.673417	31.7	PHB1	prohibitin 1
1.38	AT1G79870	0.673481	34.1	AT1G79870	D-isomer specific 2-hydroxyacid dehydrogenase family protein
1.378	AT4G17530	0.674744	22.3	RAB1C	RAB GTPase homolog 1C
1.378	AT4G10710	0.675255	120.5	SPT16	global transcription factor C
1.374	AT1G18080	0.67872	35.7	ATARCA	Transducin/WD40 repeat-like superfamily protein
1.374	AT2G27600	0.678868	48.6	SKD1	AAA-type ATPase family protein
1.373	AT1G01300	0.679762	52.1	AT1G01300	Eukaryotic aspartyl protease family protein
1.373	AT2G03340	0.714291	56.3	WRKY3	WRKY DNA-binding protein 3
1.371	AT2G43910	0.681673	25.3	HOL1	HARMLESS TO OZONE LAYER 1
1.371	AT4G13180	0.6817	27.6	AT4G13180	NAD(P)-binding Rossmann-fold superfamily protein
1.369	AT1G09020	0.767862	53.4	SNF4	homolog of yeast sucrose nonfermenting 4
1.366	AT1G04080	0.687444	91.1	PRP39	Tetratricopeptide repeat (TPR)-like superfamily protein
1.365	AT5G13020	0.688529	43.6	EML3	Emsy N Terminus (ENT)/ plant Tudor-like domains-containing protein
1.364	AT1G71310	0.773405	19.5	RAD52-1	cobalt ion binding
1.363	AT5G02960	0.689969	15.7	AT5G02960	Ribosomal protein S12/S23 family protein
1.362	AT5G08590	0.69138	40.2	SNRK2.1	SNF1-related protein kinase 2.1
1.36	AT2G38770	0.693575	172.9	EMB2765	P-loop containing nucleoside triphosphate hydrolases superfamily protein
1.359	AT5G49530	0.783643	77.7	AT5G49530	SIN-like family protein
1.358	AT2G43970	0.695578	60.6	LARP6b	RNA-binding protein
1.357	AT3G23620	0.696674	35.7	AT3G23620	Ribosomal RNA processing Brix domain protein
1.357	AT2G38810	0.696874	14.4	HTA8	histone H2A 8
1.353	AT1G72680	0.70051	38.6	CAD1	cinnamyl-alcohol dehydrogenase
1.351	AT1G07840	0.702713	36.1	AT1G07840	Sas10/Utp3/C1D family
1.351	AT1G12780	0.747183	39.1	UGE1	UDP-D-glucose/UDP-D-galactose 4-epimerase 1
1.35	AT5G39080	0.703817	51.5	AT5G39080	HXXXD-type acyl-transferase family protein
1.348	AT3G11400	0.705662	35.6	EIF3G1	eukaryotic translation initiation factor 3G1
1.347	AT3G18060	0.707205	66	AT3G18060	transducin family protein / WD-40 repeat family protein
1.347	AT3G10030	0.747406	59.2	AT3G10030	aspartate/glutamate/uridylate kinase family protein
1.347	AT3G02780	0.813461	32.6	IPP2	isopentenyl pyrophosphate:dimethylallyl pyrophosphate isomerase 2
1.344	AT1G17980	0.709988	80.1	PAPS1	poly(A) polymerase 1
1.344	AT3G14890	0.710281	77.3	AT3G14890	phosphoesterase
1.343	AT3G07590	0.710924	12.6	AT3G07590	Small nuclear ribonucleoprotein family protein
1.343	AT5G13480	0.711204	73.2	FY	Transducin/WD40 repeat-like superfamily protein
1.342	AT2G18220	0.711903	86.9	AT2G18220	Noc2p family
1.341	AT1G17860	0.713361	22.1	AT1G17860	Kunitz family trypsin and protease inhibitor protein
1.341	AT2G41020	0.713463	49.8	AT2G41020	WW domain-containing protein
1.34	AT1G49670	0.713888	70.5	NQR	ARP protein (REF)
1.34	AT2G39460	0.714695	17.4	RPL23AA	ribosomal protein L23AA
1.337	AT5G05210	0.717266	45.1	AT5G05210	Surfeit locus protein 6
1.337	AT4G16720	0.71738	24.2	AT4G16720	Ribosomal protein L23/L15e family protein
1.337	AT3G53870	0.717413	27.3	AT3G53870	Ribosomal protein S3 family protein
1.337	AT3G58660	0.717903	49.9	AT3G58660	Ribosomal protein L1p/L10e family
1.335	AT2G46280	0.720128	36.4	TRIP-1	TGF-beta receptor interacting protein 1
1.335	AT2G05920	0.72025	80	AT2G05920	Subtilase family protein
1.333	AT2G16485	0.721645	194.9	NERD	nucleic acid binding;zinc ion binding;DNA binding
1.332	AT3G14310	0.72268	64.2	PME3	pectin methylesterase 3
1.331	AT3G20810	0.724355	46.8	JMJD5	2-oxoglutarate (2OG) and Fe(II)-dependent oxygenase superfamily protein
1.33	AT5G14040	0.72467	40.1	PHT3;1	phosphate transporter 3;1
1.33	AT4G24240	0.784303	38.3	WRKY7	WRKY DNA-binding protein 7
1.329	AT4G34138	0.725785	54.8	UGT73B1	UDP-glucosyl transferase 73B1
1.329	AT2G19385	0.725962	30.6	AT2G19385	zinc ion binding
1.328	AT5G44070	0.726764	54.4	CAD1	phytochelatin synthase 1 (PCS1)
1.327	AT1G54270	0.728661	46.7	EIF4A-2	eif4a-2
1.326	AT5G02450	0.729487	12.2	AT5G02450	Ribosomal protein L36e family protein
1.326	AT5G38840	0.729545	82.1	AT5G38840	SMAD/FHA domain-containing protein
1.325	AT5G06460	0.730493	119.5	UBA 2	ubiquitin activating enzyme 2
1.325	AT5G56900	0.730837	66.4	AT5G56900	CwfJ-like family protein / zinc finger (CCCH-type) family protein
1.323	AT3G57660	0.732244	187.5	NRPA1	nuclear RNA polymerase A1
1.322	AT1G06760	0.733844	28.9	AT1G06760	winged-helix DNA-binding transcription factor family protein
1.32	AT3G04590	0.736159	43.4	AT3G04590	AT hook motif DNA-binding family protein
1.319	AT4G27960	0.736979	20.2	UBC9	ubiquitin conjugating enzyme 9
1.318	AT3G20370	0.737914	43.4	AT3G20370	TRAF-like family protein
1.317	AT3G61820	0.739599	51.4	AT3G61820	Eukaryotic aspartyl protease family protein
1.315	AT2G39940	0.741658	67.6	COI1	RNI-like superfamily protein
1.311	AT1G14000	0.745294	49.3	VIK	VH1-interacting kinase
1.309	AT1G15950	0.747854	37.5	CCR1	cinnamoyl coa reductase 1
1.309	AT5G28050	0.747994	22.2	AT5G28050	Cytidine/deoxycytidylate deaminase family protein
1.308	AT2G33150	0.74943	48.5	PKT3	peroxisomal 3-ketoacyl-CoA thiolase 3
1.307	AT5G25460	0.750377	40	DGR2	Protein of unknown function, DUF642
1.306	AT1G60780	0.751436	49	HAP13	Clathrin adaptor complexes medium subunit family protein
1.305	AT4G34135	0.752084	54.2	UGT73B2	UDP-glucosyltransferase 73B2
1.305	AT5G27850	0.752417	21	AT5G27850	Ribosomal protein L18e/L15 superfamily protein
1.304	AT4G16760	0.753766	74.3	ACX1	acyl-CoA oxidase 1
1.303	AT5G64040	0.755116	18.4	PSAN	photosystem I reaction center subunit PSI-N, chloroplast, putative / PSI-N, putative (PSAN)
1.302	AT1G63160	0.755313	36.7	RFC2	replication factor C 2
1.301	AT4G29010	0.757177	77.8	AIM1	Enoyl-CoA hydratase/isomerase family
1.298	AT1G26880	0.759609	13.7	AT1G26880	Ribosomal protein L34e superfamily protein
1.298	AT4G16630	0.760368	89.3	AT4G16630	DEA(D/H)-box RNA helicase family protein
1.297	AT3G05727	0.761471	9.1	AT3G05727	S locus-related glycoprotein 1 (SLR1) binding pollen coat protein family
1.296	AT4G13940	0.761866	53.3	HOG1	S-adenosyl-L-homocysteine hydrolase
1.296	AT2G20140	0.762788	49.3	RPT2b	AAA-type ATPase family protein
1.295	AT4G15770	0.763187	20.6	AT4G15770	RNA binding
1.295	AT2G27030	0.763549	20.6	CAM5	calmodulin 5
1.294	AT5G51750	0.764995	84.9	SBT1.3	subtilase 1.3
1.294	AT1G20200	0.76519	55.5	EMB2719	PAM domain (PCI/PINT associated module) protein
1.293	AT2G36880	0.765868	42.5	MAT3	methionine adenosyltransferase 3
1.292	AT5G35910	0.767037	97.8	AT5G35910	Polynucleotidyl transferase, ribonuclease H fold protein with HRDC domain
1.291	AT1G17070	0.767476	96.8	STIPL1	GC-rich sequence DNA-binding factor-like protein with Tuftelin interacting domain
1.291	AT4G34910	0.768553	69.5	AT4G34910	P-loop containing nucleoside triphosphate hydrolases superfamily protein
1.29	AT1G14710	0.823178	66.2	AT1G14710	hydroxyproline-rich glycoprotein family protein
1.289	AT1G18210	0.770286	18.3	AT1G18210	Calcium-binding EF-hand family protein
1.289	AT3G13920	0.770654	46.7	EIF4A1	eukaryotic translation initiation factor 4A1
1.286	AT1G63000	0.773175	33.6	NRS/ER	nucleotide-rhamnose synthase/epimerase-reductase
1.286	AT3G16910	0.77351	62.9	AAE7	acyl-activating enzyme 7
1.283	AT5G58140	0.883491	102.4	PHOT2	phototropin 2
1.282	AT3G29350	0.777737	17.5	AHP2	histidine-containing phosphotransmitter 2
1.282	AT1G54060	0.777774	41.7	ASIL1	6B-interacting protein 1-like 1
1.282	AT3G63250	0.778352	36.4	HMT2	homocysteine methyltransferase 2
1.281	AT3G48990	0.778839	55.5	AAE3	AMP-dependent synthetase and ligase family protein
1.281	AT4G37980	0.778868	38.2	ELI3-1	elicitor-activated gene 3-1
1.278	AT2G21440	0.783101	112	AT2G21440	RNA-binding (RRM/RBD/RNP motifs) family protein
1.277	AT3G53990	0.783821	17.8	AT3G53990	Adenine nucleotide alpha hydrolases-like superfamily protein
1.276	AT5G55920	0.784535	76.7	OLI2	S-adenosyl-L-methionine-dependent methyltransferases superfamily protein
1.276	AT1G54010	0.784565	43.1	AT1G54010	GDSL-like Lipase/Acylhydrolase superfamily protein
1.275	AT1G69070	0.786242	103.6	AT1G69070	FUNCTIONS IN: molecular_function unknown; INVOLVED IN: biological_process unknown; LOCATED IN: cellular_component unknown; EXPRESSED IN: 23 plant structures; EXPRESSED DURING: 13 growth stages; CONTAINS InterPro DOMAIN/s: Nop14-like protein (InterPro:IPR007276); Has 69842 Blast hits to 35213 proteins in 1572 species: Archae - 363; Bacteria - 20593; Metazoa - 20851; Fungi - 8010; Plants - 2912; Vi…
1.273	AT3G17020	0.788336	17.8	AT3G17020	Adenine nucleotide alpha hydrolases-like superfamily protein
1.272	AT1G71860	0.789703	37.8	PTP1	protein tyrosine phosphatase 1
1.271	AT1G76010	0.791252	37.4	AT1G76010	Alba DNA/RNA-binding protein
1.27	AT1G79730	0.791634	67.3	ELF7	hydroxyproline-rich glycoprotein family protein
1.269	AT2G31320	0.793703	111.2	PARP1	poly(ADP-ribose) polymerase 2
1.266	AT3G09720	0.796568	60.9	AT3G09720	P-loop containing nucleoside triphosphate hydrolases superfamily protein
1.266	AT2G40430	0.797075	50.9	AT2G40430	FUNCTIONS IN: molecular_function unknown; INVOLVED IN: biological_process unknown; LOCATED IN: cellular_component unknown; EXPRESSED IN: 22 plant structures; EXPRESSED DURING: 13 growth stages; CONTAINS InterPro DOMAIN/s: P60-like (InterPro:IPR011687), Tumour suppressor protein Gltscr2 (InterPro:IPR011211); Has 706 Blast hits to 639 proteins in 197 species: Archae - 0; Bacteria - 32; Metazoa - 22…
1.266	AT3G46970	0.877497	95.1	PHS2	alpha-glucan phosphorylase 2
1.265	AT2G43030	0.797284	29.3	AT2G43030	Ribosomal protein L3 family protein
1.265	AT3G19450	0.798058	39.1	ATCAD4	GroES-like zinc-binding alcohol dehydrogenase family protein
1.264	AT3G23810	0.79897	53.1	SAHH2	S-adenosyl-l-homocysteine (SAH) hydrolase 2
1.263	AT2G30970	0.799763	47.7	ASP1	aspartate aminotransferase 1
1.263	AT3G01160	0.799958	81.4	AT3G01160	FUNCTIONS IN: molecular_function unknown; INVOLVED IN: biological_process unknown; LOCATED IN: cytosol, nucleus; EXPRESSED IN: 22 plant structures; EXPRESSED DURING: 13 growth stages; CONTAINS InterPro DOMAIN/s: NUC153 (InterPro:IPR012580); Has 36638 Blast hits to 21323 proteins in 1057 species: Archae - 109; Bacteria - 2369; Metazoa - 13796; Fungi - 4858; Plants - 1657; Viruses - 489; Other Euka…
1.262	AT4G02450	0.801364	25.5	AT4G02450	HSP20-like chaperones superfamily protein
1.26	AT1G26550	0.803041	14.8	AT1G26550	FKBP-like peptidyl-prolyl cis-trans isomerase family protein
1.26	AT1G61010	0.803135	77.3	CPSF73-I	cleavage and polyadenylation specificity factor 73-I
1.258	AT5G58230	0.805386	48.2	MSI1	Transducin/WD40 repeat-like superfamily protein
1.258	AT5G14240	0.805629	28.7	AT5G14240	Thioredoxin superfamily protein
1.258	AT1G62380	0.806466	36.2	ACO2	ACC oxidase 2
1.257	AT2G20450	0.806567	15.5	AT2G20450	Ribosomal protein L14
1.256	AT3G16460	0.808425	72.4	JAL34	Mannose-binding lectin superfamily protein
1.254	AT1G52930	0.810725	36.7	AT1G52930	Ribosomal RNA processing Brix domain protein
1.254	AT3G54670	0.811248	143.1	TTN8	Structural maintenance of chromosomes (SMC) family protein
1.252	AT4G19150	0.813168	25.5	AT4G19150	Ankyrin repeat family protein
1.25	AT1G67730	0.81521	35.7	KCR1	beta-ketoacyl reductase 1
1.249	AT1G65980	0.816665	17.4	TPX1	thioredoxin-dependent peroxidase 1
1.249	AT5G01590	0.816729	61.6	AT5G01590	unknown protein; FUNCTIONS IN: molecular_function unknown; INVOLVED IN: biological_process unknown; LOCATED IN: chloroplast, chloroplast envelope; EXPRESSED IN: 22 plant structures; EXPRESSED DURING: 13 growth stages; Has 60 Blast hits to 59 proteins in 31 species: Archae - 0; Bacteria - 20; Metazoa - 1; Fungi - 2; Plants - 33; Viruses - 0; Other Eukaryotes - 4 (source: NCBI BLink).
1.248	AT3G50370	0.853231	236.1	AT3G50370	unknown protein; FUNCTIONS IN: molecular_function unknown; INVOLVED IN: biological_process unknown; LOCATED IN: cellular_component unknown; EXPRESSED IN: 26 plant structures; EXPRESSED DURING: 15 growth stages; Has 27734 Blast hits to 16708 proteins in 1259 species: Archae - 81; Bacteria - 3434; Metazoa - 10876; Fungi - 2514; Plants - 987; Viruses - 212; Other Eukaryotes - 9630 (source: NCBI BLin…
1.246	AT5G22320	0.819769	50.5	AT5G22320	Leucine-rich repeat (LRR) family protein
1.245	AT2G03750	0.821607	40.8	AT2G03750	P-loop containing nucleoside triphosphate hydrolases superfamily protein
1.243	AT1G14610	0.934957	125.8	TWN2	valyl-tRNA synthetase / valine--tRNA ligase (VALRS)
1.242	AT3G03600	0.824327	24.8	RPS2	ribosomal protein S2
1.242	AT5G03740	0.825043	31.8	HD2C	histone deacetylase 2C
1.24	AT5G11900	0.827203	21.6	AT5G11900	Translation initiation factor SUI1 family protein
1.24	AT1G55340	0.827894	23.4	AT1G55340	Protein of unknown function (DUF1639)
1.238	AT4G15550	0.829921	53.8	IAGLU	indole-3-acetate beta-D-glucosyltransferase
1.236	AT2G17870	0.831732	29.5	CSP3	cold shock domain protein 3
1.236	AT3G20550	0.831892	36.9	DDL	SMAD/FHA domain-containing protein
1.235	AT4G34980	0.832935	81	SLP2	subtilisin-like serine protease 2
1.235	AT5G10450	0.833673	31	GRF6	G-box regulating factor 6
1.232	AT3G02540	0.837359	44.2	RAD23C	Rad23 UV excision repair protein family
1.231	AT5G53930	0.837811	59.4	AT5G53930	unknown protein; LOCATED IN: chloroplast; Has 1807 Blast hits to 1807 proteins in 277 species: Archae - 0; Bacteria - 0; Metazoa - 736; Fungi - 347; Plants - 385; Viruses - 0; Other Eukaryotes - 339 (source: NCBI BLink).
1.231	AT2G41500	0.838322	61.8	LIS	WD-40 repeat family protein / small nuclear ribonucleoprotein Prp4p-related
1.23	AT4G26010	0.838874	33.8	AT4G26010	Peroxidase superfamily protein
1.229	AT2G30800	0.83998	144.4	HVT1	helicase in vascular tissue and tapetum
1.229	AT5G11880	0.840143	54.1	AT5G11880	Pyridoxal-dependent decarboxylase family protein
1.227	AT5G46430	0.842477	15.5	AT5G46430	Ribosomal protein L32e
1.225	AT4G22360	0.84495	42.7	AT4G22360	SWIB complex BAF60b domain-containing protein
1.225	AT3G12490	0.845382	26.3	CYSB	cystatin B
1.224	AT1G36370	0.846983	66.3	SHM7	serine hydroxymethyltransferase 7
1.224	AT1G06670	0.84701	174.4	NIH	nuclear DEIH-boxhelicase
1.223	AT4G16143	0.847858	58.9	IMPA-2	importin alpha isoform 2
1.223	AT3G06860	0.847859	78.8	MFP2	multifunctional protein 2
1.222	AT1G31817	0.848474	33.9	NFD3	Ribosomal L18p/L5e family protein
1.222	ATCG00750	0.848974	15	RPS11	ribosomal protein S11
1.222	AT2G13370	0.849118	197.1	CHR5	chromatin remodeling 5
1.222	AT1G61040	0.849335	71.3	VIP5	plus-3 domain-containing protein
1.221	AT5G23060	0.850373	41.3	CaS	calcium sensing receptor
1.22	AT5G59290	0.851807	40.2	UXS3	UDP-glucuronic acid decarboxylase 3
1.218	AT5G14780	0.853481	42.4	FDH	formate dehydrogenase
1.218	AT3G50520	0.853565	26	AT3G50520	Phosphoglycerate mutase family protein
1.218	AT2G19730	0.854041	15.9	AT2G19730	Ribosomal L28e protein family
1.215	AT2G41060	0.857383	49	AT2G41060	RNA-binding (RRM/RBD/RNP motifs) family protein
1.214	AT1G22300	0.858965	28.9	GRF10	general regulatory factor 10
1.212	AT4G10760	0.860802	76.6	MTA	mRNAadenosine methylase
1.212	AT5G02500	0.861833	71.3	HSC70-1	heat shock cognate protein 70-1
1.212	AT5G51970	0.861921	39.2	AT5G51970	GroES-like zinc-binding alcohol dehydrogenase family protein
1.212	AT5G63960	0.920813	125.1	AT5G63960	DNA binding;nucleotide binding;nucleic acid binding;DNA-directed DNA polymerases;DNA-directed DNA polymerases
1.209	AT4G16265	0.865363	13.1	NRPB9B	RNA polymerases M/15 Kd subunit
1.209	AT4G02840	0.865447	12.7	AT4G02840	Small nuclear ribonucleoprotein family protein
1.208	AT4G01630	0.865714	27.7	EXPA17	expansin A17
1.208	AT1G77030	0.865792	93.4	AT1G77030	hydrolases, acting on acid anhydrides, in phosphorus-containing anhydrides;ATP-dependent helicases;nucleic acid binding;ATP binding;RNA binding;helicases
1.208	AT1G80410	0.866765	103.9	EMB2753	tetratricopeptide repeat (TPR)-containing protein
1.207	AT1G51710	0.867275	53.7	UBP6	ubiquitin-specific protease 6
1.206	AT2G47970	0.88589	46.1	AT2G47970	Nuclear pore localisation protein NPL4
1.205	AT4G29410	0.870552	15.9	AT4G29410	Ribosomal L28e protein family
1.204	AT1G33590	0.871125	51.7	AT1G33590	Leucine-rich repeat (LRR) family protein
1.204	AT1G20370	0.871222	61.5	AT1G20370	Pseudouridine synthase family protein
1.204	AT2G16600	0.87138	18.5	ROC3	rotamase CYP 3
1.204	AT3G63070	0.871662	149.2	AT3G63070	Tudor/PWWP/MBT domain-containing protein
1.204	AT4G25900	0.871683	36.2	AT4G25900	Galactose mutarotase-like superfamily protein
1.201	AT2G33800	0.875119	32.6	EMB3113	Ribosomal protein S5 family protein
1.2	AT1G56330	0.875818	22	SAR1B	secretion-associated RAS 1B
1.2	AT2G17250	0.87595	65.3	EMB2762	CCAAT-binding factor
1.2	AT1G08420	0.876817	108.5	BSL2	BRI1 suppressor 1 (BSU1)-like 2
1.199	AT1G29920	0.87751	28.2	CAB2	chlorophyll A/B-binding protein 2
1.197	AT5G42920	0.880182	92.5	THO5	THO complex, subunit 5
1.196	AT3G60500	0.921891	48.3	CER7	3'-5'-exoribonuclease family protein
1.195	AT3G28730	0.882991	71.6	HMG	high mobility group
1.194	AT4G26630	0.883221	85.2	AT4G26630	DEK domain-containing chromatin associated protein
1.194	AT5G42190	0.884121	19.1	AT5G42190	E3 ubiquitin ligase SCF complex subunit SKP1/ASK1 family protein
1.193	AT4G23650	0.885114	59.3	CDPK6	calcium-dependent protein kinase 6
1.193	AT5G60990	0.885203	51.1	AT5G60990	DEA(D/H)-box RNA helicase family protein
1.19	AT4G16830	0.889199	37.4	AT4G16830	Hyaluronan / mRNA binding family
1.19	AT5G59730	0.909681	71.2	EXO70H7	exocyst subunit exo70 family protein H7
1.189	AT3G14990	0.889828	41.8	DJ1A	Class I glutamine amidotransferase-like superfamily protein
1.189	AT1G72730	0.949299	46.7	AT1G72730	DEA(D/H)-box RNA helicase family protein
1.186	AT2G44060	0.893703	36	AT2G44060	Late embryogenesis abundant protein, group 2
1.186	AT5G01290	0.893793	77	AT5G01290	mRNA capping enzyme family protein
1.185	AT3G21540	0.89497	106	AT3G21540	transducin family protein / WD-40 repeat family protein
1.185	AT4G37870	0.894996	73.4	PCK1	phosphoenolpyruvate carboxykinase 1
1.184	AT1G54080	0.897087	47.8	UBP1A	oligouridylate-binding protein 1A
1.182	AT1G06460	0.898674	31.2	ACD32.1	alpha-crystallin domain 32.1
1.182	AT2G28950	0.898915	27.8	EXPA6	expansin A6
1.181	AT3G12580	0.899854	71.1	HSP70	heat shock protein 70
1.179	AT3G21720	0.902456	64.2	ICL	isocitrate lyase
1.179	AT1G20190	0.902803	26.7	EXPA11	expansin 11
1.177	AT4G21280	0.905554	23.8	PSBQA	photosystem II subunit QA
1.176	AT2G18900	0.907309	88	AT2G18900	Transducin/WD40 repeat-like superfamily protein
1.176	AT3G46740	0.91511	89.1	TOC75-III	translocon at the outer envelope membrane of chloroplasts 75-III
1.175	AT2G44950	0.907656	99.7	HUB1	histone mono-ubiquitination 1
1.175	AT5G65220	0.907691	19.4	AT5G65220	Ribosomal L29 family protein
1.175	AT1G02690	0.907701	59.5	IMPA-6	importin alpha isoform 6
1.173	AT3G61110	0.909992	9.6	RS27A	ribosomal protein S27
1.173	AT1G06650	0.910265	42	AT1G06650	2-oxoglutarate (2OG) and Fe(II)-dependent oxygenase superfamily protein
1.172	AT2G06850	0.912421	34.3	XTH4	xyloglucan endotransglucosylase/hydrolase 4
1.171	AT5G64610	0.912722	51.4	HAM1	histone acetyltransferase of the MYST family 1
1.171	AT2G41530	0.913608	31.6	SFGH	S-formylglutathione hydrolase
1.17	AT4G08350	0.91449	115.3	GTA2	global transcription factor group A2
1.169	AT5G27650	0.916076	118	AT5G27650	Tudor/PWWP/MBT superfamily protein
1.169	AT4G30200	0.972592	78.7	VEL1	vernalization5/VIN3-like
1.168	AT1G29320	0.916534	52.2	AT1G29320	Transducin/WD40 repeat-like superfamily protein
1.168	AT2G01530	0.916571	17.6	MLP329	MLP-like protein 329
1.168	AT5G61790	0.917356	60.4	CNX1	calnexin 1
1.168	AT2G36870	0.917575	34.5	XTH32	xyloglucan endotransglucosylase/hydrolase 32
1.166	AT1G44900	0.941033	105.5	MCM2	minichromosome maintenance (MCM2/3/5) family protein
1.162	AT1G63780	0.924242	34.1	IMP4	Ribosomal RNA processing Brix domain protein
1.162	AT3G28270	0.971711	41.6	AT3G28270	Protein of unknown function (DUF677)
1.161	AT3G02230	0.92574	40.6	RGP1	reversibly glycosylated polypeptide 1
1.161	AT4G22140	0.926032	25.4	EBS	PHD finger family protein / bromo-adjacent homology (BAH) domain-containing protein
1.16	AT2G44200	0.92787	57.8	AT2G44200	CBF1-interacting co-repressor CIR, N-terminal;Pre-mRNA splicing factor
1.157	AT1G52100	0.931022	47.6	AT1G52100	Mannose-binding lectin superfamily protein
1.157	AT5G65110	0.931082	77.4	ACX2	acyl-CoA oxidase 2
1.157	AT3G17390	0.931635	42.8	MTO3	S-adenosylmethionine synthetase family protein
1.156	AT4G11010	0.932154	25.7	NDPK3	nucleoside diphosphate kinase 3
1.155	AT4G28200	0.933713	74.6	AT4G28200	FUNCTIONS IN: molecular_function unknown; INVOLVED IN: RNA processing; LOCATED IN: intracellular; EXPRESSED IN: 22 plant structures; EXPRESSED DURING: 13 growth stages; CONTAINS InterPro DOMAIN/s: RNA-processing protein, HAT helix (InterPro:IPR003107), U3 small nucleolar RNA-associated protein 6 (InterPro:IPR013949); Has 492 Blast hits to 480 proteins in 206 species: Archae - 0; Bacteria - 2; Met…
1.154	AT4G39100	0.934906	26.1	SHL1	PHD finger family protein / bromo-adjacent homology (BAH) domain-containing protein
1.154	AT1G10580	0.93525	65.1	AT1G10580	Transducin/WD40 repeat-like superfamily protein
1.153	AT5G41340	0.937134	21.3	UBC4	ubiquitin conjugating enzyme 4
1.151	AT5G22060	0.938751	46.4	J2	DNAJ homologue 2
1.151	AT1G17290	0.939422	59.8	AlaAT1	alanine aminotransferas
1.15	AT2G30050	0.940528	32.6	AT2G30050	transducin family protein / WD-40 repeat family protein
1.15	AT5G16390	0.940537	29.6	CAC1	chloroplastic acetylcoenzyme A carboxylase 1
1.149	AT5G43630	0.959305	90.6	TZP	zinc knuckle (CCHC-type) family protein
1.148	AT4G18100	0.943632	15.5	AT4G18100	Ribosomal protein L32e
1.146	AT2G37170	0.946218	30.4	PIP2B	plasma membrane intrinsic protein 2
1.145	AT3G16520	0.94704	51.2	UGT88A1	UDP-glucosyl transferase 88A1
1.144	AT4G28450	0.949119	51.3	AT4G28450	nucleotide binding;protein binding
1.144	AT2G02090	0.968119	86.2	ETL1	SNF2 domain-containing protein / helicase domain-containing protein
1.143	AT3G48710	0.949464	52	AT3G48710	DEK domain-containing chromatin associated protein
1.143	AT5G20160	0.949625	17.6	AT5G20160	Ribosomal protein L7Ae/L30e/S12e/Gadd45 family protein
1.141	AT1G80240	0.951895	40.2	DGR1	Protein of unknown function, DUF642
1.14	AT2G03760	0.953763	37.1	SOT12	sulphotransferase 12
1.14	AT5G08180	0.954119	16.9	AT5G08180	Ribosomal protein L7Ae/L30e/S12e/Gadd45 family protein
1.139	AT5G59870	0.955031	16	HTA6	histone H2A.W.6
1.138	AT3G54170	0.956212	37.2	FIP37	FKBP12 interacting protein 37
1.138	AT4G20830	0.961737	63.5	AT4G20830	FAD-binding Berberine family protein
1.137	AT4G28910	0.957852	44.9	NINJA	novel interactor of JAZ
1.137	AT1G09490	0.974548	35.6	AT1G09490	NAD(P)-binding Rossmann-fold superfamily protein
1.137	AT2G43150	0.977198	23.4	AT2G43150	Proline-rich extensin-like family protein
1.134	AT3G44300	0.962349	37.1	NIT2	nitrilase 2
1.133	AT3G02090	0.977603	59.6	MPPBETA	Insulinase (Peptidase family M16) protein
1.132	AT5G14660	0.981312	30.6	PDF1B	peptide deformylase 1B
1.131	AT4G29350	0.965283	14	PFN2	profilin 2
1.131	AT4G37800	0.965653	33.7	XTH7	xyloglucan endotransglucosylase/hydrolase 7
1.131	AT2G37600	0.966046	12.7	AT2G37600	Ribosomal protein L36e family protein
1.129	AT5G27600	0.968991	77.3	LACS7	long-chain acyl-CoA synthetase 7
1.129	AT1G26460	0.970662	70.2	AT1G26460	Tetratricopeptide repeat (TPR)-like superfamily protein
1.127	AT1G03330	0.970835	10.7	LSM2	Small nuclear ribonucleoprotein family protein
1.126	AT5G61770	0.972088	38.9	PPAN	PETER PAN-like protein
1.125	AT4G04885	0.974267	89.2	PCFS4	PCF11P-similar protein 4
1.124	AT5G61330	0.97484	49.7	AT5G61330	rRNA processing protein-related
1.122	AT5G10010	0.978054	50.5	AT5G10010	unknown protein; FUNCTIONS IN: molecular_function unknown; INVOLVED IN: biological_process unknown; LOCATED IN: nucleolus; EXPRESSED IN: 25 plant structures; EXPRESSED DURING: 15 growth stages; BEST Arabidopsis thaliana protein match is: unknown protein (TAIR:AT5G64910.1); Has 33260 Blast hits to 16857 proteins in 1270 species: Archae - 88; Bacteria - 3040; Metazoa - 11915; Fungi - 3137; Plants -…
1.122	AT2G05520	0.978168	14.3	GRP-3	glycine-rich protein 3
1.122	AT2G36460	0.978197	38.4	FBA6	Aldolase superfamily protein
1.122	AT2G25430	0.996173	72	AT2G25430	epsin N-terminal homology (ENTH) domain-containing protein / clathrin assembly protein-related
1.121	AT5G06160	0.979285	58.9	ATO	splicing factor-related
1.12	AT4G05410	0.980458	56.5	YAO	Transducin/WD40 repeat-like superfamily protein
1.119	AT5G40200	0.982088	65.1	DEG9	DegP protease 9
1.119	AT2G43110	0.982355	32.6	AT2G43110	unknown protein; Has 212 Blast hits to 211 proteins in 96 species: Archae - 0; Bacteria - 6; Metazoa - 62; Fungi - 91; Plants - 31; Viruses - 0; Other Eukaryotes - 22 (source: NCBI BLink).
1.119	AT1G22780	0.982691	17.5	PFL	Ribosomal protein S13/S18 family
1.117	AT4G17870	0.984089	21.6	PYR1	Polyketide cyclase/dehydrase and lipid transport superfamily protein
1.117	AT3G58610	0.9847	63.8	AT3G58610	ketol-acid reductoisomerase
1.117	AT5G52650	0.984937	19.5	AT5G52650	RNA binding Plectin/S10 domain-containing protein
1.116	AT3G12800	0.986441	31.8	SDRB	short-chain dehydrogenase-reductase B
1.114	AT3G16420	0.989439	32.1	PBP1	PYK10-binding protein 1
1.113	AT3G52050	0.906599	49.2	AT3G52050	5'-3' exonuclease family protein
1.113	AT3G56860	0.989546	51.4	UBA2A	UBP1-associated protein 2A
1.113	AT1G64710	0.990457	43.2	AT1G64710	GroES-like zinc-binding dehydrogenase family protein
1.112	AT3G62130	0.990987	50.7	LCD	Pyridoxal phosphate (PLP)-dependent transferases superfamily protein
1.11	AT3G58750	0.947689	56.6	CSY2	citrate synthase 2
1.11	AT5G14030	0.994447	21.1	AT5G14030	translocon-associated protein beta (TRAPB) family protein
1.109	AT1G63660	0.995662	59.3	AT1G63660	GMP synthase (glutamine-hydrolyzing), putative / glutamine amidotransferase, putative
1.108	AT5G62350	0.996699	22.2	AT5G62350	Plant invertase/pectin methylesterase inhibitor superfamily protein
1.107	AT3G50000	0.998156	47.2	CKA2	casein kinase II, alpha chain 2
1.107	AT1G12910	0.998198	39.1	ATAN11	Transducin/WD40 repeat-like superfamily protein
1.107	AT4G24680	0.998354	155.3	MOS1	modifier of snc1
1.107	AT5G51980	0.998667	47.3	AT5G51980	Transducin/WD40 repeat-like superfamily protein
1.105	AT5G65900	0.998667	72	AT5G65900	DEA(D/H)-box RNA helicase family protein
1.104	AT5G07030	0.99808	48.7	AT5G07030	Eukaryotic aspartyl protease family protein
1.103	AT2G31410	0.995556	22.7	AT2G31410	unknown protein; Has 1719 Blast hits to 1091 proteins in 184 species: Archae - 5; Bacteria - 24; Metazoa - 559; Fungi - 169; Plants - 192; Viruses - 1; Other Eukaryotes - 769 (source: NCBI BLink).
1.103	AT1G70620	0.996565	104.9	AT1G70620	cyclin-related
1.103	AT4G22010	0.996612	60.4	sks4	SKU5 similar 4
1.102	AT3G60245	0.995144	10.2	AT3G60245	Zinc-binding ribosomal protein family protein
1.101	AT1G78850	0.99372	49	AT1G78850	D-mannose binding lectin protein with Apple-like carbohydrate-binding domain
1.098	AT1G74230	0.989311	28.7	GR-RBP5	glycine-rich RNA-binding protein 5
1.096	AT3G02220	0.986445	25.6	AT3G02220	unknown protein; CONTAINS InterPro DOMAIN/s: Protein of unknown function DUF2039 (InterPro:IPR019351); Has 215 Blast hits to 215 proteins in 94 species: Archae - 2; Bacteria - 2; Metazoa - 125; Fungi - 4; Plants - 38; Viruses - 0; Other Eukaryotes - 44 (source: NCBI BLink).
1.096	AT3G07790	0.987059	56.8	AT3G07790	DGCR14-related
1.095	AT5G50920	0.984555	103.4	CLPC1	CLPC homologue 1
1.094	AT4G25340	0.983431	52.2	FKBP53	FK506 BINDING PROTEIN 53
1.094	AT1G20220	0.983472	33.7	AT1G20220	Alba DNA/RNA-binding protein
1.094	AT2G31670	0.9841	28.8	AT2G31670	Stress responsive alpha-beta barrel domain protein
1.093	AT1G06020	0.981933	37.6	AT1G06020	pfkB-like carbohydrate kinase family protein
1.093	AT1G73820	0.982462	22.3	AT1G73820	Ssu72-like family protein
1.09	AT2G09990	0.977412	16.6	AT2G09990	Ribosomal protein S5 domain 2-like superfamily protein
1.09	AT1G26110	0.978005	64.3	DCP5	decapping 5
1.087	AT2G01250	0.974056	28.2	AT2G01250	Ribosomal protein L30/L7 family protein
1.085	AT5G02490	0.91086	71.3	Hsp70-2	Heat shock protein 70 (Hsp 70) family protein
1.084	AT3G52090	0.968992	17.1	NRPB11	DNA-directed RNA polymerase, RBP11-like
1.084	AT5G63420	0.970157	100.5	emb2746	RNA-metabolising metallo-beta-lactamase family protein
1.083	AT5G61150	0.967782	71.7	VIP4	leo1-like family protein
1.083	ATCG00820	0.968452	10.6	RPS19	ribosomal protein S19
1.082	AT3G03940	0.966341	77.9	AT3G03940	Protein kinase family protein
1.081	AT4G00990	0.965368	96	AT4G00990	Transcription factor jumonji (jmjC) domain-containing protein
1.081	AT5G07440	0.965826	44.7	GDH2	glutamate dehydrogenase 2
1.08	AT2G21470	0.964213	78.5	SAE2	SUMO-activating enzyme 2
1.08	AT1G04690	0.96471	36.5	KAB1	potassium channel beta subunit 1
1.079	AT1G02090	0.962858	29.5	FUS5	Proteasome component (PCI) domain protein
1.078	AT4G12720	0.960784	31.9	NUDT7	MutT/nudix family protein
1.078	AT3G56720	0.960963	44	AT3G56720	unknown protein; FUNCTIONS IN: molecular_function unknown; INVOLVED IN: biological_process unknown; LOCATED IN: cellular_component unknown; EXPRESSED IN: 24 plant structures; EXPRESSED DURING: 15 growth stages.
1.078	AT1G71695	0.961613	39.5	AT1G71695	Peroxidase superfamily protein
1.077	AT1G08200	0.959744	43.8	AXS2	UDP-D-apiose/UDP-D-xylose synthase 2
1.075	AT4G22285	0.9567	62.9	AT4G22285	Ubiquitin C-terminal hydrolases superfamily protein
1.073	AT2G40360	0.954463	85.3	AT2G40360	Transducin/WD40 repeat-like superfamily protein
1.072	AT5G14520	0.953239	67.9	AT5G14520	pescadillo-related
1.07	AT1G75510	0.949275	29.7	AT1G75510	Transcription initiation factor IIF, beta subunit
1.069	AT3G51600	0.947996	12.5	LTP5	lipid transfer protein 5
1.069	AT3G16980	0.948536	13.3	NRPB9A	RNA polymerases M/15 Kd subunit
1.068	AT1G80070	0.94688	275.3	SUS2	Pre-mRNA-processing-splicing factor
1.068	AT3G09260	0.947738	59.7	PYK10	Glycosyl hydrolase superfamily protein
1.065	AT4G17190	0.943023	39.8	FPS2	farnesyl diphosphate synthase 2
1.064	AT3G52580	0.942038	16.2	AT3G52580	Ribosomal protein S11 family protein
1.061	AT3G26650	0.936489	42.5	GAPA	glyceraldehyde 3-phosphate dehydrogenase A subunit
1.061	AT2G06210	0.937593	124	ELF8	binding
1.06	AT3G18165	0.93507	29.7	MOS4	modifier of snc1,4
1.06	AT4G16430	0.935144	52.2	AT4G16430	basic helix-loop-helix (bHLH) DNA-binding superfamily protein
1.06	AT4G30170	0.935727	35.8	AT4G30170	Peroxidase family protein
1.059	AT3G58180	0.83471	34.1	AT3G58180	ARM repeat superfamily protein
1.057	AT2G45960	0.930757	32.4	PIP1B	plasma membrane intrinsic protein 1B
1.057	AT3G18790	0.932016	35.4	AT3G18790	FUNCTIONS IN: molecular_function unknown; INVOLVED IN: biological_process unknown; LOCATED IN: chloroplast; EXPRESSED IN: 22 plant structures; EXPRESSED DURING: 13 growth stages; CONTAINS InterPro DOMAIN/s: Isy1-like splicing (InterPro:IPR009360); Has 1147 Blast hits to 965 proteins in 236 species: Archae - 12; Bacteria - 13; Metazoa - 351; Fungi - 230; Plants - 49; Viruses - 9; Other Eukaryotes …
1.056	AT4G19610	0.930655	91.5	AT4G19610	nucleotide binding;nucleic acid binding;RNA binding
1.055	AT4G10480	0.927866	23.2	AT4G10480	Nascent polypeptide-associated complex (NAC), alpha subunit family protein
1.055	AT5G15230	0.928638	12	GASA4	GAST1 protein homolog 4
1.053	AT4G01560	0.92502	39.8	MEE49	Ribosomal RNA processing Brix domain protein
1.051	AT5G47210	0.922163	38	AT5G47210	Hyaluronan / mRNA binding family
1.051	AT1G44575	0.922983	28	NPQ4	Chlorophyll A-B binding family protein
1.051	AT1G06680	0.923347	28.1	PSBP-1	photosystem II subunit P-1
1.048	AT5G26710	0.816684	81	AT5G26710	Glutamyl/glutaminyl-tRNA synthetase, class Ic
1.048	AT4G19410	0.917924	55.8	AT4G19410	Pectinacetylesterase family protein
1.048	AT4G38890	0.917955	77.5	AT4G38890	FMN-linked oxidoreductases superfamily protein
1.048	AT1G06290	0.918837	75.6	ACX3	acyl-CoA oxidase 3
1.047	ATCG00065	0.916433	13.8	RPS12	ribosomal protein S12A
1.047	AT3G18740	0.917118	12.3	RLK902	Ribosomal protein L7Ae/L30e/S12e/Gadd45 family protein
1.047	AT1G60170	0.917219	52.6	emb1220	pre-mRNA processing ribonucleoprotein binding region-containing protein
1.046	AT2G33340	0.914967	56.7	MAC3B	MOS4-associated complex 3B
1.045	AT4G30610	0.914192	52.8	BRS1	alpha/beta-Hydrolases superfamily protein
1.045	AT1G32130	0.914533	57.4	IWS1	Transcription elongation factor (TFIIS) family protein
1.043	AT5G23540	0.910775	34.3	AT5G23540	Mov34/MPN/PAD-1 family protein
1.042	AT1G14810	0.909854	40.7	AT1G14810	semialdehyde dehydrogenase family protein
1.041	AT1G31970	0.908672	59.6	STRS1	DEA(D/H)-box RNA helicase family protein
1.04	AT2G31610	0.906355	27.5	AT2G31610	Ribosomal protein S3 family protein
1.04	AT1G56110	0.906669	58.6	NOP56	homolog of nucleolar protein NOP56
1.04	AT3G08030	0.906676	39	AT3G08030	Protein of unknown function, DUF642
1.039	AT1G61730	0.906005	40.9	AT1G61730	DNA-binding storekeeper protein-related transcriptional regulator
1.038	AT5G01600	0.903724	28.2	FER1	ferretin 1
1.038	AT1G30880	0.904459	13.4	AT1G30880	unknown protein; Has 24 Blast hits to 24 proteins in 8 species: Archae - 0; Bacteria - 0; Metazoa - 2; Fungi - 0; Plants - 22; Viruses - 0; Other Eukaryotes - 0 (source: NCBI BLink).
1.037	AT1G22270	0.903136	14	AT1G22270	Trm112p-like protein
1.036	AT4G17520	0.900373	38.9	AT4G17520	Hyaluronan / mRNA binding family
1.036	AT2G47250	0.900762	82.6	AT2G47250	RNA helicase family protein
1.036	AT1G09770	0.90097	95.7	CDC5	cell division cycle 5
1.036	AT3G07610	0.90109	118.8	IBM1	Transcription factor jumonji (jmjC) domain-containing protein
1.035	AT5G58290	0.899236	45.7	RPT3	regulatory particle triple-A ATPase 3
1.034	AT3G13670	0.897407	78.6	AT3G13670	Protein kinase family protein
1.034	AT5G41520	0.897647	19.7	RPS10B	RNA binding Plectin/S10 domain-containing protein
1.032	AT5G27640	0.894892	84.9	TIF3B1	translation initiation factor 3B1
1.03	AT5G20720	0.834301	26.8	CPN20	chaperonin 20
1.03	AT2G47330	0.891599	83	AT2G47330	P-loop containing nucleoside triphosphate hydrolases superfamily protein
1.03	AT5G63670	0.891833	13.4	SPT42	SPT4 homolog 2
1.029	AT1G78900	0.890657	68.8	VHA-A	vacuolar ATP synthase subunit A
1.028	AT1G14650	0.889632	87.5	AT1G14650	SWAP (Suppressor-of-White-APricot)/surp domain-containing protein / ubiquitin family protein
1.028	AT4G37210	0.889695	52.2	AT4G37210	Tetratricopeptide repeat (TPR)-like superfamily protein
1.027	AT5G04430	0.887488	36	BTR1L	binding to TOMV RNA 1L (long form)
1.026	AT1G65930	0.886288	45.7	cICDH	cytosolic NADP+-dependent isocitrate dehydrogenase
1.024	AT4G13615	0.88337	7.2	AT4G13615	Uncharacterised protein family SERF
1.022	AT5G64420	0.880119	146	AT5G64420	DNA polymerase V family
1.022	AT5G41370	0.881074	87	XPB1	homolog of xeroderma pigmentosum complementation group B 1
1.022	AT5G22650	0.881218	32.3	HD2B	histone deacetylase 2B
1.022	AT1G72320	0.881232	84.8	PUM23	pumilio 23
1.021	AT2G47730	0.878658	29.2	GSTF8	glutathione S-transferase phi 8
1.019	AT4G12610	0.875944	56.1	RAP74	transcription activators;DNA binding;RNA polymerase II transcription factors;catalytics;transcription initiation factors
1.019	AT3G49470	0.876701	23.7	NACA2	nascent polypeptide-associated complex subunit alpha-like protein 2
1.018	AT5G46790	0.873964	25.3	PYL1	PYR1-like 1
1.018	AT1G48920	0.874121	58.7	NUC-L1	nucleolin like 1
1.018	AT1G24800	0.874986	49.6	AT1G24800	F-box family protein
1.017	AT2G34160	0.872923	14.6	AT2G34160	Alba DNA/RNA-binding protein
1.017	AT2G38560	0.873432	42	TFIIS	transcript elongation factor IIS
1.016	ATCG01310	0.872041	29.8	RPL2.2	ribosomal protein L2
1.016	AT1G74970	0.87216	22.6	RPS9	ribosomal protein S9
1.014	AT2G42690	0.816341	46	AT2G42690	alpha/beta-Hydrolases superfamily protein
1.014	AT1G65440	0.868139	184.9	GTB1	global transcription factor group B1
1.014	AT4G32260	0.868397	23.9	PDE334	ATPase, F0 complex, subunit B/B', bacterial/chloroplast
1.014	AT3G47620	0.869295	52.3	TCP14	TEOSINTE BRANCHED, cycloidea and PCF (TCP) 14
1.013	AT2G41630	0.8666	34.3	TFIIB	transcription factor IIB
1.013	AT2G47990	0.866639	58.9	SWA1	transducin family protein / WD-40 repeat family protein
1.013	AT2G45740	0.867061	25.9	PEX11D	peroxin 11D
1.012	AT1G30580	0.866207	44.4	AT1G30580	GTP binding
1.011	AT1G07940	0.863976	49.5	AT1G07940	GTP binding Elongation factor Tu family protein
1.011	AT1G11650	0.864032	44.1	RBP45B	RNA-binding (RRM/RBD/RNP motifs) family protein
1.011	AT1G62830	0.865008	93.3	LDL1	LSD1-like 1
1.009	AT2G19760	0.860713	14.3	PRF1	profilin 1
1.009	AT1G15930	0.860944	15.4	AT1G15930	Ribosomal protein L7Ae/L30e/S12e/Gadd45 family protein
1.007	AT3G22590	0.858609	47.5	PHP	PLANT HOMOLOGOUS TO PARAFIBROMIN
1.007	AT5G43940	0.858652	42	HOT5	GroES-like zinc-binding dehydrogenase family protein
1.007	AT5G14320	0.859082	19.1	EMB3137	Ribosomal protein S13/S18 family
1.006	AT1G48950	0.856166	65.2	AT1G48950	C3HC zinc finger-like
1.006	AT5G15550	0.857053	47.3	AT5G15550	Transducin/WD40 repeat-like superfamily protein
1.003	AT3G24080	0.852904	74.9	AT3G24080	KRR1 family protein
1.002	AT3G19080	0.830537	52.2	AT3G19080	SWIB complex BAF60b domain-containing protein
1.002	AT3G51880	0.85116	21	HMGB1	high mobility group B1
1	AT5G09860	0.848152	68.3	THO1	nuclear matrix protein-related
0.998	AT1G32360	0.844744	40.7	AT1G32360	Zinc finger (CCCH-type) family protein
0.998	AT5G55660	0.845102	87.2	AT5G55660	DEK domain-containing chromatin associated protein
0.996	AT3G58570	0.842467	69.2	AT3G58570	P-loop containing nucleoside triphosphate hydrolases superfamily protein
0.995	AT5G19900	0.839771	55.5	AT5G19900	PRLI-interacting factor, putative
0.994	AT3G13940	0.839367	50.6	AT3G13940	DNA binding;DNA-directed RNA polymerases
0.993	AT3G03250	0.828209	51.7	UGP1	UDP-GLUCOSE PYROPHOSPHORYLASE 1
0.993	AT1G53240	0.836942	35.8	mMDH1	Lactate/malate dehydrogenase family protein
0.993	AT1G09780	0.83803	60.5	iPGAM1	Phosphoglycerate mutase, 2,3-bisphosphoglycerate-independent
0.992	AT2G38710	0.835283	24.2	AT2G38710	AMMECR1 family
0.992	AT1G65700	0.836024	10.7	LSM8	Small nuclear ribonucleoprotein family protein
0.992	AT3G12680	0.836619	57.6	HUA1	floral homeotic protein (HUA1)
0.991	AT1G04190	0.814385	37.2	TPR3	Tetratricopeptide repeat (TPR)-like superfamily protein
0.991	AT5G62270	0.833868	48.3	GCD1	FUNCTIONS IN: molecular_function unknown; INVOLVED IN: biological_process unknown; LOCATED IN: cellular_component unknown; BEST Arabidopsis thaliana protein match is: mucin-related (TAIR:AT2G02880.1).
0.99	AT2G42590	0.832792	30.9	GRF9	general regulatory factor 9
0.989	AT1G16210	0.831416	26.8	AT1G16210	unknown protein; CONTAINS InterPro DOMAIN/s: Protein of unknown function DUF1014 (InterPro:IPR010422); Has 16107 Blast hits to 8386 proteins in 1107 species: Archae - 26; Bacteria - 3370; Metazoa - 4013; Fungi - 1516; Plants - 526; Viruses - 120; Other Eukaryotes - 6536 (source: NCBI BLink).
0.987	AT4G05180	0.827935	24.6	PSBQ-2	photosystem II subunit Q-2
0.987	AT5G65430	0.828443	29.5	GRF8	general regulatory factor 8
0.987	AT2G43810	0.828467	9.7	LSM6B	Small nuclear ribonucleoprotein family protein
0.986	AT1G06380	0.826712	28.7	AT1G06380	Ribosomal protein L1p/L10e family
0.986	AT3G52560	0.827614	18.6	UEV1D-4	ubiquitin E2 variant 1D-4
0.985	AT1G73720	0.8254	57.7	SMU1	transducin family protein / WD-40 repeat family protein
0.984	AT1G23130	0.824589	17.8	AT1G23130	Polyketide cyclase/dehydrase and lipid transport superfamily protein
0.983	AT1G47500	0.821898	48.6	RBP47C'	RNA-binding protein 47C'
0.983	AT2G21130	0.822305	18.5	AT2G21130	Cyclophilin-like peptidyl-prolyl cis-trans isomerase family protein
0.983	AT3G04230	0.823029	16.6	AT3G04230	Ribosomal protein S5 domain 2-like superfamily protein
0.982	AT1G54290	0.820814	12.6	AT1G54290	Translation initiation factor SUI1 family protein
0.981	AT1G45145	0.794322	13.1	TRX5	thioredoxin H-type 5
0.981	AT1G09310	0.819482	19.9	AT1G09310	Protein of unknown function, DUF538
0.98	AT3G20650	0.817815	42.2	AT3G20650	mRNA capping enzyme family protein
0.979	AT4G34870	0.816173	18.4	ROC5	rotamase cyclophilin 5
0.976	AT1G79850	0.811316	16.3	RPS17	ribosomal protein S17
0.976	AT1G17130	0.811755	38.5	AT1G17130	Family of unknown function (DUF572)
0.974	AT1G52380	0.808106	46.6	AT1G52380	NUP50 (Nucleoporin 50 kDa) protein
0.974	AT5G55160	0.808916	11.6	SUMO2	small ubiquitin-like modifier 2
0.972	AT4G25210	0.805396	40.3	AT4G25210	DNA-binding storekeeper protein-related transcriptional regulator
0.971	AT5G08680	0.804793	59.8	AT5G08680	ATP synthase alpha/beta family protein
0.97	AT1G16350	0.717628	54	AT1G16350	Aldolase-type TIM barrel family protein
0.97	AT1G15440	0.80237	100.4	PWP2	periodic tryptophan protein 2
0.969	AT1G78300	0.801294	29.1	GRF2	general regulatory factor 2
0.968	AT5G52040	0.79978	41.3	RS41	RNA-binding (RRM/RBD/RNP motifs) family protein
0.967	AT5G26260	0.797579	39.8	AT5G26260	TRAF-like family protein
0.966	AT1G27450	0.797172	31	APT1	adenine phosphoribosyl transferase 1
0.965	AT1G63810	0.795589	120.1	AT1G63810	CONTAINS InterPro DOMAIN/s: Nrap protein (InterPro:IPR005554); Has 396 Blast hits to 382 proteins in 182 species: Archae - 3; Bacteria - 2; Metazoa - 142; Fungi - 146; Plants - 43; Viruses - 0; Other Eukaryotes - 60 (source: NCBI BLink).
0.964	AT2G20330	0.793336	71.2	AT2G20330	Transducin/WD40 repeat-like superfamily protein
0.963	AT1G06220	0.791732	110.4	MEE5	Ribosomal protein S5/Elongation factor G/III/V family protein
0.963	AT5G67320	0.791995	69.7	HOS15	WD-40 repeat family protein
0.963	AT1G72370	0.792766	32.3	P40	40s ribosomal protein SA
0.962	AT5G43720	0.790527	37.4	AT5G43720	Protein of unknown function (DUF2361)
0.961	AT5G41770	0.788506	84.5	AT5G41770	crooked neck protein, putative / cell cycle protein, putative
0.959	AT5G64160	0.785701	24.9	AT5G64160	unknown protein; FUNCTIONS IN: molecular_function unknown; INVOLVED IN: biological_process unknown; LOCATED IN: cellular_component unknown; EXPRESSED IN: 24 plant structures; EXPRESSED DURING: 15 growth stages; Has 30201 Blast hits to 17322 proteins in 780 species: Archae - 12; Bacteria - 1396; Metazoa - 17338; Fungi - 3422; Plants - 5037; Viruses - 0; Other Eukaryotes - 2996 (source: NCBI BLink).
0.959	AT1G20920	0.786485	133	AT1G20920	P-loop containing nucleoside triphosphate hydrolases superfamily protein
0.959	AT2G45520	0.786614	23.4	AT2G45520	unknown protein; FUNCTIONS IN: molecular_function unknown; INVOLVED IN: biological_process unknown; EXPRESSED IN: 23 plant structures; EXPRESSED DURING: 13 growth stages; Has 260 Blast hits to 238 proteins in 75 species: Archae - 0; Bacteria - 6; Metazoa - 94; Fungi - 40; Plants - 38; Viruses - 0; Other Eukaryotes - 82 (source: NCBI BLink).
0.959	AT4G02510	0.786657	160.7	TOC159	translocon at the outer envelope membrane of chloroplasts 159
0.958	AT2G19270	0.712196	39	AT2G19270	CONTAINS InterPro DOMAIN/s: Mitotic checkpoint protein PRCC, C-terminal (InterPro:IPR018800); Has 930 Blast hits to 533 proteins in 146 species: Archae - 0; Bacteria - 18; Metazoa - 327; Fungi - 143; Plants - 61; Viruses - 0; Other Eukaryotes - 381 (source: NCBI BLink).
0.958	AT3G06530	0.784372	246.2	AT3G06530	ARM repeat superfamily protein
0.958	AT1G59760	0.784833	111.8	MTR4	RNA helicase, ATP-dependent, SK12/DOB1 protein
0.957	AT1G19570	0.783462	23.6	DHAR1	dehydroascorbate reductase
0.956	AT3G48170	0.780664	54.9	ALDH10A9	aldehyde dehydrogenase 10A9
0.956	AT5G09660	0.781011	37.3	PMDH2	peroxisomal NAD-malate dehydrogenase 2
0.955	AT4G28880	0.779421	46.9	ckl3	casein kinase I-like 3
0.954	AT1G73840	0.703187	41.8	ESP1	hydroxyproline-rich glycoprotein family protein
0.954	AT1G23310	0.778097	53.3	GGT1	glutamate:glyoxylate aminotransferase
0.954	AT5G08420	0.778802	45.3	AT5G08420	RNA-binding KH domain-containing protein
0.954	AT3G15730	0.778933	91.8	PLDALPHA1	phospholipase D alpha 1
0.952	AT3G62530	0.775321	24.5	AT3G62530	ARM repeat superfamily protein
0.952	AT1G37130	0.775791	102.8	NIA2	nitrate reductase 2
0.951	AT5G38480	0.773038	28.6	GRF3	general regulatory factor 3
0.948	AT4G29060	0.76374	103.7	emb2726	elongation factor Ts family protein
0.948	AT2G16860	0.769282	35.1	AT2G16860	GCIP-interacting family protein
0.947	AT3G16450	0.766909	32	JAL33	Mannose-binding lectin superfamily protein
0.946	AT5G51300	0.765359	87	AT5G51300	splicing factor-related
0.946	AT1G35680	0.765365	24	RPL21C	Ribosomal protein L21
0.946	AT1G49600	0.766037	48.5	RBP47A	RNA-binding protein 47A
0.945	AT5G25520	0.711012	109.1	AT5G25520	SPOC domain / Transcription elongation factor S-II protein
0.943	AT5G39320	0.759258	53.1	UDG4	UDP-glucose 6-dehydrogenase family protein
0.943	AT4G38740	0.76114	18.4	ROC1	rotamase CYP 1
0.942	AT3G13580	0.759344	28.4	AT3G13580	Ribosomal protein L30/L7 family protein
0.942	AT5G45190	0.760565	66.4	AT5G45190	Cyclin family protein
0.941	AT3G52150	0.699774	27.7	PSRP2	RNA-binding (RRM/RBD/RNP motifs) family protein
0.941	AT1G43190	0.758269	48.2	PTB3	polypyrimidine tract-binding protein 3
0.941	AT1G77710	0.758388	9.9	CCP2	CONTAINS InterPro DOMAIN/s: Ubiquitin-like, Ufm1 (InterPro:IPR005375); Has 244 Blast hits to 244 proteins in 106 species: Archae - 0; Bacteria - 0; Metazoa - 149; Fungi - 0; Plants - 47; Viruses - 0; Other Eukaryotes - 48 (source: NCBI BLink).
0.94	AT4G26300	0.74382	72.3	emb1027	Arginyl-tRNA synthetase, class Ic
0.94	AT5G17920	0.756613	84.3	ATMS1	Cobalamin-independent synthase family protein
0.94	AT3G18990	0.75743	39.3	VRN1	AP2/B3-like transcriptional factor family protein
0.939	AT4G16950	0.754969	164.4	RPP5	Disease resistance protein (TIR-NBS-LRR class) family
0.939	AT5G39570	0.755803	43.5	AT5G39570	FUNCTIONS IN: molecular_function unknown; INVOLVED IN: biological_process unknown; LOCATED IN: cytosol, nucleus; EXPRESSED IN: 25 plant structures; EXPRESSED DURING: 14 growth stages; BEST Arabidopsis thaliana protein match is: glycine-rich protein (TAIR:AT3G29075.1); Has 30201 Blast hits to 17322 proteins in 780 species: Archae - 12; Bacteria - 1396; Metazoa - 17338; Fungi - 3422; Plants - 5037;…
0.938	AT4G02570	0.753275	86.2	CUL1	cullin 1
0.938	AT2G01140	0.75432	42.3	PDE345	Aldolase superfamily protein
0.938	AT2G31570	0.754352	18.9	GPX2	glutathione peroxidase 2
0.936	AT1G51980	0.751316	54.4	AT1G51980	Insulinase (Peptidase family M16) protein
0.935	AT5G25150	0.667195	74.4	TAF5	TBP-associated factor 5
0.934	AT3G01190	0.747161	34.9	AT3G01190	Peroxidase superfamily protein
0.934	AT5G57120	0.747764	37.6	AT5G57120	FUNCTIONS IN: molecular_function unknown; INVOLVED IN: biological_process unknown; LOCATED IN: nucleolus; EXPRESSED IN: 21 plant structures; EXPRESSED DURING: 13 growth stages; CONTAINS InterPro DOMAIN/s: LisH dimerisation motif (InterPro:IPR006594), SRP40, C-terminal (InterPro:IPR007718); Has 101969 Blast hits to 55488 proteins in 2506 species: Archae - 424; Bacteria - 13843; Metazoa - 37674; Fu…
0.934	AT2G44120	0.747775	28.5	UL30X	Ribosomal protein L30/L7 family protein
0.933	AT2G48100	0.745863	39.1	AT2G48100	Exonuclease family protein
0.932	AT1G43700	0.744681	37.8	VIP1	VIRE2-interacting protein 1
0.931	AT3G07220	0.742161	36	FHA2	SMAD/FHA domain-containing protein
0.931	AT4G37090	0.742301	21.5	AT4G37090	unknown protein; FUNCTIONS IN: molecular_function unknown; INVOLVED IN: biological_process unknown; LOCATED IN: cellular_component unknown; EXPRESSED IN: 23 plant structures; EXPRESSED DURING: 13 growth stages; Has 30201 Blast hits to 17322 proteins in 780 species: Archae - 12; Bacteria - 1396; Metazoa - 17338; Fungi - 3422; Plants - 5037; Viruses - 0; Other Eukaryotes - 2996 (source: NCBI BLink).
0.931	AT2G23070	0.742701	50.2	AT2G23070	Protein kinase superfamily protein
0.931	AT5G42820	0.74332	33.2	U2AF35B	Zinc finger C-x8-C-x5-C-x3-H type family protein
0.931	AT5G09390	0.743566	40.3	AT5G09390	CD2-binding protein-related
0.93	AT1G72010	0.741165	39.6	AT1G72010	TCP family transcription factor
0.929	AT2G44640	0.681023	49.8	AT2G44640	FUNCTIONS IN: molecular_function unknown; INVOLVED IN: biological_process unknown; LOCATED IN: mitochondrion, chloroplast, plasma membrane, plastid, chloroplast envelope; EXPRESSED IN: 23 plant structures; EXPRESSED DURING: 13 growth stages; CONTAINS InterPro DOMAIN/s: Protein of unknown function DUF3769 (InterPro:IPR022244); BEST Arabidopsis thaliana protein match is: pigment defective 320 (TAIR…
0.928	AT5G06770	0.738547	25.4	AT5G06770	KH domain-containing protein / zinc finger (CCCH type) family protein
0.928	AT1G78260	0.738857	31.4	AT1G78260	RNA-binding (RRM/RBD/RNP motifs) family protein
0.928	AT1G78830	0.738888	50.3	AT1G78830	Curculin-like (mannose-binding) lectin family protein
0.927	AT1G26370	0.736867	80.5	AT1G26370	RNA helicase family protein
0.927	AT1G56290	0.737167	79.1	AT1G56290	CwfJ-like family protein
0.926	AT4G17950	0.735078	46.2	AT4G17950	AT hook motif DNA-binding family protein
0.926	AT1G75560	0.735861	28.7	AT1G75560	zinc knuckle (CCHC-type) family protein
0.925	AT3G02950	0.732873	27.4	THO7	Tho complex subunit 7/Mft1p
0.925	AT5G54600	0.733054	22	RPL24	Translation protein SH3-like family protein
0.925	AT1G42970	0.733116	47.6	GAPB	glyceraldehyde-3-phosphate dehydrogenase B subunit
0.925	AT5G66540	0.733218	59.7	AT5G66540	FUNCTIONS IN: molecular_function unknown; INVOLVED IN: rRNA processing; LOCATED IN: cytosol, nucleolus, nucleus; EXPRESSED IN: 22 plant structures; EXPRESSED DURING: 12 growth stages; CONTAINS InterPro DOMAIN/s: U3 small nucleolar ribonucleoprotein complex, subunit Mpp10p (InterPro:IPR012173), Mpp10 protein (InterPro:IPR007151); Has 30201 Blast hits to 17322 proteins in 780 species: Archae - 12; …
0.924	AT2G22400	0.731617	89.8	AT2G22400	S-adenosyl-L-methionine-dependent methyltransferases superfamily protein
0.924	AT1G33680	0.731734	80.4	AT1G33680	KH domain-containing protein
0.923	AT3G61220	0.729937	33.6	SDR1	NAD(P)-binding Rossmann-fold superfamily protein
0.923	AT3G44890	0.730069	22.1	RPL9	ribosomal protein L9
0.923	AT3G56990	0.7303	79.6	EDA7	embryo sac development arrest 7
0.922	AT5G28740	0.728949	107	AT5G28740	Tetratricopeptide repeat (TPR)-like superfamily protein
0.921	AT1G71080	0.727729	34.8	AT1G71080	RNA polymerase II transcription elongation factor
0.92	AT1G09700	0.725633	45.5	HYL1	dsRNA-binding domain-like superfamily protein
0.919	AT1G07310	0.705938	39	AT1G07310	Calcium-dependent lipid-binding (CaLB domain) family protein
0.919	AT1G42550	0.724191	93.8	PMI1	plastid movement impaired1
0.918	AT1G17880	0.723299	17.9	BTF3	basic transcription factor 3
0.916	AT2G06990	0.718975	111.8	HEN2	RNA helicase, ATP-dependent, SK12/DOB1 protein
0.915	AT4G02720	0.717438	48.4	MAS2	unknown protein; FUNCTIONS IN: molecular_function unknown; INVOLVED IN: biological_process unknown; EXPRESSED IN: 25 plant structures; EXPRESSED DURING: 14 growth stages; CONTAINS InterPro DOMAIN/s: Protein of unknown function DUF926 (InterPro:IPR009269); Has 30201 Blast hits to 17322 proteins in 780 species: Archae - 12; Bacteria - 1396; Metazoa - 17338; Fungi - 3422; Plants - 5037; Viruses - 0;…
0.914	AT3G59540	0.715937	8.1	AT3G59540	Ribosomal L38e protein family
0.914	AT1G61620	0.716389	35	AT1G61620	phosphoinositide binding
0.914	AT1G71260	0.716799	26.3	ATWHY2	WHIRLY 2
0.914	AT5G46290	0.716949	52.1	KASI	3-ketoacyl-acyl carrier protein synthase I
0.913	AT5G17380	0.714989	61.4	AT5G17380	Thiamine pyrophosphate dependent pyruvate decarboxylase family protein
0.913	AT2G47310	0.71544	58.3	AT2G47310	flowering time control protein-related / FCA gamma-related
0.912	AT1G41830	0.712725	60.5	SKS6	SKU5-similar 6
0.912	AT1G23280	0.713617	35.7	AT1G23280	MAK16 protein-related
0.91	AT3G25840	0.710584	107.9	AT3G25840	Protein kinase superfamily protein
0.909	AT4G26650	0.708466	49.4	AT4G26650	RNA-binding (RRM/RBD/RNP motifs) family protein
0.908	AT2G05990	0.706756	41.2	MOD1	NAD(P)-binding Rossmann-fold superfamily protein
0.908	AT3G07720	0.707104	35.7	AT3G07720	Galactose oxidase/kelch repeat superfamily protein
0.908	AT5G19350	0.707329	46.6	AT5G19350	RNA-binding (RRM/RBD/RNP motifs) family protein
0.907	AT4G12390	0.706011	23.1	PME1	pectin methylesterase inhibitor 1
0.906	AT3G49660	0.703912	34.8	WDR5a	Transducin/WD40 repeat-like superfamily protein
0.906	AT3G15010	0.704147	41.8	AT3G15010	RNA-binding (RRM/RBD/RNP motifs) family protein
0.905	AT4G38630	0.702383	40.7	RPN10	regulatory particle non-ATPase 10
0.904	AT4G25440	0.700446	46.6	ZFWD1	zinc finger WD40 repeat protein 1
0.904	AT1G07360	0.701077	53.6	MAC5A	CCCH-type zinc fingerfamily protein with RNA-binding domain
0.903	AT5G60030	0.699428	34.1	AT5G60030	unknown protein; BEST Arabidopsis thaliana protein match is: unknown protein (TAIR:AT1G75335.1); Has 1807 Blast hits to 1807 proteins in 277 species: Archae - 0; Bacteria - 0; Metazoa - 736; Fungi - 347; Plants - 385; Viruses - 0; Other Eukaryotes - 339 (source: NCBI BLink).
0.903	AT3G08580	0.70009	41.4	AAC1	ADP/ATP carrier 1
0.902	AT4G21660	0.697946	68.5	AT4G21660	proline-rich spliceosome-associated (PSP) family protein
0.901	AT2G33440	0.695628	35.7	AT2G33435	RNA-binding (RRM/RBD/RNP motifs) family protein
0.901	AT1G28290	0.695942	38.5	AGP31	arabinogalactan protein 31
0.9	AT3G47470	0.694799	27.7	LHCA4	light-harvesting chlorophyll-protein complex I subunit A4
0.9	AT3G47120	0.695383	40.7	AT3G47120	RNA recognition motif (RRM)-containing protein
0.899	AT4G27000	0.693579	44.9	ATRBP45C	RNA-binding (RRM/RBD/RNP motifs) family protein
0.899	AT1G07890	0.693763	27.5	APX1	ascorbate peroxidase 1
0.898	AT3G22200	0.690982	56.3	POP2	Pyridoxal phosphate (PLP)-dependent transferases superfamily protein
0.898	AT1G20630	0.691436	56.7	CAT1	catalase 1
0.898	AT3G43590	0.691776	62.5	AT3G43590	zinc knuckle (CCHC-type) family protein
0.898	AT3G09100	0.692013	78.7	AT3G09100	mRNA capping enzyme family protein
0.897	AT5G49880	0.690415	82.4	MAD1	mitotic checkpoint family protein
0.896	AT1G19520	0.641915	82.5	NFD5	pentatricopeptide (PPR) repeat-containing protein
0.895	AT5G38720	0.686303	35.3	AT5G38720	unknown protein; Has 13419 Blast hits to 9093 proteins in 698 species: Archae - 38; Bacteria - 1038; Metazoa - 4949; Fungi - 1086; Plants - 485; Viruses - 44; Other Eukaryotes - 5779 (source: NCBI BLink).
0.895	AT4G05420	0.686889	121.2	DDB1A	damaged DNA binding protein 1A
0.895	AT5G66760	0.68694	69.6	SDH1-1	succinate dehydrogenase 1-1
0.894	AT4G15900	0.685603	54	PRL1	pleiotropic regulatory locus 1
0.892	AT2G33040	0.682727	35.4	ATP3	gamma subunit of Mt ATP synthase
0.891	AT4G16990	0.67993	91.1	RLM3	disease resistance protein (TIR-NBS class), putative
0.889	AT5G58020	0.677795	38.6	AT5G58020	unknown protein; CONTAINS InterPro DOMAIN/s: Protein of unknown function DUF602 (InterPro:IPR006735); Has 385 Blast hits to 385 proteins in 189 species: Archae - 0; Bacteria - 0; Metazoa - 153; Fungi - 117; Plants - 50; Viruses - 0; Other Eukaryotes - 65 (source: NCBI BLink).
0.887	AT3G24170	0.674893	53.8	GR1	glutathione-disulfide reductase
0.886	AT3G05070	0.672011	16.4	AT3G05070	CONTAINS InterPro DOMAIN/s: mRNA splicing factor, Cwf18 (InterPro:IPR013169); Has 292 Blast hits to 292 proteins in 153 species: Archae - 0; Bacteria - 0; Metazoa - 118; Fungi - 83; Plants - 38; Viruses - 11; Other Eukaryotes - 42 (source: NCBI BLink).
0.886	AT2G43160	0.672881	95.4	AT2G43160	ENTH/VHS family protein
0.886	AT3G57940	0.672972	115.4	AT3G57940	Domain of unknown function (DUF1726) ;Putative ATPase (DUF699)
0.885	AT3G16220	0.671308	29.5	AT3G16220	Predicted eukaryotic LigT
0.885	AT5G11520	0.671792	48.9	ASP3	aspartate aminotransferase 3
0.884	AT1G04850	0.645555	46.6	AT1G04850	ubiquitin-associated (UBA)/TS-N domain-containing protein
0.884	AT2G42910	0.669664	37.5	AT2G42910	Phosphoribosyltransferase family protein
0.884	AT3G57000	0.66995	33.8	AT3G57000	nucleolar essential protein-related
0.883	AT4G37120	0.668423	62	SMP2	Pre-mRNA splicing Prp18-interacting factor
0.882	AT5G20010	0.666443	25.3	RAN-1	RAS-related nuclear protein-1
0.882	AT1G05190	0.666598	24.7	emb2394	Ribosomal protein L6 family
0.882	AT1G51580	0.66679	67.1	AT1G51580	RNA-binding KH domain-containing protein
0.881	ATMG00290	0.664926	43	RPS4	mitochondrial ribosomal protein S4
0.88	AT3G44310	0.66405	38.1	NIT1	nitrilase 1
0.879	AT1G50300	0.662121	41.3	TAF15	TBP-associated factor 15
0.878	ATCG00650	0.660207	12.1	RPS18	ribosomal protein S18
0.877	AT3G04820	0.659005	79.4	AT3G04820	Pseudouridine synthase family protein
0.876	AT1G65310	0.65629	32	XTH17	xyloglucan endotransglucosylase/hydrolase 17
0.875	AT4G25630	0.654946	33.6	FIB2	fibrillarin 2
0.874	AT4G26600	0.636472	75.5	AT4G26600	S-adenosyl-L-methionine-dependent methyltransferases superfamily protein
0.874	AT5G25060	0.654088	108.2	RRC1	RNA recognition motif (RRM)-containing protein
0.873	AT5G52530	0.652752	92.4	AT5G52530	dentin sialophosphoprotein-related
0.872	AT2G04030	0.575714	88.6	CR88	Chaperone protein htpG family protein
0.872	AT4G29840	0.604587	57.7	MTO2	Pyridoxal-5'-phosphate-dependent enzyme family protein
0.871	AT4G18905	0.648576	55.2	AT4G18905	Transducin/WD40 repeat-like superfamily protein
0.87	AT3G19670	0.647984	113.5	PRP40B	pre-mRNA-processing protein 40B
0.869	AT2G40660	0.641334	42.1	AT2G40660	Nucleic acid-binding, OB-fold-like protein
0.869	AT4G20330	0.646343	32.4	AT4G20330	Transcription initiation factor TFIIE, beta subunit
0.868	AT4G29510	0.567415	43.9	PRMT11	arginine methyltransferase 11
0.868	AT4G10340	0.643797	30.1	LHCB5	light harvesting complex of photosystem II 5
0.868	AT1G29250	0.644704	14.6	AT1G29250	Alba DNA/RNA-binding protein
0.866	AT3G23900	0.640562	108.7	AT3G23900	RNA recognition motif (RRM)-containing protein
0.866	AT2G02570	0.640607	33.5	AT2G02570	nucleic acid binding;RNA binding
0.866	AT1G60420	0.641473	65.1	AT1G60420	DC1 domain-containing protein
0.865	AT5G59460	0.640436	19.1	AT5G59460	scarecrow-like transcription factor 11 (SCL11)
0.864	AT5G08620	0.637852	62.5	STRS2	DEA(D/H)-box RNA helicase family protein
0.862	AT2G44350	0.61102	52.7	ATCS	Citrate synthase family protein
0.862	AT5G55670	0.634896	76.4	AT5G55670	RNA-binding (RRM/RBD/RNP motifs) family protein
0.86	AT2G32730	0.632112	108.9	AT2G32730	26S proteasome regulatory complex, non-ATPase subcomplex, Rpn2/Psmd1 subunit
0.859	AT1G52980	0.629824	65	AtNug2	GTP-binding family protein
0.859	AT5G54910	0.629973	83.5	AT5G54910	DEA(D/H)-box RNA helicase family protein
0.858	AT2G17510	0.629215	113.9	EMB2763	ribonuclease II family protein
0.857	AT4G13850	0.627741	15.7	GR-RBP2	glycine-rich RNA-binding protein 2
0.857	AT2G26460	0.627837	66.3	SMU2	RED family protein
0.856	AT1G71800	0.625121	50.1	CSTF64	cleavage stimulating factor 64
0.856	AT1G20960	0.625748	247	emb1507	U5 small nuclear ribonucleoprotein helicase, putative
0.856	AT1G03230	0.626146	46.1	AT1G03230	Eukaryotic aspartyl protease family protein
0.855	AT5G23080	0.623467	104.9	TGH	SWAP (Suppressor-of-White-APricot)/surp domain-containing protein
0.854	AT2G36480	0.621872	97.4	AT2G36480	ENTH/VHS family protein
0.854	AT1G03140	0.622008	47.9	AT1G03140	splicing factor Prp18 family protein
0.854	AT1G03910	0.622052	83.4	AT1G03910	EXPRESSED IN: 24 plant structures; EXPRESSED DURING: 13 growth stages; CONTAINS InterPro DOMAIN/s: Cactin protein, cactus-binding domain, C-terminal (InterPro:IPR019134), Cactin, central region (InterPro:IPR018816); BEST Arabidopsis thaliana protein match is: unknown protein (TAIR:AT2G36815.2).
0.854	AT4G24270	0.62232	92.8	EMB140	EMBRYO DEFECTIVE 140
0.853	AT2G17560	0.621285	15.4	HMGB4	high mobility group B4
0.852	AT2G18510	0.618781	39.9	emb2444	RNA-binding (RRM/RBD/RNP motifs) family protein
0.852	AT5G59160	0.619016	35.5	TOPP2	type one serine/threonine protein phosphatase 2
0.852	AT4G23670	0.619994	17.5	AT4G23670	Polyketide cyclase/dehydrase and lipid transport superfamily protein
0.851	AT1G02500	0.617839	43.1	SAM1	S-adenosylmethionine synthetase 1
0.851	AT3G62310	0.617872	82.6	AT3G62310	RNA helicase family protein
0.85	AT5G10950	0.615888	43.6	AT5G10950	Tudor/PWWP/MBT superfamily protein
0.848	AT4G02060	0.537036	80.3	PRL	Minichromosome maintenance (MCM2/3/5) family protein
0.847	ATCG00500	0.564716	55.6	ACCD	acetyl-CoA carboxylase carboxyl transferase subunit beta
0.847	AT3G19130	0.611968	48.1	RBP47B	RNA-binding protein 47B
0.846	AT5G41970	0.609633	42.3	AT5G41970	Metal-dependent protein hydrolase
0.846	AT1G03280	0.610036	54.1	AT1G03280	Transcription factor TFIIE, alpha subunit
0.846	AT2G38140	0.610392	12.8	PSRP4	plastid-specific ribosomal protein 4
0.846	AT4G36730	0.610455	33.9	GBF1	G-box binding factor 1
0.844	AT5G46190	0.606862	69.6	AT5G46190	RNA-binding KH domain-containing protein
0.844	AT3G27700	0.607103	99.2	AT3G27700	zinc finger (CCCH-type) family protein / RNA recognition motif (RRM)-containing protein
0.844	AT5G63470	0.607268	27	NF-YC4	nuclear factor Y, subunit C4
0.843	AT4G18465	0.604666	77.7	AT4G18465	RNA helicase family protein
0.842	AT1G52500	0.60362	43.2	MMH-1	MUTM homolog-1
0.841	AT5G37720	0.60211	30.4	ALY4	ALWAYS EARLY 4
0.841	ATCG00770	0.602227	15.5	RPS8	ribosomal protein S8
0.84	AT2G22090	0.599689	36.7	UBA1A	RNA-binding (RRM/RBD/RNP motifs) family protein
0.838	AT2G04390	0.596882	16	AT2G04390	Ribosomal S17 family protein
0.838	AT2G27285	0.596957	38.1	AT2G27285	Coiled-coil domain-containing protein 55 (DUF2040)
0.838	AT3G44750	0.597673	26.4	HDA3	histone deacetylase 3
0.838	AT4G17620	0.597702	60.3	AT4G17620	glycine-rich protein
0.837	AT5G23150	0.595422	151	HUA2	Tudor/PWWP/MBT domain-containing protein
0.837	AT5G22440	0.595539	24.5	AT5G22440	Ribosomal protein L1p/L10e family
0.836	AT3G06480	0.594369	119.5	AT3G06480	DEAD box RNA helicase family protein
0.835	AT3G63140	0.59172	43.9	CSP41A	chloroplast stem-loop binding protein of 41 kDa
0.835	AT4G09000	0.593139	35.8	GRF1	general regulatory factor 1
0.832	AT1G24706	0.587192	205.6	THO2	THO2
0.832	AT2G03440	0.587339	19.7	NRP1	nodulin-related protein 1
0.832	AT1G80670	0.588048	38.2	RAE1	Transducin/WD40 repeat-like superfamily protein
0.83	AT1G66240	0.583793	11.4	ATX1	homolog of anti-oxidant 1
0.83	AT1G79550	0.584026	42.1	PGK	phosphoglycerate kinase
0.83	AT4G32420	0.584644	94.6	AT4G32420	Cyclophilin-like peptidyl-prolyl cis-trans isomerase family protein
0.83	AT3G13990	0.584707	92.2	AT3G13990	Kinase-related protein of unknown function (DUF1296)
0.829	AT1G31812	0.582436	10.4	ACBP6	acyl-CoA-binding protein 6
0.829	AT1G29900	0.583301	129.9	CARB	carbamoyl phosphate synthetase B
0.828	AT1G11860	0.581084	44.4	AT1G11860	Glycine cleavage T-protein family
0.828	AT5G08550	0.581397	100.7	ILP1	GC-rich sequence DNA-binding factor-like protein
0.828	AT5G42980	0.58212	13.1	TRX3	thioredoxin 3
0.827	AT3G55440	0.580407	27.2	TPI	triosephosphate isomerase
0.826	AT1G25260	0.578717	27.2	AT1G25260	Ribosomal protein L10 family protein
0.826	AT3G12290	0.578816	31.6	AT3G12290	Amino acid dehydrogenase family protein
0.825	AT1G13690	0.576339	19.8	ATE1	ATPase E1
0.825	AT4G04940	0.576985	102.2	AT4G04940	transducin family protein / WD-40 repeat family protein
0.825	AT2G36930	0.577038	22.6	AT2G36930	zinc finger (C2H2 type) family protein
0.824	AT5G11240	0.575325	66.8	AT5G11240	transducin family protein / WD-40 repeat family protein
0.824	AT5G50850	0.575484	39.2	MAB1	Transketolase family protein
0.823	AT5G11710	0.573162	60.6	AT5G11710	ENTH/VHS family protein
0.822	AT1G30460	0.57196	70	CPSF30	cleavage and polyadenylation specificity factor 30
0.821	AT3G48120	0.569803	37.8	AT3G48120	unknown protein; Has 22990 Blast hits to 12942 proteins in 666 species: Archae - 8; Bacteria - 739; Metazoa - 13803; Fungi - 2465; Plants - 1363; Viruses - 116; Other Eukaryotes - 4496 (source: NCBI BLink).
0.821	AT5G62640	0.570728	58	ELF5	proline-rich family protein
0.821	AT3G26560	0.571022	134.1	AT3G26560	ATP-dependent RNA helicase, putative
0.819	AT1G29850	0.522682	17.3	AT1G29850	double-stranded DNA-binding family protein
0.819	AT3G09820	0.566444	37.8	ADK1	adenosine kinase 1
0.819	AT3G63400	0.566877	63.5	AT3G63400	Cyclophilin-like peptidyl-prolyl cis-trans isomerase family protein
0.818	AT1G24360	0.565243	33.5	AT1G24360	NAD(P)-binding Rossmann-fold superfamily protein
0.818	AT1G27900	0.56571	78.3	AT1G27900	RNA helicase family protein
0.818	AT2G13540	0.566195	96.5	ABH1	ARM repeat superfamily protein
0.816	AT2G37130	0.549362	36.7	AT2G37130	Peroxidase superfamily protein
0.815	AT2G04880	0.489714	54	ZAP1	zinc-dependent activator protein-1
0.815	AT5G01530	0.560129	31.1	LHCB4.1	light harvesting complex photosystem II
0.815	AT4G14300	0.560745	42.3	AT4G14300	RNA-binding (RRM/RBD/RNP motifs) family protein
0.815	AT5G43960	0.561037	50.1	AT5G43960	Nuclear transport factor 2 (NTF2) family protein with RNA binding (RRM-RBD-RNP motifs) domain
0.814	AT3G52880	0.558932	46.5	MDAR1	monodehydroascorbate reductase 1
0.814	AT4G28980	0.559136	53.7	CAK1AT	CDK-activating kinase 1AT
0.814	ATMG00090	0.559925	64.7	US3M	structural constituent of ribosome;protein binding
0.813	AT3G44600	0.556992	70.9	CYP71	cyclophilin71
0.813	AT2G29210	0.557704	100.4	AT2G29210	splicing factor PWI domain-containing protein
0.813	AT2G47420	0.557737	39.7	DIM1A	Ribosomal RNA adenine dimethylase family protein
0.812	AT5G22100	0.5566	40.8	AT5G22100	RNA cyclase family protein
0.811	AT5G19440	0.554289	35.6	AT5G19440	NAD(P)-binding Rossmann-fold superfamily protein
0.811	AT3G52210	0.554581	40	AT3G52210	S-adenosyl-L-methionine-dependent methyltransferases superfamily protein
0.81	AT5G42020	0.552519	73.5	BIP2	Heat shock protein 70 (Hsp 70) family protein
0.81	AT3G56240	0.553036	13	CCH	copper chaperone
0.81	AT1G80750	0.553656	28.3	AT1G80750	Ribosomal protein L30/L7 family protein
0.807	AT3G16470	0.548062	32.1	JR1	Mannose-binding lectin superfamily protein
0.807	AT4G19190	0.548322	69.1	AT4G19190	zinc knuckle (CCHC-type) family protein
0.807	AT2G38730	0.548651	21.5	AT2G38730	Cyclophilin-like peptidyl-prolyl cis-trans isomerase family protein
0.806	AT3G05530	0.54718	47.5	RPT5A	regulatory particle triple-A ATPase 5A
0.805	AT2G29960	0.544651	21.5	CYP5	cyclophilin 5
0.804	AT5G54900	0.544046	42.3	RBP45A	RNA-binding protein 45A
0.804	AT1G15340	0.544108	42.3	MBD10	methyl-CPG-binding domain 10
0.804	AT3G18600	0.544246	63.8	AT3G18600	P-loop containing nucleoside triphosphate hydrolases superfamily protein
0.802	AT3G04160	0.540691	82.2	AT3G04160	unknown protein; FUNCTIONS IN: molecular_function unknown; INVOLVED IN: biological_process unknown; EXPRESSED IN: 7 plant structures; EXPRESSED DURING: F mature embryo stage, petal differentiation and expansion stage, E expanded cotyledon stage, D bilateral stage.
0.802	AT3G44690	0.540853	137.9	AT3G44690	unknown protein; Has 30201 Blast hits to 17322 proteins in 780 species: Archae - 12; Bacteria - 1396; Metazoa - 17338; Fungi - 3422; Plants - 5037; Viruses - 0; Other Eukaryotes - 2996 (source: NCBI BLink).
0.802	AT4G31300	0.540899	25.3	PBA1	N-terminal nucleophile aminohydrolases (Ntn hydrolases) superfamily protein
0.801	AT1G53720	0.539609	58.8	CYP59	cyclophilin 59
0.798	AT1G75660	0.5347	116.8	XRN3	5'-3' exoribonuclease 3
0.796	AT2G43770	0.530483	37.9	AT2G43770	Transducin/WD40 repeat-like superfamily protein
0.796	AT5G44710	0.53101	11.5	AT5G44710	CONTAINS InterPro DOMAIN/s: Ribosomal protein S27/S33, mitochondrial (InterPro:IPR013219); Has 101 Blast hits to 101 proteins in 55 species: Archae - 0; Bacteria - 0; Metazoa - 8; Fungi - 59; Plants - 26; Viruses - 0; Other Eukaryotes - 8 (source: NCBI BLink).
0.796	AT1G01350	0.531301	38.7	AT1G01350	Zinc finger (CCCH-type/C3HC4-type RING finger) family protein
0.795	AT4G30530	0.53005	28.4	GGP1	Class I glutamine amidotransferase-like superfamily protein
0.793	AT1G19480	0.525709	41.9	AT1G19480	DNA glycosylase superfamily protein
0.793	AT2G27840	0.526285	22.6	HDT4	histone deacetylase-related / HD-related
0.792	AT2G43410	0.524698	99.5	FPA	RNA binding
0.791	AT4G28440	0.522994	16.4	AT4G28440	Nucleic acid-binding, OB-fold-like protein
0.791	AT5G64730	0.523418	33	AT5G64730	Transducin/WD40 repeat-like superfamily protein
0.79	AT2G34040	0.52211	61.6	AT2G34040	Apoptosis inhibitory protein 5 (API5)
0.788	AT3G21175	0.451432	32.7	ZML1	ZIM-like 1
0.787	AT2G34470	0.516121	30.2	UREG	urease accessory protein G
0.787	AT1G30480	0.516394	42.3	DRT111	D111/G-patch domain-containing protein
0.787	AT2G39340	0.517486	111.2	SAC3A	SAC3/GANP/Nin1/mts3/eIF-3 p25 family
0.786	AT4G15180	0.515452	266.9	SDG2	SET domain protein 2
0.786	AT5G64390	0.515673	94.6	HEN4	RNA-binding KH domain-containing protein
0.784	AT4G21670	0.511629	108.4	CPL1	C-terminal domain phosphatase-like 1
0.783	AT2G37190	0.510434	17.9	AT2G37190	Ribosomal protein L11 family protein
0.782	AT5G22080	0.509762	29.1	AT5G22080	Chaperone DnaJ-domain superfamily protein
0.781	AT1G07170	0.507144	12.4	AT1G07170	PHF5-like protein
0.781	AT3G01500	0.50762	37.4	CA1	carbonic anhydrase 1
0.781	AT5G64270	0.507741	141.4	AT5G64270	splicing factor, putative
0.781	AT5G51120	0.508114	25.7	PABN1	polyadenylate-binding protein 1
0.78	AT2G20630	0.50591	31.8	PIA1	PP2C induced by AVRRPM1
0.778	AT3G01910	0.502999	43.3	SOX	sulfite oxidase
0.778	AT1G10490	0.503587	115.5	AT1G10490	Domain of unknown function (DUF1726) ;Putative ATPase (DUF699)
0.776	AT5G53440	0.499322	133.3	AT5G53440	unknown protein; FUNCTIONS IN: molecular_function unknown; INVOLVED IN: biological_process unknown; LOCATED IN: cytosol; EXPRESSED IN: 25 plant structures; EXPRESSED DURING: 15 growth stages; Has 1807 Blast hits to 1807 proteins in 277 species: Archae - 0; Bacteria - 0; Metazoa - 736; Fungi - 347; Plants - 385; Viruses - 0; Other Eukaryotes - 339 (source: NCBI BLink).
0.776	AT3G43980	0.499688	6.4	AT3G43980	Ribosomal protein S14p/S29e family protein
0.776	AT5G05450	0.500311	66.9	AT5G05450	P-loop containing nucleoside triphosphate hydrolases superfamily protein
0.776	AT1G77180	0.500337	69.4	SKIP	chromatin protein family
0.776	AT1G69740	0.500353	46.7	HEMB1	Aldolase superfamily protein
0.774	AT1G16280	0.496915	54.8	RH36	RNA helicase 36
0.774	AT2G27020	0.497112	27.4	PAG1	20S proteasome alpha subunit G1
0.774	AT5G09850	0.49714	40	AT5G09850	Transcription elongation factor (TFIIS) family protein
0.773	AT4G09320	0.494643	18.8	NDPK1	Nucleoside diphosphate kinase family protein
0.772	AT5G18190	0.447983	76.9	AT5G18190	Protein kinase family protein
0.772	AT5G12190	0.493299	14.4	AT5G12190	RNA-binding (RRM/RBD/RNP motifs) family protein
0.772	AT2G33410	0.493307	41.3	AT2G33410	RNA-binding (RRM/RBD/RNP motifs) family protein
0.772	AT5G03630	0.493737	47.5	ATMDAR2	Pyridine nucleotide-disulphide oxidoreductase family protein
0.77	AT4G11600	0.490015	25.6	GPX6	glutathione peroxidase 6
0.769	AT5G16470	0.488871	11.2	AT5G16470	zinc finger (C2H2 type) family protein
0.769	AT5G38600	0.489129	60.5	AT5G38600	Proline-rich spliceosome-associated (PSP) family protein / zinc knuckle (CCHC-type) family protein
0.768	AT3G52120	0.487675	48.7	AT3G52120	SWAP (Suppressor-of-White-APricot)/surp domain-containing protein / D111/G-patch domain-containing protein
0.767	AT3G52300	0.485809	19.6	ATPQ	ATP synthase D chain, mitochondrial
0.767	AT1G12430	0.486145	100.9	ARK3	armadillo repeat kinesin 3
0.765	AT1G27650	0.482391	34.6	ATU2AF35A	U2 snRNP auxiliary factor small subunit, putative
0.764	AT4G16530	0.481155	92.8	AT4G16535	Family of unknown function (DUF577)
0.764	AT1G55860	0.481423	432.3	UPL1	ubiquitin-protein ligase 1
0.761	AT1G14170	0.476192	52.5	AT1G14170	RNA-binding KH domain-containing protein
0.761	AT5G44200	0.476424	29.6	CBP20	CAP-binding protein 20
0.759	AT1G61520	0.473105	29.2	LHCA3	photosystem I light harvesting complex gene 3
0.758	AT3G56460	0.471022	37.2	AT3G56460	GroES-like zinc-binding alcohol dehydrogenase family protein
0.758	AT4G26450	0.472296	77.5	AT4G26450	unknown protein; Has 614 Blast hits to 492 proteins in 137 species: Archae - 0; Bacteria - 94; Metazoa - 255; Fungi - 76; Plants - 69; Viruses - 0; Other Eukaryotes - 120 (source: NCBI BLink).
0.757	AT1G80930	0.470296	104	AT1G80930	MIF4G domain-containing protein / MA3 domain-containing protein
0.756	AT1G08130	0.468215	87.7	LIG1	DNA ligase 1
0.756	AT5G12410	0.4692	41.9	AT5G12410	THUMP domain-containing protein
0.753	AT2G26430	0.463401	47.5	RCY1	arginine-rich cyclin 1
0.753	ATCG01120	0.463575	10.7	RPS15	chloroplast ribosomal protein S15
0.752	AT5G56130	0.462576	35.4	TEX1	Transducin/WD40 repeat-like superfamily protein
0.75	AT1G27540	0.459227	47.8	AT1G27540	Protein of unknown function (DUF295)
0.75	AT1G55150	0.459511	55.5	RH20	DEA(D/H)-box RNA helicase family protein
0.75	AT1G42440	0.459946	89.4	AT1G42440	FUNCTIONS IN: molecular_function unknown; INVOLVED IN: ribosome biogenesis; LOCATED IN: nucleus; EXPRESSED IN: 22 plant structures; EXPRESSED DURING: 13 growth stages; CONTAINS InterPro DOMAIN/s: AARP2CN (InterPro:IPR012948), Protein of unknown function DUF663 (InterPro:IPR007034); BEST Arabidopsis thaliana protein match is: P-loop containing nucleoside triphosphate hydrolases superfamily protein…
0.745	ATCG01060	0.451365	9	PSAC	iron-sulfur cluster binding;electron carriers;4 iron, 4 sulfur cluster binding
0.745	AT1G23820	0.451823	41.7	SPDS1	spermidine synthase 1
0.745	AT3G04610	0.451943	63.4	FLK	RNA-binding KH domain-containing protein
0.744	AT3G11250	0.450034	34.4	AT3G11250	Ribosomal protein L10 family protein
0.744	AT5G02260	0.450266	27.7	EXPA9	expansin A9
0.742	AT3G19650	0.446452	35.3	AT3G19650	cyclin-related
0.741	AT4G39150	0.383619	38.4	AT4G39150	DNAJ heat shock N-terminal domain-containing protein
0.741	AT2G36130	0.445	18.2	AT2G36130	Cyclophilin-like peptidyl-prolyl cis-trans isomerase family protein
0.741	AT3G56070	0.445182	18.9	ROC2	rotamase cyclophilin 2
0.741	AT1G65030	0.445897	37.4	AT1G65030	Transducin/WD40 repeat-like superfamily protein
0.74	AT5G13010	0.443694	141.8	EMB3011	RNA helicase family protein
0.739	AT1G54000	0.441946	43.2	GLL22	GDSL-like Lipase/Acylhydrolase superfamily protein
0.739	AT5G26742	0.442248	81.1	emb1138	DEAD box RNA helicase (RH3)
0.739	AT1G13350	0.442376	90.3	AT1G13350	Protein kinase superfamily protein
0.738	AT1G29030	0.440157	62.2	AT1G29030	Apoptosis inhibitory protein 5 (API5)
0.738	AT3G06050	0.440884	21.4	PRXIIF	peroxiredoxin IIF
0.738	AT3G19840	0.441149	92.8	PRP40C	pre-mRNA-processing protein 40C
0.737	AT4G33060	0.439615	56.5	AT4G33060	Cyclophilin-like peptidyl-prolyl cis-trans isomerase family protein
0.737	AT1G68010	0.440052	42.2	HPR	hydroxypyruvate reductase
0.736	AT5G53770	0.437118	59	AT5G53770	Nucleotidyltransferase family protein
0.736	AT4G20360	0.438103	51.6	RABE1b	RAB GTPase homolog E1B
0.735	AT1G70730	0.435869	72.5	PGM2	Phosphoglucomutase/phosphomannomutase family protein
0.735	AT1G65660	0.436182	61.9	SMP1	Pre-mRNA splicing Prp18-interacting factor
0.735	AT3G52930	0.436185	38.5	FBA8	Aldolase superfamily protein
0.735	AT5G47040	0.436538	97.8	LON2	lon protease 2
0.735	AT3G51260	0.436818	27.3	PAD1	20S proteasome alpha subunit PAD1
0.733	AT5G62190	0.432508	72.8	PRH75	DEAD box RNA helicase (PRH75)
0.733	AT5G57280	0.433588	32.4	RID2	S-adenosyl-L-methionine-dependent methyltransferases superfamily protein
0.731	AT5G42790	0.429645	30.5	PAF1	proteasome alpha subunit F1
0.73	AT1G44910	0.428482	109.3	PRP40A	pre-mRNA-processing protein 40A
0.73	AT2G13360	0.428749	44.2	AGT	alanine:glyoxylate aminotransferase
0.729	AT5G42740	0.369625	61.7	AT5G42740	Sugar isomerase (SIS) family protein
0.728	AT5G30510	0.424897	45.1	RPS1	ribosomal protein S1
0.728	AT5G67530	0.425613	65	PUB49	plant U-box 49
0.728	AT1G60200	0.426275	101.4	AT1G60200	splicing factor PWI domain-containing protein / RNA recognition motif (RRM)-containing protein
0.727	AT4G02930	0.424129	49.4	AT4G02930	GTP binding Elongation factor Tu family protein
0.727	AT3G61440	0.424511	39.9	CYSC1	cysteine synthase C1
0.725	AT4G36690	0.420529	63.5	ATU2AF65A	U2 snRNP auxilliary factor, large subunit, splicing factor
0.725	AT5G49400	0.420567	31.1	AT5G49400	zinc knuckle (CCHC-type) family protein
0.725	AT5G65260	0.421417	25.2	AT5G65260	RNA-binding (RRM/RBD/RNP motifs) family protein
0.725	AT3G16410	0.421568	67.6	NSP4	nitrile specifier protein 4
0.724	AT4G30100	0.419084	145.5	AT4G30100	P-loop containing nucleoside triphosphate hydrolases superfamily protein
0.724	AT4G17330	0.41981	217.9	G2484-1	G2484-1 protein
0.723	AT1G55490	0.418291	63.8	CPN60B	chaperonin 60 beta
0.722	AT2G42680	0.417141	15.6	MBF1A	multiprotein bridging factor 1A
0.721	AT1G70580	0.415322	53.4	AOAT2	alanine-2-oxoglutarate aminotransferase 2
0.721	AT3G62140	0.415523	24.3	AT3G62140	CONTAINS InterPro DOMAIN/s: NEFA-interacting nuclear protein NIP30, N-terminal (InterPro:IPR019331); Has 398 Blast hits to 395 proteins in 139 species: Archae - 0; Bacteria - 6; Metazoa - 193; Fungi - 83; Plants - 36; Viruses - 0; Other Eukaryotes - 80 (source: NCBI BLink).
0.72	AT2G07698	0.413507	85.9	AT2G07698	ATPase, F1 complex, alpha subunit protein
0.72	AT3G21290	0.413515	130.7	AT3G21290	dentin sialophosphoprotein-related
0.72	AT5G19180	0.414097	50.5	ECR1	E1 C-terminal related 1
0.719	AT4G30140	0.411498	37.4	CDEF1	GDSL-like Lipase/Acylhydrolase superfamily protein
0.718	AT2G32600	0.409938	31.4	AT2G32600	hydroxyproline-rich glycoprotein family protein
0.718	AT3G10520	0.411042	17.9	HB2	haemoglobin 2
0.718	AT2G20420	0.411052	45.3	AT2G20420	ATP citrate lyase (ACL) family protein
0.717	AT3G02710	0.408701	60.1	AT3G02710	ARM repeat superfamily protein
0.716	AT1G17370	0.407245	46	UBP1B	oligouridylate binding protein 1B
0.714	AT1G20020	0.404415	41.1	FNR2	ferredoxin-NADP(+)-oxidoreductase 2
0.713	AT3G10330	0.402326	34.2	AT3G10330	Cyclin-like family protein
0.713	AT3G62300	0.402492	80.8	DUF7	DOMAIN OF UNKNOWN FUNCTION 724 7
0.713	AT4G24280	0.402708	76.5	cpHsc70-1	chloroplast heat shock protein 70-1
0.712	AT1G03110	0.401122	46.4	TRM82	Transducin/WD40 repeat-like superfamily protein
0.712	AT1G67580	0.401446	85.2	AT1G67580	Protein kinase superfamily protein
0.712	AT1G60900	0.401886	66.3	AT1G60900	U2 snRNP auxilliary factor, large subunit, splicing factor
0.711	AT3G16640	0.400535	18.9	TCTP	translationally controlled tumor protein
0.71	AT2G18790	0.354799	129.2	PHYB	phytochrome B
0.709	AT5G10810	0.397074	12.5	ER	enhancer of rudimentary protein, putative
0.706	AT3G22320	0.392979	24.3	NRPB5	Eukaryotic rpb5 RNA polymerase subunit family protein
0.704	AT1G20696	0.389037	16.9	HMGB3	high mobility group B3
0.703	AT5G17440	0.387265	47.2	AT5G17440	LUC7 related protein
0.702	AT2G33730	0.386527	85.2	AT2G33730	P-loop containing nucleoside triphosphate hydrolases superfamily protein
0.702	AT1G08970	0.387201	25.6	NF-YC9	nuclear factor Y, subunit C9
0.7	AT5G63120	0.383098	64.6	AT5G63120	P-loop containing nucleoside triphosphate hydrolases superfamily protein
0.7	AT1G04410	0.383264	35.5	c-NAD-MDH1	Lactate/malate dehydrogenase family protein
0.7	AT2G29450	0.383595	26	GSTU5	glutathione S-transferase tau 5
0.699	AT4G09980	0.382035	106.3	EMB1691	Methyltransferase MT-A70 family protein
0.697	AT1G62750	0.357943	86	SCO1	Translation elongation factor EFG/EF2 protein
0.697	AT3G52960	0.378952	24.7	AT3G52960	Thioredoxin superfamily protein
0.697	AT3G49601	0.379649	68.3	AT3G49601	FUNCTIONS IN: molecular_function unknown; INVOLVED IN: biological_process unknown; LOCATED IN: cellular_component unknown; CONTAINS InterPro DOMAIN/s: mRNA splicing factor, Cwf21 (InterPro:IPR013170); Has 30201 Blast hits to 17322 proteins in 780 species: Archae - 12; Bacteria - 1396; Metazoa - 17338; Fungi - 3422; Plants - 5037; Viruses - 0; Other Eukaryotes - 2996 (source: NCBI BLink).
0.697	AT4G31770	0.379701	48.1	DBR1	debranching enzyme 1
0.694	AT4G37300	0.37396	18.8	MEE59	maternal effect embryo arrest 59
0.694	AT1G11840	0.374757	36.3	GLX1	glyoxalase I homolog
0.693	AT4G05160	0.350789	59.8	AT4G05160	AMP-dependent synthetase and ligase family protein
0.692	AT3G13224	0.37106	37.8	AT3G13224	RNA-binding (RRM/RBD/RNP motifs) family protein
0.692	AT3G03990	0.371777	29.6	AT3G03990	alpha/beta-Hydrolases superfamily protein
0.691	AT1G10890	0.3701	34.6	AT1G10890	unknown protein; FUNCTIONS IN: molecular_function unknown; INVOLVED IN: biological_process unknown; LOCATED IN: chloroplast; EXPRESSED IN: petal, flower, leaf; EXPRESSED DURING: LP.04 four leaves visible, 4 anthesis, petal differentiation and expansion stage; BEST Arabidopsis thaliana protein match is: unknown protein (TAIR:AT5G13340.1); Has 11769 Blast hits to 8435 proteins in 698 species: Archa…
0.69	AT3G02320	0.327891	65.6	AT3G02320	N2,N2-dimethylguanosine tRNA methyltransferase
0.69	AT5G14610	0.34764	76.2	AT5G14610	DEAD box RNA helicase family protein
0.69	AT4G18480	0.368921	46.2	CHLI1	P-loop containing nucleoside triphosphate hydrolases superfamily protein
0.689	AT1G29260	0.36764	35.5	PEX7	peroxin 7
0.687	AT3G56490	0.363724	16	HIT3	HIS triad family protein 3
0.687	AT3G49430	0.364245	33.6	SR34a	SER/ARG-rich protein 34A
0.686	AT1G32490	0.36232	118.8	ESP3	RNA helicase family protein
0.686	AT3G18240	0.362679	48	AT3G18240	Ribosomal protein S24/S35, mitochondrial
0.683	AT3G23100	0.358452	29.8	XRCC4	homolog of human DNA ligase iv-binding protein XRCC4
0.681	AT1G05260	0.304782	34.9	RCI3	Peroxidase superfamily protein
0.681	AT3G09670	0.305405	79.2	AT3G09670	Tudor/PWWP/MBT superfamily protein
0.68	AT3G22430	0.353948	57	AT3G22430	CONTAINS InterPro DOMAIN/s: Domain of unknown function XS (InterPro:IPR005380); BEST Arabidopsis thaliana protein match is: XS domain-containing protein / XS zinc finger domain-containing protein-related (TAIR:AT5G23570.1); Has 565 Blast hits to 510 proteins in 121 species: Archae - 2; Bacteria - 90; Metazoa - 191; Fungi - 32; Plants - 51; Viruses - 4; Other Eukaryotes - 195 (source: NCBI BLink).
0.679	AT4G02770	0.352957	22.6	PSAD-1	photosystem I subunit D-1
0.678	AT3G03340	0.350519	47.3	UNE6	LUC7 related protein
0.678	AT1G55460	0.350743	47.3	AT1G55460	DNA/RNA-binding protein Kin17, conserved region
0.678	AT5G53800	0.351131	41.8	AT5G53800	unknown protein; Has 30201 Blast hits to 17322 proteins in 780 species: Archae - 12; Bacteria - 1396; Metazoa - 17338; Fungi - 3422; Plants - 5037; Viruses - 0; Other Eukaryotes - 2996 (source: NCBI BLink).
0.678	AT1G31660	0.351194	51.4	AT1G31660	CONTAINS InterPro DOMAIN/s: Bystin (InterPro:IPR007955); Has 475 Blast hits to 467 proteins in 210 species: Archae - 0; Bacteria - 9; Metazoa - 155; Fungi - 139; Plants - 55; Viruses - 0; Other Eukaryotes - 117 (source: NCBI BLink).
0.676	AT5G09880	0.348494	59.3	AT5G09880	Splicing factor, CC1-like
0.676	AT5G57290	0.34888	11.9	AT5G57290	60S acidic ribosomal protein family
0.674	AT4G37930	0.345095	57.4	SHM1	serine transhydroxymethyltransferase 1
0.674	AT5G40370	0.346035	11.7	GRXC2	Glutaredoxin family protein
0.673	AT4G01310	0.343944	28.3	AT4G01310	Ribosomal L5P family protein
0.673	AT1G49590	0.344009	27	AT1G49590	C2H2 and C2HC zinc fingers superfamily protein
0.672	AT2G21150	0.3419	39.2	XCT	XAP5 family protein
0.672	AT1G79200	0.341953	19.1	SCI1	unknown protein; Has 30201 Blast hits to 17322 proteins in 780 species: Archae - 12; Bacteria - 1396; Metazoa - 17338; Fungi - 3422; Plants - 5037; Viruses - 0; Other Eukaryotes - 2996 (source: NCBI BLink).
0.672	AT2G02740	0.342733	29.7	WHY3	ssDNA-binding transcriptional regulator
0.672	AT2G33435	0.342966	111.7	AT2G33435	RNA-binding (RRM/RBD/RNP motifs) family protein
0.671	AT1G15270	0.34118	7	AT1G15270	Translation machinery associated TMA7
0.67	AT3G46940	0.290275	17.5	DUT1	DUTP-PYROPHOSPHATASE-LIKE 1
0.669	AT4G26000	0.33762	54	PEP	RNA-binding KH domain-containing protein
0.668	AT1G48120	0.315535	149.4	AT1G48120	hydrolases;protein serine/threonine phosphatases
0.668	AT2G15430	0.337054	35.4	NRPB3	DNA-directed RNA polymerase family protein
0.668	AT1G49480	0.337158	25.8	RTV1	related to vernalization1 1
0.668	ATCG00340	0.337178	82.4	PSAB	Photosystem I, PsaA/PsaB protein
0.668	AT5G48680	0.337448	23.3	AT5G48680	Sterile alpha motif (SAM) domain-containing protein
0.664	AT3G12640	0.330909	70.1	AT3G12640	RNA binding (RRM/RBD/RNP motifs) family protein
0.664	AT1G75280	0.330978	33.7	AT1G75280	NmrA-like negative transcriptional regulator family protein
0.664	AT3G54230	0.331314	112.5	SUA	suppressor of abi3-5
0.663	AT4G34200	0.329456	63.3	EDA9	D-3-phosphoglycerate dehydrogenase
0.663	AT2G20495	0.330112	32.5	AT2G20495	CONTAINS InterPro DOMAIN/s: Serine-threonine protein kinase 19 (InterPro:IPR018865); Has 155 Blast hits to 154 proteins in 53 species: Archae - 0; Bacteria - 0; Metazoa - 95; Fungi - 5; Plants - 34; Viruses - 0; Other Eukaryotes - 21 (source: NCBI BLink).
0.662	AT2G37270	0.327757	23	RPS5B	ribosomal protein 5B
0.66	AT2G27040	0.325588	102.8	38200	Argonaute family protein
0.659	AT2G02160	0.32363	75.8	AT2G02160	CCCH-type zinc finger family protein
0.659	AT5G16780	0.324053	94.1	DOT2	SART-1 family
0.659	AT1G20580	0.324214	14.2	AT1G20580	Small nuclear ribonucleoprotein family protein
0.658	AT5G44480	0.277349	48.3	DUR	NAD(P)-binding Rossmann-fold superfamily protein
0.658	AT3G54210	0.321992	23.5	AT3G54210	Ribosomal protein L17 family protein
0.658	AT1G64880	0.323131	60.2	AT1G64880	Ribosomal protein S5 family protein
0.657	AT1G66260	0.320398	31.3	AT1G66260	RNA-binding (RRM/RBD/RNP motifs) family protein
0.657	AT5G66570	0.321262	35.1	PSBO1	PS II oxygen-evolving complex 1
0.656	AT1G13190	0.319778	61.4	AT1G13190	RNA-binding (RRM/RBD/RNP motifs) family protein
0.656	AT2G21270	0.319891	37.7	UFD1	ubiquitin fusion degradation 1
0.656	AT4G39680	0.320165	69.4	AT4G39680	SAP domain-containing protein
0.654	AT3G62330	0.317117	55.9	AT3G62330	Zinc knuckle (CCHC-type) family protein
0.653	AT4G26480	0.314841	33.6	AT4G26480	RNA-binding KH domain-containing protein
0.652	AT3G55220	0.313519	134.9	SAP130b	Cleavage and polyadenylation specificity factor (CPSF) A subunit protein
0.651	AT4G28750	0.312685	15	PSAE-1	Photosystem I reaction centre subunit IV / PsaE protein
0.651	AT5G58470	0.31281	42.3	TAF15b	TBP-associated factor 15B
0.651	AT1G09140	0.313125	30.4	SR30	SERINE-ARGININE PROTEIN 30
0.65	AT3G48425	0.291076	41.8	AT3G48425	DNAse I-like superfamily protein
0.65	AT2G22170	0.311558	20.1	PLAT2	Lipase/lipooxygenase, PLAT/LH2 family protein
0.649	AT5G23590	0.309213	33.5	AT5G23590	DNAJ heat shock N-terminal domain-containing protein
0.649	AT1G53850	0.310515	25.9	PAE1	20S proteasome alpha subunit E1
0.648	AT1G16610	0.308471	46.6	SR45	arginine/serine-rich 45
0.647	AT5G13340	0.306611	29.4	AT5G13340	unknown protein; FUNCTIONS IN: molecular_function unknown; INVOLVED IN: biological_process unknown; LOCATED IN: chloroplast; BEST Arabidopsis thaliana protein match is: unknown protein (TAIR:AT1G10890.1); Has 1807 Blast hits to 1807 proteins in 277 species: Archae - 0; Bacteria - 0; Metazoa - 736; Fungi - 347; Plants - 385; Viruses - 0; Other Eukaryotes - 339 (source: NCBI BLink).
0.647	ATCG00470	0.307242	14.5	ATCG00470	ATP synthase epsilon chain
0.647	AT3G53460	0.30772	38.4	CP29	chloroplast RNA-binding protein 29
0.646	AT1G18030	0.293787	38.5	AT1G18030	Protein phosphatase 2C family protein
0.646	AT2G33835	0.305039	64.3	FES1	Zinc finger C-x8-C-x5-C-x3-H type family protein
0.646	AT5G28840	0.305774	42.7	GME	GDP-D-mannose 3',5'-epimerase
0.645	AT1G15200	0.304403	54.4	AT1G15200	protein-protein interaction regulator family protein
0.645	AT4G36980	0.304553	64.5	AT4G36980	FUNCTIONS IN: molecular_function unknown; INVOLVED IN: biological_process unknown; EXPRESSED IN: 22 plant structures; EXPRESSED DURING: 13 growth stages; CONTAINS InterPro DOMAIN/s: Splicing factor, suppressor of white apricot (InterPro:IPR019147).
0.645	AT4G17410	0.304706	91.3	AT4G17410	DWNN domain, a CCHC-type zinc finger
0.645	AT1G70890	0.304861	17.9	MLP43	MLP-like protein 43
0.644	AT3G02860	0.30304	35.2	AT3G02860	zinc ion binding
0.643	AT1G16810	0.301142	16.4	AT1G16810	unknown protein; CONTAINS InterPro DOMAIN/s: Protein of unknown function DUF1754, eukaryotic (InterPro:IPR013865); Has 395 Blast hits to 394 proteins in 162 species: Archae - 0; Bacteria - 0; Metazoa - 181; Fungi - 91; Plants - 65; Viruses - 0; Other Eukaryotes - 58 (source: NCBI BLink).
0.642	ATCG00660	0.299597	14.2	RPL20	ribosomal protein L20
0.642	AT3G25150	0.299712	64.3	AT3G25150	Nuclear transport factor 2 (NTF2) family protein with RNA binding (RRM-RBD-RNP motifs) domain
0.642	AT4G36960	0.300695	41.7	AT4G36960	RNA-binding (RRM/RBD/RNP motifs) family protein
0.641	AT5G56740	0.298634	52.7	HAG2	histone acetyltransferase of the GNAT family 2
0.64	AT4G10970	0.296835	32	AT4G10970	unknown protein; FUNCTIONS IN: molecular_function unknown; INVOLVED IN: biological_process unknown; LOCATED IN: cellular_component unknown; EXPRESSED IN: 25 plant structures; EXPRESSED DURING: 14 growth stages; BEST Arabidopsis thaliana protein match is: unknown protein (TAIR:AT4G23910.2); Has 72 Blast hits to 50 proteins in 11 species: Archae - 0; Bacteria - 0; Metazoa - 0; Fungi - 0; Plants - 7…
0.639	AT3G14750	0.295494	36.7	AT3G14750	unknown protein; BEST Arabidopsis thaliana protein match is: unknown protein (TAIR:AT1G67170.1); Has 4036 Blast hits to 3091 proteins in 519 species: Archae - 61; Bacteria - 669; Metazoa - 1503; Fungi - 255; Plants - 421; Viruses - 4; Other Eukaryotes - 1123 (source: NCBI BLink).
0.637	AT3G19590	0.293152	37.9	BUB3.1	Transducin/WD40 repeat-like superfamily protein
0.637	AT2G16940	0.293544	68.9	AT2G16940	Splicing factor, CC1-like
0.634	AT1G14900	0.269322	22	HMGA	high mobility group A
0.633	AT3G10850	0.287463	28.8	GLY2	Metallo-hydrolase/oxidoreductase superfamily protein
0.633	AT5G47430	0.287726	99	AT5G47430	DWNN domain, a CCHC-type zinc finger
0.633	AT1G24020	0.287889	17	MLP423	MLP-like protein 423
0.633	AT1G47128	0.287894	50.9	RD21A	Granulin repeat cysteine protease family protein
0.632	AT1G14410	0.285819	29	WHY1	ssDNA-binding transcriptional regulator
0.629	AT1G18630	0.282021	16	GR-RBP6	glycine-rich RNA-binding protein 6
0.629	AT3G01540	0.282324	67.7	DRH1	DEAD box RNA helicase 1
0.628	AT2G20960	0.280661	84.8	pEARLI4	Arabidopsis phospholipase-like protein (PEARLI 4) family
0.628	AT3G18640	0.281382	75.5	AT3G18640	Zinc finger C-x8-C-x5-C-x3-H type family protein
0.626	AT3G19760	0.277713	45.8	EIF4A-III	eukaryotic initiation factor 4A-III
0.626	AT5G48240	0.278566	39.7	AT5G48240	unknown protein; FUNCTIONS IN: molecular_function unknown; INVOLVED IN: biological_process unknown; CONTAINS InterPro DOMAIN/s: Protein of unknown function DUF1665 (InterPro:IPR012459); Has 286 Blast hits to 283 proteins in 145 species: Archae - 0; Bacteria - 2; Metazoa - 103; Fungi - 97; Plants - 41; Viruses - 1; Other Eukaryotes - 42 (source: NCBI BLink).
0.625	AT4G00830	0.276262	55.1	LIF2	RNA-binding (RRM/RBD/RNP motifs) family protein
0.625	AT1G29220	0.277396	39	AT1G29220	transcriptional regulator family protein
0.624	AT2G42600	0.275713	109.7	PPC2	phosphoenolpyruvate carboxylase 2
0.622	AT5G04140	0.272534	179.8	GLU1	glutamate synthase 1
0.622	AT5G26610	0.272947	34.8	AT5G26610	D111/G-patch domain-containing protein
0.622	AT3G05760	0.273262	23.4	AT3G05760	C2H2 and C2HC zinc fingers superfamily protein
0.621	AT5G63440	0.271069	25.7	AT5G63440	Protein of unknown function (DUF167)
0.621	AT2G36530	0.271091	47.7	LOS2	Enolase
0.621	AT2G42490	0.272138	86.6	AT2G42490	Copper amine oxidase family protein
0.62	AT4G25500	0.270088	36.4	RS40	arginine/serine-rich splicing factor 35
0.62	AT2G18040	0.270544	13	PIN1AT	peptidylprolyl cis/trans isomerase, NIMA-interacting 1
0.616	AT4G28990	0.264479	45.3	AT4G28990	RNA-binding protein-related
0.616	AT4G10110	0.265191	19.3	AT4G10110	RNA-binding (RRM/RBD/RNP motifs) family protein
0.614	AT1G23860	0.262157	21.5	RSZ21	RS-containing zinc finger protein 21
0.613	AT4G04614	0.221128	20.1	AT4G04614	unknown protein; Has 35333 Blast hits to 34131 proteins in 2444 species: Archae - 798; Bacteria - 22429; Metazoa - 974; Fungi - 991; Plants - 531; Viruses - 0; Other Eukaryotes - 9610 (source: NCBI BLink).
0.613	AT4G04210	0.260457	32.9	PUX4	plant UBX domain containing protein 4
0.613	AT4G31200	0.26046	72.5	AT4G31200	SWAP (Suppressor-of-White-APricot)/surp RNA-binding domain-containing protein
0.612	AT5G51280	0.259498	65.8	AT5G51280	DEAD-box protein abstrakt, putative
0.612	AT4G35785	0.259785	28.3	AT4G35785	RNA-binding (RRM/RBD/RNP motifs) family protein
0.611	AT4G33010	0.257756	112.9	GLDP1	glycine decarboxylase P-protein 1
0.611	AT3G54400	0.257888	45.4	AT3G54400	Eukaryotic aspartyl protease family protein
0.61	AT3G52220	0.257456	27.5	AT3G52220	CONTAINS InterPro DOMAIN/s: Kinase phosphorylation domain (InterPro:IPR019315); Has 8882 Blast hits to 4920 proteins in 346 species: Archae - 10; Bacteria - 184; Metazoa - 3955; Fungi - 1221; Plants - 712; Viruses - 24; Other Eukaryotes - 2776 (source: NCBI BLink).
0.609	AT4G39260	0.255586	16.6	CCR1	cold, circadian rhythm, and RNA binding 1
0.608	AT1G09760	0.253737	28	U2A'	U2 small nuclear ribonucleoprotein A
0.607	AT1G09340	0.252657	42.6	CRB	chloroplast RNA binding
0.606	AT3G23325	0.251455	10.2	AT3G23325	Splicing factor 3B subunit 5/RDS3 complex subunit 10
0.605	AT1G32060	0.250227	44.4	PRK	phosphoribulokinase
0.605	AT4G31580	0.250972	22.4	RSZ22	serine/arginine-rich 22
0.604	AT2G29580	0.249138	54.2	MAC5B	CCCH-type zinc fingerfamily protein with RNA-binding domain
0.603	AT3G15000	0.218477	42.8	RIP1	cobalt ion binding
0.602	AT3G12780	0.247061	50.1	PGK1	phosphoglycerate kinase 1
0.601	AT1G13930	0.245591	16.2	AT1G13930	Involved in response to salt stress. Knockout mutants are hypersensitive to salt stress.
0.601	AT5G42300	0.245857	8.6	UBL5	ubiquitin-like protein 5
0.6	AT2G21170	0.243569	33.3	TIM	triosephosphate isomerase
0.6	AT1G02140	0.244492	17.4	MAGO	mago nashi family protein
0.598	AT3G50670	0.241216	50.4	U1-70K	U1 small nuclear ribonucleoprotein-70K
0.598	AT3G26360	0.241751	11.6	AT3G26360	Ribosomal protein S21 family protein
0.597	AT1G51510	0.239648	22.4	Y14	RNA-binding (RRM/RBD/RNP motifs) family protein
0.597	AT5G02240	0.239765	27.1	AT5G02240	NAD(P)-binding Rossmann-fold superfamily protein
0.596	AT2G19560	0.239433	47.6	EER5	proteasome family protein
0.595	ATCG00900	0.237614	17.3	RPS7	Ribosomal protein S7p/S5e family protein
0.594	AT4G01870	0.23004	72.8	AT4G01870	tolB protein-related
0.594	AT1G78380	0.235907	25.6	GSTU19	glutathione S-transferase TAU 19
0.593	AT2G37760	0.217631	34.7	AKR4C8	NAD(P)-linked oxidoreductase superfamily protein
0.592	AT2G46610	0.233591	29.7	RS31a	RNA-binding (RRM/RBD/RNP motifs) family protein
0.591	AT1G74560	0.232529	30.6	NRP1	NAP1-related protein 1
0.591	AT3G28940	0.232867	19.5	AT3G28940	AIG2-like (avirulence induced gene) family protein
0.59	ATCG00270	0.231823	39.5	PSBD	photosystem II reaction center protein D
0.589	ATCG00540	0.193261	35.3	PETA	photosynthetic electron transfer A
0.588	ATCG00160	0.229216	26.9	RPS2	ribosomal protein S2
0.587	AT2G39730	0.227668	51.9	RCA	rubisco activase
0.584	AT2G40650	0.223763	43.1	AT2G40650	PRP38 family protein
0.582	AT1G17180	0.203913	25.6	GSTU25	glutathione S-transferase TAU 25
0.582	AT5G64200	0.221178	35.1	SC35	ortholog of human splicing factor SC35
0.58	AT3G20890	0.218835	31.8	AT3G20890	RNA-binding (RRM/RBD/RNP motifs) family protein
0.58	AT3G21810	0.218963	50.5	AT3G21810	Zinc finger C-x8-C-x5-C-x3-H type family protein
0.579	AT1G60650	0.217334	34.4	AtRZ-1b	RNA-binding (RRM/RBD/RNP motifs) family protein with retrovirus zinc finger-like domain
0.579	AT2G30860	0.217672	24.1	GSTF9	glutathione S-transferase PHI 9
0.579	AT1G27050	0.217782	22.4	AT1G27050	homeobox protein 54
0.576	AT2G23930	0.213601	8.8	SNRNP-G	probable small nuclear ribonucleoprotein G
0.576	AT2G34560	0.213637	44	CCP1	P-loop containing nucleoside triphosphate hydrolases superfamily protein
0.576	AT5G24850	0.213843	60.3	CRY3	cryptochrome 3
0.575	AT5G58040	0.212162	133.4	FIP1[V]	homolog of yeast FIP1 [V]
0.574	AT3G17810	0.211163	46.8	PYD1	pyrimidine 1
0.573	AT5G26667	0.202563	23.1	PYR6	P-loop containing nucleoside triphosphate hydrolases superfamily protein
0.573	AT4G12640	0.210599	92.8	AT4G12640	RNA recognition motif (RRM)-containing protein
0.572	AT2G21660	0.208576	16.9	GRP7	cold, circadian rhythm, and rna binding 2
0.571	AT1G64190	0.208117	53.3	AT1G64190	6-phosphogluconate dehydrogenase family protein
0.57	AT3G22960	0.171266	65.1	PKP-ALPHA	Pyruvate kinase family protein
0.57	AT4G32760	0.173113	73	AT4G32760	ENTH/VHS/GAT family protein
0.57	AT5G64680	0.200231	23.3	AT5G64680	unknown protein; FUNCTIONS IN: molecular_function unknown; INVOLVED IN: biological_process unknown; EXPRESSED IN: 22 plant structures; EXPRESSED DURING: 13 growth stages; Has 53 Blast hits to 53 proteins in 20 species: Archae - 0; Bacteria - 8; Metazoa - 8; Fungi - 0; Plants - 34; Viruses - 0; Other Eukaryotes - 3 (source: NCBI BLink).
0.569	AT5G30490	0.205138	26	AT5G30490	FUNCTIONS IN: molecular_function unknown; INVOLVED IN: biological_process unknown; LOCATED IN: cellular_component unknown; EXPRESSED IN: 22 plant structures; EXPRESSED DURING: 13 growth stages; CONTAINS InterPro DOMAIN/s: Craniofacial development protein 1/Bucentaur (InterPro:IPR011421); Has 333 Blast hits to 324 proteins in 149 species: Archae - 0; Bacteria - 18; Metazoa - 117; Fungi - 96; Plant…
0.569	AT3G62030	0.205416	34.3	ROC4	rotamase CYP 4
0.569	AT5G66190	0.205512	40.3	FNR1	ferredoxin-NADP(+)-oxidoreductase 1
0.569	AT3G21215	0.205643	37	AT3G21215	RNA-binding (RRM/RBD/RNP motifs) family protein
0.566	AT5G51410	0.201293	38.7	AT5G51410	LUC7 N_terminus domain-containing protein
0.566	AT5G18810	0.201807	28	SCL28	SC35-like splicing factor 28
0.565	AT1G21580	0.201249	238.6	AT1G21580	Zinc finger C-x8-C-x5-C-x3-H type family protein
0.561	AT2G37340	0.19577	32.9	RS2Z33	arginine/serine-rich zinc knuckle-containing protein 33
0.56	AT2G37770	0.194735	35.1	ChlAKR	NAD(P)-linked oxidoreductase superfamily protein
0.559	AT4G24100	0.160421	78.7	AT4G24100	Protein kinase superfamily protein
0.558	AT3G66652	0.192043	115.3	AT3G66652	fip1 motif-containing protein
0.557	AT5G37370	0.191705	45.8	ATSRL1	PRP38 family protein
0.556	AT5G57370	0.190283	26	AT5G57370	unknown protein; CONTAINS InterPro DOMAIN/s: Protein of unknown function DUF1777 (InterPro:IPR013957); Has 30201 Blast hits to 17322 proteins in 780 species: Archae - 12; Bacteria - 1396; Metazoa - 17338; Fungi - 3422; Plants - 5037; Viruses - 0; Other Eukaryotes - 2996 (source: NCBI BLink).
0.555	AT4G26530	0.18849	38.3	FBA5	Aldolase superfamily protein
0.554	AT2G21330	0.187374	42.9	FBA1	fructose-bisphosphate aldolase 1
0.554	AT5G15270	0.187785	59.7	AT5G15270	RNA-binding KH domain-containing protein
0.553	AT2G30120	0.186191	32.1	AT2G30120	unknown protein; EXPRESSED IN: 22 plant structures; EXPRESSED DURING: 12 growth stages; BEST Arabidopsis thaliana protein match is: unknown protein (TAIR:AT3G14750.1); Has 2527 Blast hits to 2101 proteins in 358 species: Archae - 77; Bacteria - 245; Metazoa - 1087; Fungi - 215; Plants - 350; Viruses - 4; Other Eukaryotes - 549 (source: NCBI BLink).
0.552	AT2G15620	0.157736	65.5	NIR1	nitrite reductase 1
0.552	ATCG00800	0.185173	25.2	US3C	structural constituent of ribosome
0.552	AT3G13570	0.18587	30.2	SCL30A	SC35-like splicing factor 30A
0.552	AT1G65280	0.186047	66.5	AT1G65280	DNAJ heat shock N-terminal domain-containing protein
0.551	AT1G55310	0.184027	33.3	SCL33	SC35-like splicing factor 33
0.55	AT3G14100	0.183021	47.1	AT3G14100	RNA-binding (RRM/RBD/RNP motifs) family protein
0.55	AT5G14720	0.183682	75.3	AT5G14720	Protein kinase superfamily protein
0.549	AT2G43750	0.156809	41.6	OASB	O-acetylserine (thiol) lyase B
0.549	AT4G16280	0.182438	81.7	FCA	RNA binding;abscisic acid binding
0.548	AT1G51060	0.170692	13.9	HTA10	histone H2A 10
0.547	AT1G76080	0.179355	33.7	CDSP32	chloroplastic drought-induced stress protein of 32 kD
0.547	AT4G32660	0.179596	46.2	AME3	Protein kinase superfamily protein
0.546	AT5G59950	0.178492	25.8	AT5G59950	RNA-binding (RRM/RBD/RNP motifs) family protein
0.545	AT1G67230	0.17751	129	LINC1	little nuclei1
0.544	AT1G63940	0.175987	53.3	MDAR6	monodehydroascorbate reductase 6
0.543	AT2G32910	0.175572	78.3	AT2G32910	DCD (Development and Cell Death) domain protein
0.543	AT4G24740	0.175712	49.5	FC2	FUS3-complementing gene 2
0.542	AT1G31870	0.173815	64.6	AT1G31870	unknown protein; FUNCTIONS IN: molecular_function unknown; INVOLVED IN: biological_process unknown; LOCATED IN: cytosol, nucleus; EXPRESSED IN: 25 plant structures; EXPRESSED DURING: 15 growth stages; CONTAINS InterPro DOMAIN/s: Protein of unknown function DUF2050, pre-mRNA-splicing factor (InterPro:IPR018609); Has 35333 Blast hits to 34131 proteins in 2444 species: Archae - 798; Bacteria - 22429…
0.541	AT3G44850	0.173625	60.7	AT3G44850	Protein kinase superfamily protein
0.54	AT3G63490	0.171887	37.6	EMB3126	Ribosomal protein L1p/L10e family
0.54	AT1G76940	0.172177	25.4	AT1G76940	RNA-binding (RRM/RBD/RNP motifs) family protein
0.539	AT1G43670	0.170575	37.3	FBP	Inositol monophosphatase family protein
0.536	AT4G19880	0.153628	43.6	AT4G19880	Glutathione S-transferase family protein
0.531	AT2G44710	0.161965	89.8	AT2G44710	RNA-binding (RRM/RBD/RNP motifs) family protein
0.531	AT4G04640	0.16226	40.9	ATPC1	ATPase, F1 complex, gamma subunit protein
0.529	AT2G27100	0.159736	81	SE	C2H2 zinc-finger protein SERRATE (SE)
0.528	AT3G53500	0.158619	31.8	RS2Z32	RNA-binding (RRM/RBD/RNP motifs) family protein with retrovirus zinc finger-like domain
0.526	AT4G35090	0.156932	56.9	CAT2	catalase 2
0.526	AT4G32720	0.157117	48.1	La1	La protein 1
0.525	AT5G19960	0.155243	38.7	AT5G19960	RNA-binding (RRM/RBD/RNP motifs) family protein
0.523	AT2G03150	0.153554	150.8	emb1579	ATP/GTP-binding protein family
0.523	AT3G07170	0.153643	22.7	AT3G07170	Sterile alpha motif (SAM) domain-containing protein
0.523	AT1G70180	0.153961	50.7	AT1G70180	Sterile alpha motif (SAM) domain-containing protein
0.523	AT3G32940	0.1541	66.4	AT3G32940	RNA-binding KH domain-containing protein
0.521	AT1G55170	0.15189	33.1	AT1G55170	unknown protein; BEST Arabidopsis thaliana protein match is: unknown protein (TAIR:AT3G14750.1); Has 13439 Blast hits to 8993 proteins in 828 species: Archae - 344; Bacteria - 1469; Metazoa - 6958; Fungi - 1008; Plants - 683; Viruses - 29; Other Eukaryotes - 2948 (source: NCBI BLink).
0.52	AT3G55430	0.123558	48.4	AT3G55430	O-Glycosyl hydrolases family 17 protein
0.52	AT4G10920	0.150131	19.2	KELP	transcriptional coactivator p15 (PC4) family protein (KELP)
0.517	AT3G60750	0.14761	79.9	AT3G60750	Transketolase
0.515	AT3G14415	0.145567	40.3	GOX2	Aldolase-type TIM barrel family protein
0.514	AT3G62840	0.14481	12.6	AT3G62840	Small nuclear ribonucleoprotein family protein
0.509	AT3G11630	0.114348	29.1	AT3G11630	Thioredoxin superfamily protein
0.507	AT1G20670	0.136632	72.9	AT1G20670	DNA-binding bromodomain-containing protein
0.506	AT5G16260	0.135844	57.9	ELF9	RNA binding (RRM/RBD/RNP motifs) family protein
0.505	AT1G80940	0.135172	24.2	AT1G80940	unknown protein; Has 30201 Blast hits to 17322 proteins in 780 species: Archae - 12; Bacteria - 1396; Metazoa - 17338; Fungi - 3422; Plants - 5037; Viruses - 0; Other Eukaryotes - 2996 (source: NCBI BLink).
0.502	AT3G52660	0.132081	52	AT3G52660	RNA-binding (RRM/RBD/RNP motifs) family protein
0.501	AT3G49080	0.131684	48	AT3G49080	Ribosomal protein S5 domain 2-like superfamily protein
0.498	AT1G70310	0.128905	37.1	SPDS2	spermidine synthase 2
0.497	AT5G02790	0.12728	27.1	GSTL3	Glutathione S-transferase family protein
0.495	AT3G13200	0.125371	27	EMB2769	Cwf15 / Cwc15 cell cycle control family protein
0.494	AT3G08590	0.124937	60.7	iPGAM2	Phosphoglycerate mutase, 2,3-bisphosphoglycerate-independent
0.493	AT3G55460	0.124092	29.6	SCL30	SC35-like splicing factor 30
0.492	AT5G35630	0.12294	47.4	GS2	glutamine synthetase 2
0.491	AT5G17820	0.121557	34.1	AT5G17820	Peroxidase superfamily protein
0.491	AT4G20300	0.122251	39.6	AT4G20300	Protein of unknown function (DUF1639)
0.49	AT5G04280	0.121	33.5	AtRZ-1c	RNA-binding (RRM/RBD/RNP motifs) family protein with retrovirus zinc finger-like domain
0.489	AT2G47580	0.119745	28.1	U1A	spliceosomal protein U1A
0.489	AT5G12110	0.120224	24.8	AT5G12110	Glutathione S-transferase, C-terminal-like;Translation elongation factor EF1B/ribosomal protein S6
0.488	AT5G10350	0.119302	24.8	AT5G10350	RNA-binding (RRM/RBD/RNP motifs) family protein
0.485	AT4G14040	0.092013	53.9	SBP2	selenium-binding protein 2
0.485	AT4G20440	0.116671	27.1	smB	small nuclear ribonucleoprotein associated protein B
0.482	AT3G25530	0.113873	30.7	GLYR1	glyoxylate reductase 1
0.482	AT3G14420	0.113911	40.3	GOX1	Aldolase-type TIM barrel family protein
0.48	AT1G02330	0.111428	32.3	AT1G02330	CONTAINS InterPro DOMAIN/s: Hepatocellular carcinoma-associated antigen 59 (InterPro:IPR010756); Has 1239 Blast hits to 998 proteins in 204 species: Archae - 4; Bacteria - 71; Metazoa - 421; Fungi - 109; Plants - 87; Viruses - 5; Other Eukaryotes - 542 (source: NCBI BLink).
0.48	AT2G25720	0.11183	13	AT2G25720	unknown protein; Has 38 Blast hits to 38 proteins in 18 species: Archae - 0; Bacteria - 0; Metazoa - 0; Fungi - 0; Plants - 38; Viruses - 0; Other Eukaryotes - 0 (source: NCBI BLink).
0.48	AT2G24590	0.11195	21.9	RSZ22a	RNA recognition motif and CCHC-type zinc finger domains containing protein
0.478	AT1G69010	0.109828	34.5	BIM2	BES1-interacting Myc-like protein 2
0.476	AT1G02840	0.108253	33.7	SR34	RNA-binding (RRM/RBD/RNP motifs) family protein
0.475	AT2G20490	0.106955	7.4	NOP10	nucleolar RNA-binding Nop10p family protein
0.474	AT2G23600	0.106468	29.6	ACL	acetone-cyanohydrin lyase
0.473	AT1G05560	0.105667	52.8	UGT75B1	UDP-glucosyltransferase 75B1
0.471	AT2G25970	0.103504	64.6	AT2G25970	KH domain-containing protein
0.471	AT5G35200	0.103823	61.1	AT5G35200	ENTH/ANTH/VHS superfamily protein
0.47	AT4G01897	0.0842252	14.1	AT4G01897	unknown protein; CONTAINS InterPro DOMAIN/s: Protein of unknown function DUF952 (InterPro:IPR009297); Has 763 Blast hits to 763 proteins in 180 species: Archae - 0; Bacteria - 351; Metazoa - 0; Fungi - 0; Plants - 29; Viruses - 0; Other Eukaryotes - 383 (source: NCBI BLink).
0.47	AT3G26420	0.102982	26.9	ATRZ-1A	RNA-binding (RRM/RBD/RNP motifs) family protein with retrovirus zinc finger-like domain
0.47	AT5G06850	0.103421	90.9	FTIP1	C2 calcium/lipid-binding plant phosphoribosyltransferase family protein
0.469	AT5G16970	0.102086	38.1	AER	alkenal reductase
0.469	AT2G06510	0.102399	72.2	RPA1A	replication protein A 1A
0.468	AT1G33520	0.101621	51	MOS2	D111/G-patch domain-containing protein
0.465	AT5G22040	0.0986248	32.1	AT5G22040	unknown protein; Has 30201 Blast hits to 17322 proteins in 780 species: Archae - 12; Bacteria - 1396; Metazoa - 17338; Fungi - 3422; Plants - 5037; Viruses - 0; Other Eukaryotes - 2996 (source: NCBI BLink).
0.465	AT5G13590	0.0988469	129.5	AT5G13590	unknown protein; Has 150 Blast hits to 121 proteins in 42 species: Archae - 0; Bacteria - 8; Metazoa - 80; Fungi - 5; Plants - 17; Viruses - 0; Other Eukaryotes - 40 (source: NCBI BLink).
0.464	AT3G23600	0.0979682	25.8	AT3G23600	alpha/beta-Hydrolases superfamily protein
0.463	AT5G63860	0.0973741	47.1	UVR8	Regulator of chromosome condensation (RCC1) family protein
0.462	AT4G34620	0.0961592	12.7	SSR16	small subunit ribosomal protein 16
0.461	AT2G43370	0.0951846	38.4	AT2G43370	RNA-binding (RRM/RBD/RNP motifs) family protein
0.456	ATCG00490	0.0916687	52.9	RBCL	ribulose-bisphosphate carboxylases
0.455	AT3G02920	0.0902663	33.1	RPA32B	Replication protein A, subunit RPA32
0.455	AT1G13790	0.0905407	85.8	FDM4	XH/XS domain-containing protein
0.454	AT5G40490	0.0895504	42.4	AT5G40490	RNA-binding (RRM/RBD/RNP motifs) family protein
0.448	AT4G01000	0.0848685	45.5	AT4G01000	Ubiquitin-like superfamily protein
0.445	AT2G28000	0.0828295	62	CPN60A	chaperonin-60alpha
0.444	AT1G77300	0.0820566	198.7	EFS	histone methyltransferases(H3-K4 specific);histone methyltransferases(H3-K36 specific)
0.44	AT2G37220	0.0788736	30.7	AT2G37220	RNA-binding (RRM/RBD/RNP motifs) family protein
0.439	AT1G80790	0.0785863	74.2	FDM5	XH/XS domain-containing protein
0.435	AT4G38970	0.0757533	43	FBA2	fructose-bisphosphate aldolase 2
0.433	AT1G09640	0.0740826	46.6	AT1G09640	Translation elongation factor EF1B, gamma chain
0.43	AT2G01970	0.0715373	68	AT2G01970	Endomembrane protein 70 protein family
0.429	AT1G30230	0.0712307	28.8	eEF-1Bb1	Glutathione S-transferase, C-terminal-like;Translation elongation factor EF1B/ribosomal protein S6
0.428	AT3G55610	0.0703369	78.8	P5CS2	delta 1-pyrroline-5-carboxylate synthase 2
0.425	AT1G59600	0.0686185	37.6	ZCW7	ZCW7
0.424	AT4G24770	0.0675738	35.8	RBP31	31-kDa RNA binding protein
0.424	AT1G74030	0.0678974	51.4	ENO1	enolase 1
0.421	AT3G61860	0.0659973	31.1	RS31	RNA-binding (RRM/RBD/RNP motifs) family protein
0.419	AT5G02530	0.0643855	30.8	AT5G02530	RNA-binding (RRM/RBD/RNP motifs) family protein
0.417	AT2G45640	0.063091	17.2	SAP18	SIN3 associated polypeptide P18
0.414	AT4G25550	0.0611711	22.8	AT4G25550	Cleavage/polyadenylation specificity factor, 25kDa subunit
0.412	AT5G11200	0.0596171	48.3	UAP56b	DEAD/DEAH box RNA helicase family protein
0.411	AT4G10320	0.0595135	135.4	AT4G10320	tRNA synthetase class I (I, L, M and V) family protein
0.409	ATCG00680	0.0578055	56	PSBB	photosystem II reaction center protein B
0.402	AT1G79230	0.0541136	41.9	MST1	mercaptopyruvate sulfurtransferase 1
0.4	AT5G64960	0.0526903	57.1	CDKC2	cyclin dependent kinase group C2
0.4	AT1G76680	0.0528271	44	OPR1	12-oxophytodienoate reductase 1
0.398	AT4G29830	0.0512916	34.2	VIP3	Transducin/WD40 repeat-like superfamily protein
0.394	AT4G35850	0.0489825	50.4	AT4G35850	Pentatricopeptide repeat (PPR) superfamily protein
0.387	AT1G53645	0.0454793	56.9	AT1G53645	hydroxyproline-rich glycoprotein family protein
0.383	AT5G40270	0.0358939	54.6	AT5G40270	HD domain-containing metal-dependent phosphohydrolase family protein
0.377	AT4G07410	0.0404541	90.2	PCN	Transducin family protein / WD-40 repeat family protein
0.37	AT2G22720	0.036891	75.1	AT2G22720	SPT2 chromatin protein
0.369	AT3G12300	0.0364086	22.1	BUG22	unknown protein; FUNCTIONS IN: molecular_function unknown; INVOLVED IN: biological_process unknown; LOCATED IN: endomembrane system; EXPRESSED IN: 23 plant structures; EXPRESSED DURING: 15 growth stages; CONTAINS InterPro DOMAIN/s: Protein of unknown function DUF667 (InterPro:IPR007714); Has 373 Blast hits to 371 proteins in 116 species: Archae - 0; Bacteria - 0; Metazoa - 213; Fungi - 4; Plants …
0.367	AT3G55800	0.0308652	42.4	SBPASE	sedoheptulose-bisphosphatase
0.363	AT5G09650	0.0336807	33.4	PPa6	pyrophosphorylase 6
0.362	AT1G57720	0.0333952	46.4	AT1G57720	Translation elongation factor EF1B, gamma chain
0.361	AT2G18230	0.0330516	24.7	PPa2	pyrophosphorylase 2
0.357	AT1G67090	0.0310401	20.2	RBCS1A	ribulose bisphosphate carboxylase small chain 1A
0.357	AT3G04500	0.0313876	27	AT3G04500	RNA-binding (RRM/RBD/RNP motifs) family protein
0.353	AT3G22110	0.0294143	27.5	PAC1	20S proteasome alpha subunit C1
0.347	AT5G44785	0.0271676	50.1	OSB3	organellar single-stranded DNA binding protein 3
0.34	AT5G53060	0.0247833	71.3	RCF3	RNA-binding KH domain-containing protein
0.336	AT2G30870	0.0233714	24.2	GSTF10	glutathione S-transferase PHI 10
0.333	AT2G17630	0.022294	46.6	AT2G17630	Pyridoxal phosphate (PLP)-dependent transferases superfamily protein
0.326	AT5G16930	0.0199088	70.9	AT5G16930	AAA-type ATPase family protein
0.317	AT3G12210	0.0136559	23.4	AT3G12210	DNA binding
0.315	AT4G35630	0.016828	47.3	PSAT	phosphoserine aminotransferase
0.306	AT1G28060	0.0144513	88.6	AT1G28060	Pre-mRNA-splicing factor 3
0.304	AT2G23080	0.0109392	39.3	CKA3	Protein kinase superfamily protein
0.302	AT5G19510	0.0133621	24.2	AT5G19510	Translation elongation factor EF1B/ribosomal protein S6 family protein
0.295	AT5G63570	0.0109805	50.3	GSA1	glutamate-1-semialdehyde-2,1-aminomutase
0.291	AT3G27830	0.0110428	20.1	RPL12-A	ribosomal protein L12-A
0.283	ATCG00480	0.00933688	53.9	ATPB	ATP synthase subunit beta
0.277	AT4G12800	0.00829661	23	PSAL	photosystem I subunit l
0.277	AT1G01050	0.00838392	24.5	PPa1	pyrophosphorylase 1
0.224	AT3G28220	0.00237675	42.9	AT3G28220	TRAF-like family protein
0.218	AT4G09650	0.00195535	25.7	ATPD	ATP synthase delta-subunit gene
0.205	AT5G02770	0.00133118	22.8	MOS11	unknown protein; Has 469 Blast hits to 336 proteins in 126 species: Archae - 0; Bacteria - 54; Metazoa - 249; Fungi - 22; Plants - 47; Viruses - 0; Other Eukaryotes - 97 (source: NCBI BLink).
0.196	AT1G12440	0.00066496	17.8	AT1G12440	A20/AN1-like zinc finger family protein
0.17	AT4G21110	0.000363707	17.2	AT4G21110	G10 family protein
0.162	AT1G60095	0.000252693	59.1	AT1G60095	Mannose-binding lectin superfamily protein
0.142	ATCG00120	9.39329e-05	55.3	ATPA	ATP synthase subunit alpha
0.136	AT2G33850	6.37128e-05	31.3	AT2G33850	unknown protein; FUNCTIONS IN: molecular_function unknown; INVOLVED IN: biological_process unknown; LOCATED IN: endomembrane system; EXPRESSED IN: 17 plant structures; EXPRESSED DURING: 9 growth stages; BEST Arabidopsis thaliana protein match is: unknown protein (TAIR:AT1G28400.1); Has 3053 Blast hits to 2119 proteins in 133 species: Archae - 6; Bacteria - 52; Metazoa - 135; Fungi - 96; Plants - …
0.122	AT1G25682	2.23272e-05	35	AT1G25682	Family of unknown function (DUF572)
0.034	AT1G26750	3.22502e-11	22	AT1G26750	unknown protein; Has 44 Blast hits to 44 proteins in 16 species: Archae - 0; Bacteria - 0; Metazoa - 0; Fungi - 0; Plants - 44; Viruses - 0; Other Eukaryotes - 0 (source: NCBI BLink).
0.032	AT5G66010	1.60605e-11	28.6	AT5G66010	RNA-binding (RRM/RBD/RNP motifs) family protein
