# Supplementary material for: A CPF-like phosphatase module links transcription termination to chromatin silencing
Source: Mol Cell. Author manuscript; Available in PMC 2024 Jul 23. (PMC7616277; doi:10.1016/j.molcel.2024.05.016)
Supplement: Table S2 [file EMS197565-supplement-Table_S2.xlsx]

## Sheet: Table S2A
Supplemental Table S2A. List of upregulated genes in aprf1-9 FRI compared to ColFRI obtained by Quant-seq. Differeces expressed in log2 fold change with a p value threshold of 0.05.
log2FoldChange	pvalue	AGI Code	Gene Name
-5.99976	1.39539e-179	AT4G00400	GPAT8
-3.31569	9.61637e-46	AT4G01910	AT4G01910
-2.74203	1.94001e-49	AT4G01590	AT4G01590
-2.60653	1.23948e-17	AT3G29410	AT3G29410
-2.58393	1.24333e-15	AT4G01915	AT4G01915
-2.49818	1.82686e-14	AT4G01920	AT4G01920
-2.24237	1.08117e-12	AT3G51180	AT3G51180
-2.14428	5.27763e-21	AT4G01220	MGP4
-2.13759	1.79646e-15	AT4G00490	BAM2
-2.11089	4.18686e-16	AT4G01550	NAC069
-2.02407	3.40506e-17	AT1G27960	ECT9
-1.93629	1.59818e-10	AT2G30750	CYP71A12
-1.92983	1.34516e-10	AT4G01350	AT4G01350
-1.92936	1.89352e-09	AT4G00955	AT4G00955
-1.92401	2.4648e-09	AT4G01593	AT4G01593
-1.89018	6.10189e-19	AT1G13650	AT1G13650
-1.88601	5.51232e-14	AT1G23935	AT1G23935
-1.8011	4.63037e-20	AT4G02280	SUS3
-1.78845	1.31645e-10	AT2G15080	RLP19
-1.78843	2.798e-12	AT4G13575	AT4G13575
-1.7194	3.34526e-08	AT4G00590	AT4G00590
-1.70929	6.46868e-12	AT1G16400	CYP79F2
-1.68471	8.78449e-08	AT1G77960	AT1G77960
-1.64967	3.57255e-10	AT3G13061	AT3G13061
-1.62227	5.16542e-08	AT2G07042	AT2G07042
-1.57945	7.88896e-17	AT4G38700	AT4G38700
-1.48673	3.76971e-19	AT2G01860	EMB975
-1.47727	9.87425e-13	AT4G01883	AT4G01883
-1.44014	8.98035e-06	AT3G02380	COL2
-1.40197	1.05667e-14	AT1G22050	MUB6
-1.3822	2.45183e-07	AT4G32990	AT4G32990
-1.35841	1.18366e-07	AT1G73870	BBX16
-1.31427	2.48471e-05	AT1G26530	AT1G26530
-1.31122	4.98825e-05	AT1G26390	AT1G26390
-1.30205	1.72116e-05	AT5G25130	CYP71B12
-1.28255	1.40417e-05	AT3G29631	AT3G29631
-1.27136	1.65038e-11	AT5G06980	AT5G06980
-1.26544	1.46572e-05	AT4G01460	AT4G01460
-1.26512	1.48528e-14	AT5G10130	AT5G10130
-1.25288	0.000101146	AT5G13170	SAG29
-1.24147	0.000132887	AT4G00050	UNE10
-1.23398	0.000114967	AT1G19940	GH9B5
-1.22613	1.76377e-05	AT1G23200	AT1G23200
-1.22383	8.87585e-08	AT1G23330	AT1G23330
-1.21685	1.70621e-07	AT1G75945	AT1G75945
-1.20701	0.00019883	AT5G14110	AT5G14110
-1.20098	1.22906e-05	AT5G52570	BETA-OHASE 2
-1.20097	0.000122558	AT1G69570	AT1G69570
-1.18328	0.000288466	AT1G56650	PAP1
-1.16576	0.00015122	AT2G27420	AT2G27420
-1.15841	0.000218429	AT4G34770	AT4G34770
-1.15755	3.81094e-08	AT5G25120	CYP71B11
-1.13901	0.00016646	AT4G13560	UNE15
-1.12028	0.000534123	AT4G35685	AT4G35685
-1.1183	0.000364884	AT5G03395	AT5G03395
-1.11697	1.35126e-06	AT5G35480	AT5G35480
-1.11131	0.000521288	AT5G56370	AT5G56370
-1.10882	0.000667807	AT3G28510	AT3G28510
-1.10116	0.000304569	AT5G44565	AT5G44565
-1.09337	0.000475622	AT5G07640	AT5G07640
-1.08695	0.000900133	AT4G02005	AT4G02005
-1.08529	0.000900322	AT1G66173	AT1G66173
-1.08367	0.000862545	AT2G15020	AT2G15020
-1.08156	1.56658e-07	AT1G64500	AT1G64500
-1.07967	3.81999e-06	AT5G63450	CYP94B1
-1.07196	2.86695e-07	AT4G21670	CPL1
-1.07147	2.37284e-15	AT4G00165	AT4G00165
-1.07027	7.03851e-05	AT2G06002	AT2G06002
-1.05871	0.000901829	AT1G49530	GGPS6
-1.05453	0.00119394	AT2G46830	CCA1
-1.05182	7.98958e-14	AT4G00880	AT4G00880
-1.04954	0.000835986	AT3G29100	VTI13
-1.04727	6.94024e-07	AT1G32900	GBSS1
-1.04477	0.00140105	AT5G25260	AT5G25260
-1.04111	0.00102654	AT2G22920	SCPL12
-1.03692	0.0014891	AT3G06655	AT3G06655
-1.02863	0.00146809	AT1G13448	AT1G13448
-1.02583	0.00135281	AT5G04190	PKS4
-1.02562	0.000584285	AT3G52072	AT3G52072
-1.01829	9.18724e-05	AT1G07010	SLP1
-1.01661	0.00150514	AT4G34650	SQS2
-1.01172	1.29127e-06	AT2G41870	AT2G41870
-1.00834	0.000538085	AT1G53610	AT1G53610
-0.997038	0.00204583	AT2G29120	GLR2.7
-0.992401	0.00192508	AT5G42800	DFR
-0.990585	1.76704e-08	AT2G43920	HOL2
-0.990339	0.00186929	AT4G19820	AT4G19820
-0.990168	0.00236906	AT5G14350	AT5G14350
-0.980662	0.00044814	AT4G02420	AT4G02420
-0.978068	0.000708308	AT5G24210	AT5G24210
-0.973072	0.00269857	AT5G58360	OFP3
-0.972597	8.41187e-07	AT5G62430	CDF1
-0.969584	0.000602325	AT1G43605	AT1G43605
-0.965945	0.00244231	AT4G06255	AT4G06255
-0.956143	0.000656155	AT4G14630	GLP9
-0.955304	0.0010807	AT1G65490	AT1G65490
-0.947073	0.000917078	AT5G40380	CRK42
-0.946575	3.75782e-09	AT4G02410	AT4G02410
-0.94635	5.70872e-06	AT3G54500	AT3G54500
-0.946338	0.00179267	AT4G18890	BEH3
-0.932707	2.86511e-11	AT3G26510	AT3G26510
-0.926438	0.00420442	AT1G17232	AT1G17232
-0.923638	0.00465053	AT2G18970	AT2G18970
-0.920814	0.0045656	AT2G23590	MES8
-0.919021	0.0037085	AT1G73400	AT1G73400
-0.916354	0.00154444	AT5G46490	AT5G46490
-0.909294	0.000722017	AT2G32550	AT2G32550
-0.907535	0.00170808	AT1G24430	AT1G24430
-0.9006	0.00148344	AT3G28540	AT3G28540
-0.898951	0.00482477	AT4G23240	CRK16
-0.891064	0.00118164	AT4G01720	WRKY47
-0.884515	2.33412e-15	AT3G28345	ABCB15
-0.883672	0.00694989	AT4G35290	GLUR2
-0.882921	0.000816962	AT4G00960	AT4G00960
-0.879236	0.00608222	AT1G63580	AT1G63580
-0.877616	2.38849e-13	AT3G06355	AT3G06355
-0.877178	0.00464923	AT1G15002	AT1G15002
-0.875288	0.00518427	AT1G67410	AT1G67410
-0.87068	7.6664e-08	AT2G33790	AGP30
-0.868956	0.00550907	AT5G06165	AT5G06165
-0.86411	0.00565417	AT1G23850	AT1G23850
-0.863528	7.76482e-10	AT2G39310	JAL22
-0.862803	0.00308828	AT1G19250	FMO1
-0.861559	0.000475149	AT3G11591	AT3G11591
-0.856312	5.33293e-07	AT1G44800	SIAR1
-0.855434	0.000150954	AT3G02830	ZFN1
-0.8523	0.00696016	AT1G67520	AT1G67520
-0.852147	9.75611e-05	AT2G43570	CHI
-0.849682	0.00292351	AT4G16920	AT4G16920
-0.846136	5.18002e-06	AT4G01630	EXPA17
-0.845881	0.00457114	AT5G43380	TOPP6
-0.842474	0.00258909	AT3G18530	AT3G18530
-0.841524	0.00833479	AT4G38180	FRS5
-0.839789	0.00432202	AT4G01200	AT4G01200
-0.83901	0.00632776	AT1G54110	AT1G54110
-0.83862	0.00180038	AT3G29810	COBL2
-0.838383	0.00460313	AT2G32270	ZIP3
-0.836951	0.00347894	AT4G00550	DGD2
-0.836068	0.00161979	AT2G23180	CYP96A1
-0.835065	0.00586021	AT5G17300	RVE1
-0.833899	3.09276e-06	AT1G69160	AT1G69160
-0.832139	5.88212e-11	AT4G00270	AT4G00270
-0.830656	0.00491805	AT3G03530	NPC4
-0.829259	0.0108898	AT1G73280	scpl3
-0.828143	0.00324625	AT5G57565	AT5G57565
-0.826724	3.65169e-11	AT4G00440	TRM15
-0.823251	0.0103929	AT4G25020	AT4G25020
-0.823099	0.000650234	AT3G53680	AT3G53680
-0.8216	0.0118468	AT5G44567	AT5G44567
-0.819196	0.00304226	AT1G24390	AT1G24390
-0.81689	0.00302269	AT3G56080	AT3G56080
-0.816831	0.0113175	AT4G13493	AT4G13493
-0.815245	0.00997355	AT1G69880	TH8
-0.81458	6.44034e-09	AT5G44580	AT5G44580
-0.814555	0.00474294	AT5G38020	AT5G38020
-0.814389	0.00635815	AT4G00250	AT4G00250
-0.813744	0.00395447	AT2G47830	AT2G47830
-0.811331	0.0126716	AT1G46480	WOX4
-0.810482	0.0121849	AT2G43465	AT2G43465
-0.806925	0.0104912	AT5G43370	PHT1;2
-0.806526	7.20947e-08	AT3G14810	MSL5
-0.805179	5.45542e-05	AT5G44530	AT5G44530
-0.803207	5.1224e-11	AT5G45820	CIPK20
-0.80296	0.00500788	AT5G38040	AT5G38040
-0.802248	0.000587201	AT5G18020	SAUR20
-0.800954	9.65396e-07	AT3G15351	AT3G15351
-0.800681	3.27947e-19	AT1G58290	HEMA1
-0.800599	0.0115811	AT2G08485	AT2G08485
-0.797132	0.00887555	AT1G66700	PXMT1
-0.796389	0.00230791	AT4G00390	AT4G00390
-0.793529	2.62023e-06	AT4G02290	GH9B13
-0.793366	0.00986592	AT4G04990	AT4G04990
-0.791975	0.00800996	AT1G70270	AT1G70270
-0.791767	0.00658042	AT5G03350	AT5G03350
-0.791077	0.00984222	AT2G46192	AT2G46192
-0.791025	0.0155443	AT4G19650	AT4G19650
-0.79051	0.0138685	AT5G08445	AT5G08445
-0.788352	0.0102119	AT1G72920	AT1G72920
-0.788146	0.00932118	AT3G60700	AT3G60700
-0.786452	0.00114453	AT1G31540	AT1G31540
-0.786285	0.00328994	AT1G70985	AT1G70985
-0.786271	0.0125743	AT2G45040	AT2G45040
-0.786224	0.0156281	AT2G07585	AT2G07585
-0.783554	0.0130811	AT1G24260	37865
-0.78221	0.0158378	AT1G35290	AT1G35290
-0.781056	0.000389955	AT1G23150	AT1G23150
-0.780652	0.000641571	AT4G13577	AT4G13577
-0.780192	0.00333023	AT5G26190	AT5G26190
-0.780181	0.000364201	AT1G14430	AT1G14430
-0.779841	0.000524152	AT4G02070	MSH6
-0.776863	0.0165369	AT5G46295	AT5G46295
-0.774554	0.0110874	AT2G21187	AT2G21187
-0.774293	0.00837125	AT5G08760	AT5G08760
-0.77198	0.00589517	AT4G02350	SEC15B
-0.771237	2.9468e-05	AT1G02930	GSTF6
-0.771231	0.0102556	AT5G01480	AT5G01480
-0.7712	0.00267631	AT1G16730	UP6
-0.76994	0.0183751	AT5G24240	AT5G24240
-0.768512	0.0152017	AT3G19470	AT3G19470
-0.767824	0.0131839	AT1G13480	AT1G13480
-0.766038	2.69437e-07	AT1G27290	AT1G27290
-0.764963	0.014797	AT5G42460	AT5G42460
-0.760344	0.0143703	AT2G24545	AT2G24545
-0.756409	2.49952e-07	AT5G03120	AT5G03120
-0.755504	0.00216834	AT1G69780	ATHB13
-0.753564	6.26227e-05	AT5G07000	ST2B
-0.75253	0.00399308	AT5G59080	AT5G59080
-0.751273	0.000257394	AT2G15220	AT2G15220
-0.749573	0.0200569	AT5G18010	SAUR19
-0.74932	0.013522	AT1G26260	CIB5
-0.748512	0.0219119	AT3G16900	AT3G16900
-0.746507	0.0224228	AT2G22810	ACS4
-0.745716	0.0211448	AT3G12320	AT3G12320
-0.744993	0.021946	AT4G37770	ACS8
-0.744413	0.0214408	AT2G46640	AT2G46640
-0.744281	0.000199509	AT3G52720	ACA1
-0.742833	0.0191766	AT1G01060	LHY
-0.742826	0.0100482	AT4G38850	SAUR15
-0.742472	0.000407384	AT3G21670	AT3G21670
-0.742185	0.0103176	AT5G23130	AT5G23130
-0.741323	0.0155185	AT3G05690	NF-YA2
-0.741063	0.0210474	AT5G61550	AT5G61550
-0.740577	3.35388e-09	AT5G05060	AT5G05060
-0.739062	0.00377171	AT3G26460	AT3G26460
-0.738835	0.00121816	AT1G27980	DPL1
-0.738388	0.00279431	AT3G04140	AT3G04140
-0.736981	0.0229907	AT5G45095	AT5G45095
-0.736132	0.00113973	AT1G70700	AT1G70700
-0.735396	0.00241292	AT4G12990	AT4G12990
-0.734747	0.0161181	AT1G55120	FRUCT5
-0.731392	0.0248052	AT1G19340	AT1G19340
-0.729959	0.024468	AT1G22470	AT1G22470
-0.729544	0.0137578	AT5G18407	AT5G18407
-0.729473	0.00744114	AT2G23000	scpl10
-0.728484	0.0212625	AT3G04485	AT3G04485
-0.728358	0.00321472	AT5G18840	AT5G18840
-0.727741	5.27971e-05	AT1G52410	TSA1
-0.727607	0.0214081	AT2G47750	GH3.9
-0.726982	0.00349699	AT4G08300	UMAMIT17
-0.726936	1.13098e-07	AT1G44446	CH1
-0.724151	0.026044	AT1G69710	AT1G69710
-0.723643	2.22709e-18	AT1G27130	GSTU13
-0.723582	0.013485	AT1G69150	AT1G69150
-0.72279	0.0101289	AT1G06143	AT1G06143
-0.722731	1.16582e-06	AT2G46340	SPA1
-0.721816	0.0114125	AT5G23020	IMS2
-0.7201	0.0222312	AT5G11470	AT5G11470
-0.720078	0.0276531	AT2G26390	AT2G26390
-0.719777	0.0137308	AT3G28270	AT3G28270
-0.718065	0.0227278	AT5G54920	AT5G54920
-0.71768	6.41542e-06	AT1G27030	AT1G27030
-0.716485	0.0176444	AT4G16983	AT4G16983
-0.715949	0.0251801	AT1G80820	CCR2
-0.715057	0.0134057	AT2G23100	AT2G23100
-0.714868	0.000324835	AT4G39940	AKN2
-0.714373	7.24991e-06	AT4G02130	GATL6
-0.713935	0.00928418	AT4G26150	CGA1
-0.71337	0.0205574	AT1G63350	AT1G63350
-0.7124	4.51734e-05	AT2G33540	CPL3
-0.711985	0.0252397	AT5G03010	AT5G03010
-0.708082	0.0282896	AT5G38540	AT5G38540
-0.707374	0.00433887	AT5G07571	AT5G07571
-0.705671	0.021007	AT4G34060	DML3
-0.705653	0.0266685	AT3G18970	MEF20
-0.704505	0.00455972	AT5G62100	BAG2
-0.704099	0.0229508	AT4G11190	AT4G11190
-0.703583	0.00471225	AT5G04950	NAS1
-0.703459	0.0147248	AT5G45370	UMAMIT1
-0.70123	0.0283105	AT3G17580	AT3G17580
-0.700792	2.39147e-09	AT5G64940	ATH13
-0.700396	0.0295773	AT5G25500	AT5G25500
-0.699381	0.00996239	AT5G02170	AT5G02170
-0.699286	3.48948e-06	AT2G47440	AT2G47440
-0.69917	0.000198863	AT5G48490	AT5G48490
-0.698345	0.0311204	AT3G07070	AT3G07070
-0.697816	0.0130498	AT5G62620	AT5G62620
-0.69775	0.0260524	AT4G38215	AT4G38215
-0.697703	0.029396	AT4G21310	AT4G21310
-0.697557	0.0226494	AT1G05690	BT3
-0.696836	7.20669e-05	AT1G50732	AT1G50732
-0.69656	0.0125061	AT2G29350	SAG13
-0.69643	6.5445e-06	AT1G76240	AT1G76240
-0.695637	0.026179	AT4G18830	OFP5
-0.69535	0.00431564	AT4G19420	AT4G19420
-0.694922	0.00324045	AT4G36510	AT4G36510
-0.694615	0.0334278	AT4G24180	TLP1
-0.694535	0.031003	AT1G59720	CRR28
-0.693587	0.0322468	AT3G62740	BGLU7
-0.689986	0.000735384	AT1G55960	AT1G55960
-0.689521	0.00333954	AT4G12690	AT4G12690
-0.688762	0.0167873	AT1G49360	AT1G49360
-0.688113	0.00848332	AT3G53830	AT3G53830
-0.687915	1.03751e-05	AT3G08455	AT3G08455
-0.686401	0.028689	AT1G34844	AT1G34844
-0.685762	0.0110542	AT1G23760	JP630
-0.684892	0.0337598	AT2G43990	AT2G43990
-0.684094	0.00174616	AT2G34490	CYP710A2
-0.683116	0.00289264	AT5G01740	AT5G01740
-0.68308	0.0360856	AT2G18780	AT2G18780
-0.682576	0.00153852	AT5G26670	AT5G26670
-0.682492	0.0185833	AT5G12020	HSP17.6II
-0.682019	0.00130726	AT5G58760	DDB2
-0.681908	0.0133661	AT5G62760	AT5G62760
-0.681628	0.0302437	AT4G02210	AT4G02210
-0.680993	0.0343658	AT5G50800	SWEET13
-0.680236	0.0116424	AT1G61440	AT1G61440
-0.680081	2.36198e-05	AT1G24560	AT1G24560
-0.679559	0.0201431	AT3G57630	AT3G57630
-0.678958	0.0254718	AT4G02180	AT4G02180
-0.678222	0.0378612	AT1G61860	AT1G61860
-0.677853	0.00381634	AT5G65030	AT5G65030
-0.676506	0.0349937	AT5G58310	MES18
-0.676264	0.0383086	AT4G29760	AT4G29760
-0.675048	0.0168793	AT3G47340	ASN1
-0.674996	0.0308606	AT3G50930	BCS1
-0.673287	3.78323e-06	AT1G72030	AT1G72030
-0.673142	0.0229719	AT1G76720	AT1G76720
-0.672868	0.030126	AT1G17590	NF-YA8
-0.670944	0.00323746	AT1G20070	AT1G20070
-0.670477	0.00218088	AT5G49740	FRO7
-0.669567	0.0302991	AT2G38070	AT2G38070
-0.669081	9.85884e-06	AT1G32520	AT1G32520
-0.667776	0.0402222	AT5G59260	AT5G59260
-0.667579	0.0202192	AT3G30305	AT3G30305
-0.667004	0.000691198	AT4G28290	AT4G28290
-0.666738	0.0219644	AT3G58580	AT3G58580
-0.666593	0.00148585	AT1G75100	JAC1
-0.666502	0.0406832	AT3G14170	AT3G14170
-0.664437	0.0137833	AT1G78230	AT1G78230
-0.662143	0.0417513	AT3G56620	UMAMIT10
-0.662016	0.00451836	AT4G18425	AT4G18425
-0.661909	0.0419788	AT3G16175	AT3G16175
-0.661672	0.0411299	AT5G58690	PLC5
-0.661624	0.00494008	AT2G31530	SCY2
-0.660961	0.00805466	AT4G01930	AT4G01930
-0.658806	0.0181544	AT4G02360	AT4G02360
-0.658672	0.000837837	AT4G35320	AT4G35320
-0.658476	0.0437043	AT5G37180	SUS5
-0.657857	0.0150916	AT2G32295	AT2G32295
-0.657826	0.0406426	AT3G12070	RGTB2
-0.65656	0.0269839	AT5G09595	AT5G09595
-0.656152	0.0300588	AT2G24630	ATCSLC08
-0.654841	0.00608995	AT2G36870	XTH32
-0.654412	0.0443954	AT5G08030	GDPD6
-0.653889	0.040648	AT4G07070	AT4G07070
-0.653495	1.21023e-18	AT1G03870	FLA9
-0.652968	0.0449432	AT3G57760	AT3G57760
-0.652692	0.00776561	AT2G02850	ARPN
-0.651439	0.00242408	AT5G49525	AT5G49525
-0.651379	0.0376028	AT2G18010	AT2G18010
-0.651232	0.00290684	AT4G00750	AT4G00750
-0.650377	0.000324326	AT5G44190	GLK2
-0.649494	4.93567e-08	AT1G10370	ERD9
-0.648753	0.0470387	AT1G71330	NAP5
-0.648342	0.0455856	AT2G02455	AT2G02455
-0.648072	0.0351304	AT3G23630	IPT7
-0.647484	0.0420064	AT3G27884	AT3G27884
-0.64736	0.00244001	AT2G47180	GolS1
-0.647006	0.000112114	AT4G10120	ATSPS4F
-0.646372	0.0474335	AT5G11990	AT5G11990
-0.646299	0.0418565	AT3G03830	SAUR28
-0.646264	0.0216551	AT3G52605	AT3G52605
-0.644039	0.00698577	AT1G09480	AT1G09480
-0.643298	0.0339394	AT3G07425	AT3G07425
-0.642801	0.0468272	AT5G43890	YUC5
-0.642144	0.0229486	AT1G01900	SBTI1.1
-0.642104	0.00326498	AT5G14200	IMD1
-0.64201	0.0174855	AT2G04145	AT2G04145
-0.641808	9.47038e-05	AT2G37240	AT2G37240
-0.641753	0.0495367	AT1G77270	AT1G77270
-0.641511	2.11246e-12	AT1G74670	GASA6
-0.640055	0.0135518	AT2G24310	AT2G24310
-0.638783	0.0332726	AT3G10820	AT3G10820
-0.638359	0.0444894	AT5G66740	AT5G66740
-0.635338	0.0133915	AT1G64630	WNK10
-0.635211	0.0363145	AT2G03360	AT2G03360
-0.634623	0.0459322	AT5G15850	COL1
-0.634539	0.0326001	AT5G24780	VSP1
-0.634238	0.0043598	AT3G44540	FAR4
-0.634177	0.0144517	AT1G23090	AST91
-0.632835	0.0242272	AT3G05360	RLP30
-0.630919	0.0379449	AT1G74650	MYB31
-0.628556	3.26305e-09	AT5G35970	AT5G35970
-0.627963	0.0309283	AT5G49305	AT5G49305
-0.627776	0.0345166	AT2G16050	AT2G16050
-0.626992	0.00263956	AT2G36090	AT2G36090
-0.62631	0.0461927	AT1G10530	AT1G10530
-0.625661	3.22878e-07	AT3G28040	AT3G28040
-0.623753	0.0315958	AT2G35290	AT2G35290
-0.623163	0.00645635	AT2G01520	MLP328
-0.623003	0.0142279	AT2G46320	AT2G46320
-0.622564	0.0131122	AT4G28720	YUC8
-0.622244	0.0350184	AT4G33040	AT4G33040
-0.619844	7.25322e-08	AT4G02380	SAG21
-0.619665	0.0203351	AT3G49055	AT3G49055
-0.619545	0.00311187	AT2G45830	DTA2
-0.619505	0.00110988	AT1G52050	AT1G52050
-0.618563	0.000462139	AT2G38750	ANNAT4
-0.618473	0.0241957	AT1G62560	FMO GS-OX3
-0.618337	0.0163068	AT3G05320	AT3G05320
-0.618232	2.64525e-09	AT3G06750	AT3G06750
-0.616529	0.00295592	AT1G61795	AT1G61795
-0.616032	0.0297727	AT3G56730	AT3G56730
-0.615121	0.0460202	AT5G13910	LEP
-0.614599	1.24155e-08	AT5G27950	AT5G27950
-0.614516	0.0232376	AT4G25820	XTH14
-0.612227	0.000350627	AT5G46890	AT5G46890
-0.612139	0.00586128	AT4G12850	AT4G12850
-0.612047	0.0487901	AT3G19970	AT3G19970
-0.611966	0.000859993	AT5G12840	NF-YA1
-0.611219	0.0392809	AT3G44900	CHX4
-0.609328	1.42687e-06	AT5G36910	THI2.2
-0.609021	0.0454192	AT4G01895	AT4G01895
-0.608347	0.00742282	AT5G44063	AT3G14780
-0.607613	8.52363e-05	AT4G09350	NdhT
-0.606948	0.023388	AT3G02510	AT3G02510
-0.606349	0.0411954	AT2G33720	AT2G33720
-0.605992	0.00121267	AT1G15830	AT1G15830
-0.60502	6.10099e-11	AT1G12110	NRT1.1
-0.604513	0.0270383	AT2G35710	PGSIP7
-0.603767	0.00843528	AT5G59920	ULI3
-0.603253	0.0261525	AT4G01660	ABC1
-0.602334	0.0472548	AT3G21870	CYCP2;1
-0.602136	0.00114864	AT3G08730	PK1
-0.602017	0.0065668	AT5G52900	MAKR6
-0.601675	0.0102417	AT5G22390	AT5G22390
-0.601378	0.00162009	AT3G15790	MBD11
-0.600751	3.77545e-08	AT1G64860	SIGA
-0.600373	0.0332114	AT4G36052	AT4G36052
-0.599876	0.0337898	AT5G17210	AT5G17210
-0.599225	0.0138056	AT5G15860	PCME
-0.598494	0.0252205	AT2G46070	MPK12
-0.59828	0.00017634	AT1G23480	CSLA03
-0.59826	7.78622e-06	AT5G47560	TDT
-0.598076	7.92271e-05	AT5G44510	TAO1
-0.596665	0.0419149	AT4G24010	CSLG1
-0.596369	0.0372623	AT2G31380	STH
-0.595679	0.000167348	AT5G62220	GT18
-0.595536	0.0143781	AT3G09105	AT3G09105
-0.595318	0.000299866	AT3G45850	AT3G45850
-0.594744	0.0300134	AT4G36030	ARO3
-0.594704	0.00226116	AT5G42440	AT5G42440
-0.594154	0.00692509	AT2G21840	AT2G21840
-0.593126	0.047399	AT4G34790	AT4G34790
-0.592649	0.0411689	AT5G16235	AT5G16235
-0.592342	0.00275551	AT5G43570	AT5G43570
-0.591029	0.00376245	AT2G22800	HAT9
-0.590792	0.0052985	AT2G30040	MAPKKK14
-0.59056	0.00939129	AT3G53120	VPS37-1
-0.590447	0.00847213	AT2G42920	AT2G42920
-0.590058	0.000252678	AT1G78510	SPS1
-0.588287	0.0393946	AT2G19090	AT2G19090
-0.587927	0.00584	AT2G34060	AT2G34060
-0.586514	0.0455537	AT1G72870	AT1G72870
-0.585701	0.0071225	AT4G18340	AT4G18340
-0.585395	0.00841182	AT3G27540	AT3G27540
-0.585071	8.10264e-05	AT3G62040	AT3G62040
-0.585034	0.0398781	AT3G51960	BZIP24
-0.584716	0.0015238	AT2G04790	AT2G04790
-0.584482	0.000656539	AT3G44480	RPP1
-0.584165	0.0125685	AT4G27310	BBX28
-0.583083	0.0137485	AT2G36630	AT2G36630
-0.582978	4.30906e-05	AT4G00030	AT4G00030
-0.58167	8.63487e-08	AT2G30520	RPT2
-0.580347	0.0130471	AT1G10650	AT1G10650
-0.579174	0.0215894	AT3G47950	HA4
-0.578128	1.99215e-07	AT2G38860	YLS5
-0.57771	0.036114	AT2G05270	AT2G05270
-0.576355	0.00122241	AT2G41312	AT2G41312
-0.575986	0.0352471	AT4G25440	ZFWD1
-0.575783	0.0135486	AT4G19060	AT4G19060
-0.575128	0.00374858	AT5G60890	MYB34
-0.57426	0.0189447	AT5G44670	GALS2
-0.573627	0.0440344	AT2G42870	PAR1
-0.573133	0.0120975	AT1G80555	AT1G80555
-0.572805	0.0344663	AT4G33810	AT4G33810
-0.572395	0.0257573	AT5G53060	RCF3
-0.572087	0.0452258	AT3G50845	AT3G50845
-0.571122	0.0171712	AT5G39860	PRE1
-0.571067	0.0484548	AT2G35000	ATL9
-0.570767	0.0352	AT1G02340	HFR1
-0.570242	0.012296	AT3G23180	AT3G23180
-0.570071	0.0106224	AT2G16460	AT2G16460
-0.569764	0.00726764	AT5G38900	AT5G38900
-0.569119	0.000102164	AT2G38480	AT2G38480
-0.568074	0.00475352	AT5G62130	AT5G62130
-0.567963	0.0333687	AT5G18670	BMY3
-0.567625	0.0285076	AT5G53200	TRY
-0.566849	0.0141497	AT2G45010	AT2G45010
-0.56507	2.05248e-05	AT5G49730	FRO6
-0.564241	3.01348e-05	AT1G62180	APR2
-0.564081	0.00356772	AT4G23020	TRM11
-0.563719	8.20782e-06	AT4G39950	CYP79B2
-0.563577	0.00289319	AT1G52290	PERK15
-0.563565	0.00990913	AT2G15680	CML30
-0.563378	0.00621799	AT1G13080	CYP71B2
-0.563074	0.0328189	AT1G20610	CYCB2;3
-0.56271	0.00668991	AT2G27090	AT2G27090
-0.562628	8.4226e-06	AT1G04240	SHY2
-0.562314	0.0321365	AT5G05400	AT5G05400
-0.560899	0.0472657	AT5G47250	AT5G47250
-0.560627	0.0382715	AT3G15115	AT3G15115
-0.560427	0.0453692	AT4G23770	AT4G23770
-0.560053	0.0411977	AT5G10230	ANNAT7
-0.557569	0.0426795	AT3G24110	AT3G24110
-0.557567	2.72798e-06	AT5G10180	SULTR2;1
-0.557318	0.00500358	AT1G68570	AT1G68570
-0.556972	0.0453683	AT4G31570	AT4G31570
-0.55697	0.0450338	AT4G20953	AT4G20953
-0.556786	0.037645	AT1G26233	AT1G26233
-0.555669	2.73056e-10	AT3G27690	LHCB2.3
-0.555329	0.00474661	AT5G19500	AT5G19500
-0.555297	0.00924474	AT1G78370	GSTU20
-0.554917	0.0253025	AT5G59720	HSP18.2
-0.553142	0.0178905	AT5G04060	AT5G04060
-0.553021	0.00960861	AT5G59662	AT5G59662
-0.551694	0.00990561	AT1G10657	AT1G10657
-0.551318	0.000994237	AT1G52342	AT1G52342
-0.549672	0.000458242	AT5G66900	AT5G66900
-0.548148	0.0380774	AT1G51270	AT1G51270
-0.547816	0.0013304	AT5G37710	AT5G37710
-0.546864	0.0209065	AT4G12030	BAT5
-0.546232	0.0177065	AT2G44290	AT2G44290
-0.544904	0.00787056	AT5G42670	AT5G42670
-0.544285	3.08535e-05	AT1G66330	AT1G66330
-0.541603	0.00114665	AT3G15356	AT3G15356
-0.541488	0.0157689	AT5G63590	FLS3
-0.540492	0.0321328	AT5G33290	XGD1
-0.540081	0.00349397	AT5G10625	AT5G10625
-0.53909	0.00169198	AT2G28305	LOG1
-0.537479	0.0148897	AT1G17360	AT1G17360
-0.537418	0.00502702	AT2G47500	AT2G47500
-0.537362	0.0313444	AT2G08950	AT2G08950
-0.536681	0.0295093	AT1G36640	AT1G36640
-0.535939	0.03184	AT3G03820	SAUR29
-0.535849	0.0145059	AT2G18735	AT2G18735
-0.535736	1.22103e-06	AT5G21105	AT5G21105
-0.534865	0.0431273	AT1G66800	AT1G66800
-0.533063	0.0230382	AT3G28100	UMAMIT45
-0.532758	0.0289326	AT5G42380	CML37
-0.532633	0.0179615	AT1G56320	AT1G56320
-0.532622	0.0218365	AT3G28220	AT3G28220
-0.532488	0.00936898	AT5G08150	SOB5
-0.532212	1.34246e-05	AT3G49220	AT3G49220
-0.53056	0.0140404	AT2G09360	AT2G09360
-0.530299	0.000180312	AT5G48900	AT5G48900
-0.53011	0.000319353	AT3G57040	ARR9
-0.530098	0.0364974	AT2G42060	AT2G42060
-0.529906	0.00138403	AT1G49032	AT1G49032
-0.529621	0.00244056	AT5G54585	AT5G54585
-0.5295	0.000568464	AT1G01120	KCS1
-0.528374	0.0455913	AT1G75850	VPS35B
-0.525092	0.000661662	AT3G28370	AT3G28370
-0.524526	0.0226185	AT4G02090	AT4G02090
-0.521147	0.0031031	AT1G24150	FH4
-0.521041	0.032528	AT3G44370	AT3G44370
-0.520654	1.36351e-05	AT1G18620	TRM3
-0.519928	0.00234639	AT5G19190	AT5G19190
-0.519763	0.043873	AT5G54660	AT5G54660
-0.518779	0.00789928	AT5G66180	AT5G66180
-0.517397	0.0268995	AT5G24100	AT5G24100
-0.516355	0.011727	AT1G50140	AT1G50140
-0.516198	0.0189535	AT5G60490	FLA12
-0.515968	0.0353701	AT3G26280	CYP71B4
-0.515926	0.00411466	AT1G15030	AT1G15030
-0.515438	0.00518745	AT2G46680	HB-7
-0.514863	0.0280676	AT1G56560	A/N-InvA
-0.514766	0.0194585	AT1G70505	AT1G70505
-0.514717	0.00198261	AT1G67900	AT1G67900
-0.51429	0.000656248	AT5G21100	AT5G21100
-0.512911	0.0122979	AT1G07650	AT1G07650
-0.512309	3.52238e-08	AT3G26570	PHT2;1
-0.511429	0.0409	AT1G69690	TCP15
-0.511123	0.0141299	AT3G47420	G3Pp1
-0.510819	0.0145991	AT3G22420	WNK2
-0.510761	0.0184924	AT3G54460	AT3G54460
-0.510243	7.36637e-05	AT3G52360	AT3G52360
-0.509555	0.0339734	AT5G09260	VPS20.2
-0.50886	0.0225809	AT1G02920	GSTF7
-0.508488	0.0131081	AT1G16960	AT1G16960
-0.50807	0.029834	AT2G04230	AT2G04230
-0.50787	0.040248	AT5G35740	AT5G35740
-0.507554	0.00664218	AT1G76350	AT1G76350
-0.507307	0.00588335	AT1G52040	MBP1
-0.506415	0.0399172	AT4G21326	SBT3.12
-0.505955	0.000292989	AT4G26850	VTC2
-0.505585	0.00714348	AT2G03530	UPS2
-0.505261	0.00312904	AT1G62250	AT1G62250
-0.504864	0.00580176	AT3G06070	AT3G06070
-0.50486	0.0415968	AT2G32970	AT2G32970
-0.504589	0.000302561	AT4G04955	ALN
-0.50325	0.00255259	AT3G12110	ACT11
-0.503089	0.0293821	AT3G03560	AT3G03560
-0.502278	0.0163103	AT3G55530	SDIR1
-0.501777	0.00350922	AT1G26945	KDR
-0.499902	0.00447829	AT1G07180	NDA1
-0.49976	0.000861706	AT3G13040	AT3G13040
-0.499328	0.0463221	AT3G22900	NRPD7
-0.497891	8.65159e-05	AT1G72510	AT1G72510
-0.497767	0.00584244	AT3G10420	SPD1
-0.497128	0.0172301	AT1G29500	AT1G29500
-0.496945	0.0470801	AT5G48000	CYP708A2
-0.496732	5.13277e-06	AT3G16470	JR1
-0.496518	1.02163e-05	AT3G29240	AT3G29240
-0.495977	2.3744e-06	AT1G26920	AT1G26920
-0.495398	1.02821e-06	AT5G64850	AT5G64850
-0.494932	5.2258e-05	AT5G45670	AT5G45670
-0.493463	0.0274696	AT1G21840	UREF
-0.493328	0.0188769	AT2G32880	AT2G32880
-0.491603	0.00376552	AT1G22200	AT1G22200
-0.490965	0.00150597	AT4G20070	AAH
-0.49052	0.00826255	AT3G58850	PAR2
-0.490368	0.0366358	AT4G29690	AT4G29690
-0.488999	0.00204779	AT1G76110	AT1G76110
-0.487496	2.27064e-11	AT4G15560	CLA1
-0.487256	0.00106517	AT4G01330	AT4G01330
-0.487171	0.00456331	AT3G46540	AT3G46540
-0.486942	0.000722013	AT4G32600	AT4G32600
-0.486719	2.66365e-05	AT4G01950	GPAT3
-0.485314	0.0493663	AT5G14750	MYB66
-0.485078	2.05098e-05	AT1G09140	SR30
-0.484964	0.0106604	AT2G46450	CNGC12
-0.483992	0.0219268	AT1G67890	AT1G67890
-0.483932	2.2791e-09	AT5G46800	BOU
-0.483248	0.000464393	AT1G18460	AT1G18460
-0.482701	0.00835608	AT2G41250	AT2G41250
-0.481257	0.00264326	AT1G12990	AT1G12990
-0.480716	0.0414371	AT2G04070	AT2G04070
-0.480195	0.0274398	AT1G26340	CB5-A
-0.480143	0.0316734	AT5G18030	AT5G18030
-0.479521	0.0420772	AT3G07930	AT3G07930
-0.478195	0.00689143	AT3G06770	AT3G06770
-0.477945	0.0325531	AT5G22875	AT5G22875
-0.477777	0.0358239	AT2G29480	GSTU2
-0.475395	0.0237296	AT1G06103	AT1G06103
-0.475125	0.00210817	AT1G74460	AT1G74460
-0.475031	0.00593806	AT1G21930	AT1G21930
-0.474444	0.00203644	AT1G06430	FTSH8
-0.473308	0.0064952	AT3G47430	PEX11B
-0.472261	7.76164e-07	AT4G00360	CYP86A2
-0.472182	0.0137499	AT2G47370	AT2G47370
-0.471692	0.0481036	AT4G37230	AT4G37230
-0.471059	0.0324987	AT2G17220	Kin3
-0.470819	0.00762128	AT1G18590	SOT17
-0.470254	0.00119677	AT2G14750	APK
-0.469385	2.64747e-06	AT4G17340	TIP2;2
-0.468855	0.00160853	AT1G31160	HINT 2
-0.468039	2.64925e-05	AT5G39530	AT5G39530
-0.467177	1.13603e-06	AT1G69530	EXPA1
-0.467075	0.000147896	AT3G59060	PIL6
-0.466969	4.33602e-08	AT5G67030	ABA1
-0.466699	0.0182831	AT2G22900	AT2G22900
-0.466418	0.0107039	AT2G46630	AT2G46630
-0.466205	0.0163708	AT5G59780	MYB59
-0.466058	0.000263646	AT3G11690	AT3G11690
-0.464758	0.000749791	AT5G56850	AT5G56850
-0.461619	0.000923401	AT1G78000	SULTR1;2
-0.461132	4.2303e-05	AT3G06125	AT3G06125
-0.46109	2.46059e-05	AT1G26761	AT1G26761
-0.460855	4.97788e-05	AT5G37770	TCH2
-0.460791	0.00130781	AT1G35260	MLP165
-0.460717	0.0479858	AT1G64970	G-TMT
-0.459816	0.0381274	AT2G46530	ARF11
-0.457669	0.0187903	AT2G39890	PROT1
-0.457392	5.03189e-05	AT1G15290	AT1G15290
-0.455307	1.474e-08	AT4G37800	XTH7
-0.455195	6.74782e-12	AT4G35090	CAT2
-0.454954	0.0478101	AT1G29430	AT1G29430
-0.45428	0.012804	AT3G48610	NPC6
-0.453944	0.0020372	AT1G72130	AT1G72130
-0.453281	0.0232642	AT1G22060	AT1G22060
-0.453255	4.08159e-05	AT5G01810	CIPK15
-0.453044	4.90919e-05	AT5G64840	ABCF5
-0.452738	0.00606382	AT2G40460	AT2G40460
-0.452272	0.00138471	AT2G40600	AT2G40600
-0.452176	0.00960384	AT1G06510	AT1G06510
-0.451629	4.09985e-07	AT1G27970	NTF2B
-0.450807	0.01136	AT1G52140	AT1G52140
-0.450486	3.09793e-05	AT3G17510	CIPK1
-0.450389	0.0358909	AT2G02780	AT2G02780
-0.450338	7.17723e-05	AT4G31500	CYP83B1
-0.449227	0.0212816	AT3G08670	AT3G08670
-0.44855	0.00255966	AT2G41940	ZFP8
-0.446647	0.00423989	AT1G52540	AT1G52540
-0.445903	0.0281826	AT1G45150	AT1G45150
-0.445754	0.00363239	AT1G30610	EMB2279
-0.444439	0.00939472	AT2G32860	BGLU33
-0.44441	6.25497e-05	AT5G45950	AT5G45950
-0.443922	0.00481875	AT5G18630	AT5G18630
-0.442901	0.0050184	AT3G26440	AT3G26440
-0.442841	0.0221065	AT5G01820	SR1
-0.442386	0.000490397	AT5G02840	LCL1
-0.442067	0.00363009	AT3G45210	AT3G45210
-0.441736	1.17884e-05	AT3G02870	VTC4
-0.44124	0.0399371	AT2G24440	AT2G24440
-0.440533	0.00289351	AT1G16390	37895
-0.440126	6.70952e-05	AT4G08870	ARGAH2
-0.440102	0.0249825	AT5G37790	AT5G37790
-0.439108	1.91498e-06	AT3G53420	PIP2A
-0.438812	0.000639668	AT3G07360	PUB9
-0.438585	0.000283313	AT4G33110	AT4G33110
-0.437286	0.00189203	AT3G18980	ETP1
-0.437118	0.000787847	AT3G23080	AT3G23080
-0.436983	0.0129057	AT2G30710	AT2G30710
-0.436698	0.0400594	AT1G64260	AT1G64260
-0.436481	0.0239034	AT3G50400	AT3G50400
-0.43608	0.00758257	AT5G44550	AT5G44550
-0.436041	0.0320665	AT5G47530	AT5G47530
-0.435509	0.0365097	AT5G44870	LAZ5
-0.434739	0.0411715	AT1G61575	AT1G61575
-0.434094	0.00598119	AT5G51720	NEET
-0.433518	0.00282846	AT3G19480	AT3G19480
-0.433477	0.0235754	AT5G22150	AT5G22150
-0.433307	0.0110034	AT1G28670	ARAB-1
-0.432868	5.27569e-05	AT3G03780	MS2
-0.43254	0.0152507	AT1G56140	AT1G56140
-0.432432	0.038929	AT1G11700	AT1G11700
-0.432423	0.00768927	AT5G59730	EXO70H7
-0.43234	0.0028772	AT3G12580	HSP70
-0.432302	0.0367942	AT3G44550	FAR5
-0.431929	0.00531058	AT1G17050	SPS2
-0.431586	0.0350076	AT3G25570	AT3G25570
-0.4307	0.0041848	AT5G03760	ATCSLA09
-0.430472	0.00943475	AT4G27360	AT4G27360
-0.43044	9.46823e-08	AT1G54010	AT1G54010
-0.430269	0.029436	AT5G42470	AT5G42470
-0.429861	0.0175061	AT2G33620	AT2G33620
-0.429532	0.00208696	AT4G32770	VTE1
-0.428521	0.0256911	AT3G52370	FLA15
-0.427874	0.0394271	AT5G01075	AT5G01075
-0.427745	0.0411131	AT3G47930	GLDH
-0.42774	0.00182474	AT1G12240	ATBETAFRUCT4
-0.426975	1.85858e-10	AT5G11420	AT5G11420
-0.426911	0.014834	AT4G26450	AT4G26450
-0.426848	0.0026372	AT5G54310	AGD5
-0.426247	0.00411781	AT4G35060	HIPP25
-0.425891	2.04586e-08	AT4G30960	SIP3
-0.424744	0.0431345	AT5G15960	KIN1
-0.424376	9.87957e-05	AT1G44000	AT1G44000
-0.42424	0.00207063	AT2G25070	AT2G25070
-0.422863	0.0192152	AT2G40270	AT2G40270
-0.422665	9.8438e-05	AT2G30010	TBL45
-0.421708	1.06802e-05	AT1G52870	AT1G52870
-0.42073	6.94934e-06	AT4G17460	HAT1
-0.420373	0.0436513	AT4G17420	AT4G17420
-0.420067	0.0268332	AT4G21870	AT4G21870
-0.418893	0.00755178	AT2G22240	MIPS2
-0.418497	0.0146902	AT1G15410	AT1G15410
-0.418396	0.00892824	AT3G10640	VPS60.1
-0.418049	0.00676709	AT1G73390	AT1G73390
-0.417485	0.00342559	AT2G42010	PLDBETA1
-0.417298	0.0164218	AT3G02170	LNG2
-0.416542	0.0199684	AT4G38840	AT4G38840
-0.416304	0.00195768	AT1G71090	AT1G71090
-0.416271	0.0236685	AT3G53380	AT3G53380
-0.416085	0.000134482	AT3G57400	AT3G57400
-0.415755	0.002212	AT4G12980	AT4G12980
-0.415361	0.00318818	AT5G13770	AT5G13770
-0.413968	0.00675416	AT3G56290	AT3G56290
-0.413691	0.011184	AT1G25682	AT1G25682
-0.413653	0.0129974	AT3G11670	DGD1
-0.413511	0.00301723	AT4G22200	KT2/3
-0.413327	0.0129374	AT1G10360	GSTU18
-0.412632	0.0271768	AT2G40830	RHC1A
-0.411237	0.0322872	AT5G02230	AT5G02230
-0.410791	1.97898e-07	AT5G44130	FLA13
-0.410755	0.0417049	AT3G23570	AT3G23570
-0.409377	0.0188534	AT3G27325	AT3G27325
-0.408647	8.31032e-07	AT3G24100	AT3G24100
-0.408381	0.0221176	AT3G05670	AT3G05670
-0.407237	0.00306308	AT5G14880	AT5G14880
-0.406127	0.0350588	AT4G24026	AT4G24026
-0.405894	0.043708	AT3G47500	CDF3
-0.405291	0.0367401	AT4G27030	FADA
-0.404726	0.0438652	AT2G28350	ARF10
-0.404592	0.00270267	AT3G23805	RALFL24
-0.404532	0.0244655	AT5G55620	AT5G55620
-0.404422	0.00406237	AT1G75410	BLH3
-0.404347	0.00161181	AT3G51920	CAM9
-0.404319	0.0148426	AT4G00040	AT4G00040
-0.404055	0.0428593	AT4G13150	AT4G13150
-0.404051	0.000261765	AT1G29660	AT1G29660
-0.403946	0.0248575	AT1G11280	AT1G11280
-0.403252	0.000475668	AT5G28020	CYSD2
-0.402757	0.00881508	AT4G36630	EMB2754
-0.401478	0.021598	AT1G27770	ACA1
-0.401466	5.37109e-05	AT5G50950	FUM2
-0.400691	0.0477431	AT1G07840	AT1G07840
-0.400111	0.00674641	AT5G65730	XTH6
-0.39833	0.000875797	AT2G42690	AT2G42690
-0.398189	0.020276	AT5G13760	AT5G13760
-0.397344	0.0224702	AT5G18850	AT5G18850
-0.396749	0.0166765	AT2G24580	AT2G24580
-0.396683	0.00120978	AT1G04530	TPR4
-0.396295	4.5922e-05	AT3G05900	AT3G05900
-0.396167	0.0122699	AT5G24420	PGL5
-0.396165	0.00847944	AT2G15580	AT2G15580
-0.394556	1.22493e-05	AT4G08920	CRY1
-0.394491	0.0297342	AT3G46900	COPT2
-0.393753	0.00255788	AT2G22330	CYP79B3
-0.391929	0.0172627	AT2G32950	COP1
-0.391368	0.0438288	AT2G31060	EMB2785
-0.390052	5.38469e-05	AT1G70370	PG2
-0.389663	0.00749978	AT2G23540	AT2G23540
-0.389603	0.0122397	AT3G59400	GUN4
-0.38772	0.00995602	AT3G13300	VCS
-0.38763	0.000675055	AT3G54140	PTR1
-0.386348	0.0146546	AT5G23750	AT5G23750
-0.385527	0.0184837	AT4G24490	RGTA1
-0.384793	0.00414857	AT4G36730	GBF1
-0.384659	0.0428153	AT2G40610	EXPA8
-0.384581	0.0385677	AT5G61830	AT5G61830
-0.384069	0.0231168	AT5G46390	AT5G46390
-0.383907	0.0168024	AT5G62670	HA11
-0.383728	0.0432501	AT5G08500	AT5G08500
-0.383506	0.0340868	AT3G15760	AT3G15760
-0.383181	0.0107628	AT2G23690	AT2G23690
-0.382917	1.89537e-06	AT3G16240	DELTA-TIP
-0.380598	0.0203832	AT2G26690	AT2G26690
-0.380344	0.0251355	AT2G01650	PUX2
-0.377335	0.000125254	AT4G28780	AT4G28780
-0.37653	0.0104046	AT5G63905	AT5G63905
-0.376403	0.027534	AT1G62960	ACS10
-0.376395	0.00105284	AT5G10770	AT5G10770
-0.376238	3.55128e-06	AT4G27430	CIP7
-0.375457	0.0325206	AT4G28940	AT4G28940
-0.375379	0.0158773	AT3G01180	SS2
-0.374666	0.0186969	AT2G31070	TCP10
-0.373843	0.000359456	AT5G44720	AT5G44720
-0.373359	0.00034969	AT1G66150	TMK1
-0.372249	0.0231901	AT4G17880	MYC4
-0.372186	1.94448e-06	AT1G67870	AT1G67870
-0.372076	0.042312	AT5G14130	AT5G14130
-0.372075	0.00292658	AT1G65190	AT1G65190
-0.37177	0.025915	AT3G44735	PSK3
-0.37172	0.002115	AT2G17020	AT2G17020
-0.37138	0.0385314	AT5G04490	VTE5
-0.371312	0.00106644	AT5G43350	PHT1;1
-0.369799	0.048902	AT3G20650	AT3G20650
-0.368802	0.0160941	AT1G18810	AT1G18810
-0.368052	0.0035482	AT4G33666	AT4G33666
-0.368045	0.000144699	AT3G55610	P5CS2
-0.367137	5.219e-06	AT1G22710	SUC2
-0.366813	0.00281866	AT2G20610	SUR1
-0.366352	0.0116363	AT1G22550	AT1G22550
-0.36634	0.0312592	AT4G26480	AT4G26480
-0.366274	0.0240456	AT3G11900	ANT1
-0.365814	0.00129367	AT4G23700	CHX17
-0.365581	0.0199273	AT1G63360	AT1G63360
-0.365484	0.00500192	AT2G18370	AT2G18370
-0.36543	0.00260706	AT1G22640	MYB3
-0.364298	0.0241299	AT1G15740	AT1G15740
-0.363387	0.0266728	AT3G16800	AT3G16800
-0.363297	0.0264307	AT1G07330	AT1G07330
-0.361716	0.0351225	AT2G43330	INT1
-0.361486	0.0303555	AT2G21185	AT2G21185
-0.361366	0.00227002	AT2G29650	PHT4;1
-0.360917	0.0301137	AT3G02895	AT3G02895
-0.360864	7.30339e-06	AT1G04250	AXR3
-0.359085	0.0173477	AT3G27530	GC6
-0.358061	0.0434194	AT1G07720	KCS3
-0.357235	0.0395117	AT1G28680	AT1G28680
-0.357165	0.00752714	AT1G28060	AT1G28060
-0.356561	0.0264595	AT5G18610	AT5G18610
-0.356485	0.00363541	AT3G27750	EMB3123
-0.356112	8.17338e-06	AT2G16280	KCS9
-0.355839	0.00329282	AT1G73670	MPK15
-0.355195	0.0292798	AT5G55100	AT5G55100
-0.354741	0.00846929	AT5G43850	AT5G43850
-0.354284	0.0437829	AT1G77930	AT1G77930
-0.354128	0.00826536	AT5G65470	AT5G65470
-0.354122	0.0303777	AT1G10150	AT1G10150
-0.353532	0.0248764	AT1G73110	AT1G73110
-0.352887	6.20827e-05	AT3G16850	AT3G16850
-0.352421	0.0370047	AT2G28780	AT2G28780
-0.352087	0.0352446	AT5G08660	AT5G08660
-0.351917	0.028621	AT5G28040	AT5G28040
-0.351455	0.0051563	AT2G39950	AT2G39950
-0.350504	0.0413746	AT1G23030	AT1G23030
-0.349255	2.0001e-06	AT4G01100	ADNT1
-0.349117	0.0499879	AT2G23130	AGP17
-0.349047	0.0393407	AT1G33170	AT1G33170
-0.348507	0.0387542	AT2G08505	AT2G08505
-0.348269	0.0412656	AT3G11880	AT3G11880
-0.348227	0.00138621	AT2G43010	PIF4
-0.347607	0.000434145	AT3G28740	CYP81D11
-0.34738	0.0481385	AT5G46150	AT5G46150
-0.34723	0.0245272	AT3G01930	AT3G01930
-0.347084	0.000294154	AT3G18490	ASPG1
-0.34659	0.0211796	AT5G48550	AT5G48550
-0.346546	0.0473327	AT3G44630	AT3G44630
-0.345386	0.0483441	AT3G09775	AT3G09775
-0.344183	0.0134741	AT3G57062	AT3G57062
-0.343833	1.18863e-06	AT4G13430	IIL1
-0.343749	0.00855784	AT3G59840	AT3G59840
-0.343614	0.0409956	AT1G68880	bZIP
-0.342619	0.0299627	AT1G64780	AMT1;2
-0.342018	0.00414195	AT1G54920	AT1G54920
-0.34048	0.00978307	AT5G57350	HA3
-0.339632	0.0146621	AT3G01680	SEOR1
-0.338412	0.00211383	AT4G21850	MSRB9
-0.337997	0.0208891	AT3G03000	AT3G03000
-0.336798	0.00253152	AT1G66180	AT1G66180
-0.336369	0.00017567	AT1G06040	STO
-0.336143	0.0161116	AT5G04040	SDP1
-0.336034	0.00989068	AT1G16720	HCF173
-0.335759	0.00805839	AT1G66760	AT1G66760
-0.335459	0.00105999	AT4G09890	AT4G09890
-0.335337	0.000226174	AT5G12150	AT5G12150
-0.334859	1.13259e-05	AT1G07930	AT1G07930
-0.333682	0.000208056	AT4G33220	PME44
-0.331977	0.0321536	AT5G43870	AT5G43870
-0.331834	0.0451798	AT2G39000	AT2G39000
-0.33132	0.0102817	AT2G32560	AT2G32560
-0.331229	0.0433161	AT2G26600	AT2G26600
-0.330326	9.07012e-06	AT4G00895	AT4G00895
-0.330264	0.00884863	AT3G23920	BAM1
-0.330231	0.00016112	AT5G58140	PHOT2
-0.329548	0.00942352	AT5G49230	HRB1
-0.329326	0.000159354	AT4G23670	AT4G23670
-0.32872	0.00901024	AT4G30270	XTH24
-0.328608	0.0191052	AT4G37070	PLP1
-0.32779	0.0433311	AT1G14730	AT1G14730
-0.327695	0.0103353	AT4G24560	UBP16
-0.327663	0.0147334	AT1G75900	AT1G75900
-0.327292	2.60965e-07	AT3G22890	APS1
-0.326992	0.00092085	AT5G35790	G6PD1
-0.32605	0.00815977	AT4G34000	ABF3
-0.325058	0.000534757	AT5G20490	XIK
-0.324224	0.0279249	AT5G22510	INV-E
-0.323768	3.64068e-05	AT2G39730	RCA
-0.323163	0.000445316	AT4G04770	ABCI8
-0.32264	0.00488167	AT1G14580	AT1G14580
-0.322329	0.00136843	AT2G47070	SPL1
-0.320874	0.0357831	AT1G77690	LAX3
-0.320694	7.88965e-05	AT4G12730	FLA2
-0.320115	1.43826e-06	AT2G21330	FBA1
-0.320011	0.00546506	AT1G66130	AT1G66130
-0.319613	9.96104e-05	AT3G13520	AGP12
-0.319505	0.00656226	AT4G26860	AT4G26860
-0.319194	0.00215006	AT1G12500	AT1G12500
-0.317916	0.00166848	AT5G57030	LUT2
-0.317822	0.00641947	AT4G04020	FIB
-0.31782	0.0130695	AT4G23680	AT4G23680
-0.317679	5.1864e-05	AT2G18160	bZIP2
-0.317601	0.00186249	AT5G23760	AT5G23760
-0.317591	0.0336872	AT1G64200	VHA-E3
-0.317094	4.88945e-05	AT2G05070	LHCB2.2
-0.31707	0.00113894	AT3G17800	AT3G17800
-0.31682	0.00533676	AT3G26085	AT3G26085
-0.314938	0.0241237	AT1G08160	AT1G08160
-0.313997	0.00721256	AT2G35860	FLA16
-0.313583	0.011508	AT3G50530	CRK
-0.313084	0.00978972	AT1G72970	HTH
-0.31283	0.0395605	AT1G08800	AT1G08800
-0.312162	0.0159749	AT4G33530	KUP5
-0.311579	0.0252212	AT5G63560	FACT
-0.311526	0.00469661	AT4G22212	AT4G22212
-0.311152	0.00506204	AT3G17040	HCF107
-0.310903	0.0436246	AT3G24530	AT3G24530
-0.310658	0.00233719	AT5G21222	AT5G21222
-0.310506	1.22578e-05	AT5G25460	DGR2
-0.310242	0.0168395	AT4G10330	AT4G10330
-0.310024	0.0227978	AT3G27200	AT3G27200
-0.30918	0.00511308	AT2G28150	AT2G28150
-0.308082	0.0414168	AT1G71040	LPR2
-0.307519	0.0147373	AT5G61670	AT5G61670
-0.307501	0.000168777	AT2G16500	ADC1
-0.306656	0.0201858	AT1G66200	GSR2
-0.306251	0.00910467	AT5G17230	PSY
-0.305935	0.00681604	AT3G22620	AT3G22620
-0.30585	0.0328323	AT1G61300	AT1G61300
-0.305634	0.0412699	AT2G24762	GDU4
-0.305537	0.0311084	AT1G10740	AT1G10740
-0.305022	0.0492914	AT4G19100	PAM68
-0.304474	0.00139924	AT1G15950	CCR1
-0.304237	2.52046e-07	AT1G68010	HPR
-0.303416	0.0241977	AT2G33990	iqd9
-0.30189	0.00282175	AT5G16030	AT5G16030
-0.30176	0.0179969	AT3G05910	AT3G05910
-0.301464	0.0202545	AT4G30810	scpl29
-0.301433	0.00609737	AT4G18440	AT4G18440
-0.300974	0.0152925	AT5G03650	SBE2.2
-0.29918	0.0165184	AT5G58240	FHIT
-0.297824	0.00126655	AT1G23740	AOR
-0.297126	0.0313624	AT5G42070	AT5G42070
-0.296893	0.000181455	AT4G25100	FSD1
-0.296766	0.0247161	AT1G55370	NDF5
-0.296651	0.0227913	AT3G26290	CYP71B26
-0.295971	0.015921	AT5G58870	ftsh9
-0.2959	0.037812	AT1G49310	AT1G49310
-0.295486	0.0236971	AT3G06780	AT3G06780
-0.295407	0.0216517	AT1G61190	AT1G61190
-0.294949	0.0127452	AT1G24100	UGT74B1
-0.294804	0.0373488	AT1G72230	AT1G72230
-0.294785	4.7744e-07	AT4G33010	GLDP1
-0.293871	0.00258833	AT2G26080	GLDP2
-0.293085	0.0207887	AT1G24300	AT1G24300
-0.293009	0.0172111	AT3G17330	ECT6
-0.292632	0.0286323	AT2G42320	AT2G42320
-0.291954	0.0493175	AT5G21160	LARP1a
-0.29088	0.0214362	AT1G01040	DCL1
-0.289932	0.00707152	AT3G11700	FLA18
-0.289044	0.000553987	AT2G20630	PIA1
-0.287485	0.0418626	AT5G08160	PK3
-0.287202	0.000935342	AT1G22410	AT1G22410
-0.286555	0.0371463	AT4G18970	AT4G18970
-0.28626	0.00463305	AT1G68660	AT1G68660
-0.285282	0.0202805	AT2G23290	MYB70
-0.284635	0.0230062	AT4G19170	NCED4
-0.284617	0.0239706	AT5G13190	GILP
-0.284497	0.00367165	AT2G38310	PYL4
-0.284469	0.0107081	AT4G14760	NET1B
-0.283334	0.0150746	AT2G40400	AT2G40400
-0.283286	0.00404992	AT1G70940	PIN3
-0.283082	0.000495979	AT3G61430	PIP1A
-0.282453	0.0492431	AT1G65040	Hrd1B
-0.281462	0.0062523	AT1G74100	SOT16
-0.281147	0.000501393	AT2G05100	LHCB2.1
-0.281055	0.000703876	AT3G43720	LTPG2
-0.280433	0.0034141	AT1G21580	AT1G21580
-0.280095	7.0543e-06	AT2G19760	PRF1
-0.280046	0.0351778	AT3G05100	AT3G05100
-0.279895	0.00143354	AT5G41790	CIP1
-0.278081	0.0112662	AT2G34430	LHB1B1
-0.277754	0.037867	AT4G38080	AT4G38080
-0.276491	0.0284033	AT1G04350	AT1G04350
-0.276441	0.0412905	AT2G40380	PRA1.B2
-0.27563	0.00270062	AT3G52840	BGAL2
-0.274735	0.0125802	AT1G18650	PDCB3
-0.274268	0.0163062	AT5G52060	BAG1
-0.273305	0.0147087	AT3G22600	AT3G22600
-0.273229	0.0113278	AT2G01970	AT2G01970
-0.272872	0.0468605	AT4G18975	AT4G18975
-0.272526	0.00188686	AT4G17530	RAB1C
-0.272252	0.00252252	AT5G19140	AILP1
-0.272083	0.00496681	AT4G30190	HA2
-0.271984	0.000665162	AT4G35250	HCF244
-0.271562	2.75484e-05	AT2G43910	HOL1
-0.271314	0.000433342	AT1G75500	WAT1
-0.271249	0.019091	AT5G55730	FLA1
-0.271222	0.0464882	AT3G54690	SETH3
-0.270897	0.000450649	AT5G15350	ENODL17
-0.270597	0.0267635	AT5G53530	VPS26A
-0.270308	0.00510449	AT3G45780	PHOT1
-0.270168	0.0395318	AT2G42300	AT2G42300
-0.268839	0.0214996	AT5G56170	LLG1
-0.268461	0.0156472	AT3G07700	AT3G07700
-0.267636	0.0115884	AT1G19570	DHAR1
-0.266401	0.017407	AT5G01090	AT5G01090
-0.266073	0.0275925	AT1G68238	AT1G68238
-0.265104	0.0304176	AT1G64430	AT1G64430
-0.264782	0.00561663	AT5G57345	AT5G57345
-0.264082	0.00279846	AT3G27925	DEG1
-0.263933	0.000106036	AT1G75680	GH9B7
-0.263168	0.012055	AT3G05165	AT3G05165
-0.262849	0.000228523	AT2G02130	LCR68
-0.262541	7.93783e-06	AT4G35100	PIP3
-0.26165	0.0223608	AT2G38650	GAUT7
-0.260992	0.0223817	AT2G40880	CYSA
-0.260893	0.00442016	AT5G44680	AT5G44680
-0.260732	0.010014	AT1G45688	AT1G45688
-0.260432	0.0145976	AT3G07100	ERMO2
-0.260385	0.0365389	AT4G32760	AT4G32760
-0.26017	0.0230344	AT2G22540	SVP
-0.25952	0.0252514	AT1G30510	RFNR2
-0.259222	0.01972	AT3G11490	AT3G11490
-0.259172	0.0304698	AT4G11211	AT4G11211
-0.258928	0.0464246	AT4G18070	AT4G18070
-0.258919	0.0449254	AT1G32360	AT1G32360
-0.258537	0.0356853	AT1G48240	NPSN12
-0.257468	0.0183259	AT3G24050	GATA1
-0.257304	0.00703964	AT1G53560	AT1G53560
-0.255976	0.0257627	AT4G16990	RLM3
-0.255522	0.000783589	AT1G64370	AT1G64370
-0.255038	0.00376323	AT3G54640	TSA1
-0.254292	0.0208938	AT5G47370	HAT2
-0.254286	0.00369577	AT5G40890	CLC-A
-0.253703	0.0290504	AT3G29160	KIN11
-0.253683	0.00123099	AT1G51680	4CL1
-0.25267	0.0326651	AT4G24760	AT4G24760
-0.2525	0.014205	AT1G61900	AT1G61900
-0.252126	0.0227567	AT2G42840	PDF1
-0.25212	0.0413936	AT3G52920	AT3G52920
-0.25157	0.020843	AT3G01060	AT3G01060
-0.251089	0.0161972	AT3G53980	AT3G53980
-0.250894	0.00876115	AT5G14060	CARAB-AK-LYS
-0.250869	0.0159721	AT1G73920	AT1G73920
-0.250397	0.00514658	AT3G23050	IAA7
-0.249857	0.00718446	AT4G13010	AT4G13010
-0.249755	0.0266279	AT2G32100	OFP16
-0.249391	0.0380042	AT5G09670	AT5G09670
-0.24935	0.00250134	AT5G45350	AT5G45350
-0.248828	0.0471555	AT1G72430	AT1G72430
-0.248551	0.000613837	AT4G16980	AT4G16980
-0.248213	0.047068	AT1G10020	AT1G10020
-0.248189	0.0104148	AT5G11710	AT5G11710
-0.247919	0.00927208	AT4G28080	AT4G28080
-0.247733	0.0298606	AT5G41950	AT5G41950
-0.246938	0.0391025	AT5G22090	AT5G22090
-0.24672	0.00108708	AT5G16050	GRF5
-0.246625	0.0396211	AT5G17170	ENH1
-0.246513	0.0457389	AT2G44230	AT2G44230
-0.245282	0.0401595	AT1G78200	AT1G78200
-0.244615	0.0444287	AT2G29660	AT2G29660
-0.244379	8.63201e-05	AT2G36830	GAMMA-TIP
-0.244334	0.0223204	AT3G56160	AT3G56160
-0.244321	0.00778681	AT1G49340	ATPI4K ALPHA
-0.244203	0.022958	AT1G11545	XTH8
-0.243207	0.0399887	AT4G33630	EX1
-0.242952	0.0483883	AT5G65270	RABA4a
-0.242952	0.0499262	AT1G15260	AT1G15260
-0.242943	0.0049902	AT3G56050	AT3G56050
-0.242806	0.0116828	AT1G70090	LGT8
-0.242742	0.0227046	AT4G22745	MBD1
-0.242695	0.000560417	AT3G15850	FAD5
-0.242053	0.0150768	AT1G55210	AT1G55210
-0.241585	0.0212754	AT1G55805	AT1G55805
-0.241361	0.0228815	AT5G50810	TIM8
-0.241278	0.0264382	AT1G25230	AT1G25230
-0.241083	0.00440455	AT2G43710	SSI2
-0.240304	2.29587e-06	AT5G13630	GUN5
-0.239091	0.016476	AT1G01170	AT1G01170
-0.238257	0.0434661	AT2G01260	AT2G01260
-0.237405	0.0324907	AT4G34220	AT4G34220
-0.236757	0.0141295	AT1G28140	AT1G28140
-0.235341	0.0116261	AT2G07050	CAS1
-0.235088	0.0168159	AT3G15980	AT3G15980
-0.233836	0.000980946	AT2G05920	AT2G05920
-0.232141	0.00697031	AT5G16400	TRXF2
-0.231274	0.00164804	AT4G27700	AT4G27700
-0.230517	0.0440293	AT4G15920	SWEET17
-0.230497	0.0421542	AT1G26440	UPS5
-0.230493	0.0156094	AT5G67600	WIH1
-0.229592	0.0105401	AT5G65380	AT5G65380
-0.229445	0.0433228	AT2G45970	CYP86A8
-0.229352	0.0419577	AT1G49430	LACS2
-0.228807	0.00232586	AT2G04780	FLA7
-0.228128	0.0213129	AT5G23060	CaS
-0.227159	0.00932963	AT2G35260	AT2G35260
-0.226059	0.0313564	AT3G26100	AT3G26100
-0.225844	0.000205637	AT5G16390	CAC1
-0.225076	0.00749536	AT1G32220	AT1G32220
-0.224845	0.0359877	AT1G79280	NUA
-0.224827	0.0310909	AT4G01070	GT72B1
-0.224704	0.0384031	AT3G07170	AT3G07170
-0.224469	0.031171	AT4G14740	AT4G14740
-0.224387	0.0340904	AT1G01490	AT1G01490
-0.224302	0.00144605	AT4G34350	HDR
-0.224173	0.000536389	AT2G46820	PSI-P
-0.223938	0.0290365	AT3G62830	AUD1
-0.223464	0.00900275	AT5G07030	AT5G07030
-0.222586	0.0366317	AT1G55480	ZKT
-0.222117	1.06594e-07	AT4G38970	FBA2
-0.221909	0.0357434	AT2G41475	AT2G41475
-0.221518	0.0291402	AT5G09850	AT5G09850
-0.220721	0.0140027	AT5G19220	APL1
-0.219856	0.0219036	AT5G23820	AT5G23820
-0.218884	0.0150558	AT1G60800	NIK3
-0.218574	0.0171192	AT2G34510	AT2G34510
-0.218031	0.0018425	AT3G47470	LHCA4
-0.217302	0.049435	AT2G24150	HHP3
-0.216054	0.00862483	AT1G60070	AT1G60070
-0.215773	0.00598227	AT3G08940	LHCB4.2
-0.215345	0.00217302	AT3G16370	AT3G16370
-0.214537	0.0139129	AT5G03380	AT5G03380
-0.214383	0.0260359	AT4G00370	ANTR2
-0.214106	0.0217161	AT1G14830	DL1C
-0.213833	0.0187147	AT4G13340	LRX3
-0.213276	0.0120159	AT4G32020	AT4G32020
-0.212969	0.00138343	AT5G12250	TUB6
-0.211701	0.00205767	AT1G22850	AT1G22850
-0.210131	0.0495788	AT1G27435	AT1G27435
-0.20968	0.0167519	AT3G53260	PAL2
-0.209229	0.00313682	AT2G05790	AT2G05790
-0.207182	0.0426683	AT1G31420	FEI1
-0.207085	0.0337036	AT3G28690	AT3G28690
-0.206771	0.0221769	AT2G44610	RAB6A
-0.205971	0.0260461	AT3G29320	PHS1
-0.205245	0.0193633	AT1G48480	RKL1
-0.205229	0.0123823	AT3G54360	AT3G54360
-0.204768	0.0319573	AT3G02580	STE1
-0.204208	0.0436446	AT4G04840	MSRB6
-0.204106	0.0087651	AT4G31990	ASP5
-0.202115	0.00920311	AT2G45960	PIP1B
-0.200934	0.044099	AT1G62480	AT1G62480
-0.199684	0.0339615	AT3G05840	ATSK12
-0.199511	0.037446	AT5G48590	AT5G48590
-0.19855	0.014648	AT2G31670	AT2G31670
-0.197175	0.0403561	AT3G01120	MTO1
-0.197143	0.0166683	AT2G47450	CAO
-0.196935	0.0464438	AT5G12240	AT5G12240
-0.19523	0.0056638	AT1G11840	GLX1
-0.194569	0.0157601	AT4G37000	ACD2
-0.194452	8.67333e-05	AT1G67740	PSBY
-0.194418	0.0481454	AT1G01790	KEA1
-0.194068	0.0315905	AT5G60200	TMO6
-0.193525	0.0126985	AT1G21500	AT1G21500
-0.192924	0.0197624	AT2G05620	PGR5
-0.192473	0.0127786	AT5G03040	iqd2
-0.191927	0.0173907	AT1G20450	ERD10
-0.191861	0.00976564	AT1G48030	mtLPD1
-0.19159	0.00740596	AT5G02120	OHP
-0.191139	0.00951183	AT5G53480	AT5G53480
-0.190455	0.0467837	AT2G28470	BGAL8
-0.190036	0.0107936	AT1G01620	PIP1C
-0.189996	0.00339139	AT1G32060	PRK
-0.189553	0.0265092	AT3G10350	AT3G10350
-0.189295	0.00153466	AT1G03630	POR C
-0.1876	0.00223154	AT3G26650	GAPA
-0.18749	0.0339091	AT4G22690	CYP706A1
-0.186574	0.0305317	AT2G27960	CKS1
-0.184515	0.0190583	AT1G76160	sks5
-0.184469	0.0483254	AT4G01800	AGY1
-0.183909	0.000909799	AT3G02470	SAMDC
-0.183827	0.00610074	AT3G12345	AT3G12345
-0.18345	0.0366408	AT3G57410	VLN3
-0.182659	0.0138285	AT5G65720	NFS1
-0.180155	0.0408053	AT2G28950	EXPA6
-0.180077	0.0272605	AT2G22170	PLAT2
-0.179877	0.00310263	AT3G09260	PYK10
-0.179327	0.0193011	AT3G50685	AT3G50685
-0.178663	0.00722265	AT5G43760	KCS20
-0.176117	0.0160943	AT3G01780	TPLATE
-0.173761	0.0171623	AT2G41420	WIH2
-0.173265	0.0473567	AT2G45470	FLA8
-0.172941	0.0345804	AT1G08520	ALB1
-0.170166	0.0198	AT3G55800	SBPASE
-0.169385	0.0474029	AT5G36120	CCB3
-0.167965	0.0198478	AT1G05960	AT1G05960
-0.167404	0.000351036	AT1G78040	AT1G78040
-0.165878	0.0281717	AT1G19000	AT1G19000
-0.165791	0.0032321	AT2G45180	AT2G45180
-0.164954	0.0493927	AT1G48410	37104
-0.163535	0.00620167	AT3G58610	AT3G58610
-0.161606	0.0142008	AT1G52220	AT1G52220
-0.160972	0.0215285	AT3G23400	FIB4
-0.160444	0.0383128	AT4G15545	AT4G15545
-0.159406	0.00914864	AT4G12800	PSAL
-0.158939	0.0361198	AT1G23310	GGT1
-0.158047	0.0345194	AT5G64740	CESA6
-0.157668	0.0372316	AT3G50820	PSBO2
-0.157077	0.00919518	AT5G59880	ADF3
-0.156936	0.0286842	AT2G24940	MAPR2
-0.155343	0.0426202	AT4G22890	PGR5-LIKE A
-0.155218	0.00500929	AT1G54780	TLP18.3
-0.154991	0.0101555	AT4G01050	TROL
-0.153703	0.0317621	AT1G31340	RUB1
-0.153225	0.00675658	AT1G52230	PSAH2
-0.152547	0.0111777	AT4G25080	CHLM
-0.151449	0.0194086	AT5G24300	SS1
-0.151382	0.0230427	AT3G18890	Tic62
-0.150932	0.0453751	AT1G15340	MBD10
-0.148555	0.00171693	AT1G12900	GAPA-2
-0.147262	0.00887503	AT2G14890	AGP9
-0.145268	0.00692634	AT4G09650	ATPD
-0.144337	0.0470894	AT3G18820	RAB7B
-0.144282	0.00665151	AT5G21090	AT5G21090
-0.142774	0.0118764	AT1G03130	PSAD-2
-0.137094	0.0146294	AT3G46780	PTAC16
-0.132743	0.0142391	AT3G24160	PMP
-0.131857	0.0461303	AT5G18660	PCB2
-0.131289	0.0443501	AT3G02730	TRXF1
-0.130879	0.0364068	AT1G74470	AT1G74470
-0.130204	0.0350324	AT1G80600	WIN1
-0.127031	0.0404378	AT3G56940	CRD1
-0.125833	0.0431202	AT2G22990	SNG1
-0.122826	0.049433	AT2G42220	AT2G42220
-0.122213	0.0466102	AT5G19940	AT5G19940
-0.116575	0.0428653	AT4G05180	PSBQ-2
-0.116093	0.00860517	AT4G02770	PSAD-1
-0.113846	0.0296697	AT4G25050	ACP4

## Sheet: Table S2B
Supplemental Table S2B. List of downregulated genes in aprf1-9 FRI compared to ColFRI obtained by Quant-seq. Differeces expressed in log2 fold change with a p value threshold of 0.05.
log2FoldChange	pvalue	AGI Code	Gene Name
3.58003	8.17371e-79	AT1G27385	AT1G27385
3.51309	7.71527e-36	AT3G27990	AT3G27990
2.94833	4.15442e-45	AT1G22400	UGT85A1
2.88656	1.22399e-41	AT4G04223	AT4G04223
2.51062	6.15995e-16	AT1G27180	AT1G27180
2.29335	6.60819e-13	AT1G27540	AT1G27540
2.28946	1.69427e-12	AT3G28130	UMAMIT44
2.14892	3.53648e-14	AT5G42900	COR27
2.06314	1.0417e-10	AT1G24400	LHT2
1.93487	2.3332e-09	AT3G29035	NAC3
1.93278	2.27651e-13	AT5G14530	AT5G14530
1.80984	2.45722e-08	AT1G52905	AT1G52905
1.79269	1.46219e-16	AT1G07050	AT1G07050
1.78544	4.42087e-18	AT5G05960	AT5G05960
1.69962	5.22538e-22	AT3G28930	AIG2
1.67596	6.45294e-79	AT3G28940	AT3G28940
1.65883	2.68405e-12	AT5G23240	AT5G23240
1.62983	3.27341e-11	AT3G29375	AT3G29375
1.61924	9.5831e-13	AT4G33980	AT4G33980
1.58996	7.76229e-07	AT3G27906	AT3G27906
1.58242	2.0127e-07	AT4G01925	AT4G01925
1.46379	5.43008e-06	AT3G28956	AT3G28956
1.46372	2.09095e-06	AT1G23890	AT1G23890
1.43261	1.05711e-12	AT1G68050	FKF1
1.40805	1.17163e-05	AT2G06995	AT2G06995
1.37259	7.63232e-07	AT3G28030	UVH3
1.36888	7.35328e-19	AT4G34950	AT4G34950
1.33506	7.01661e-14	AT1G24530	AT1G24530
1.27685	5.3187e-09	AT3G07650	COL9
1.26737	8.4164e-05	AT1G19530	AT1G19530
1.19298	2.91872e-07	AT5G38940	AT5G38940
1.19201	1.15711e-05	AT4G15690	AT4G15690
1.18873	2.00228e-05	AT1G24040	AT1G24040
1.18366	1.34071e-05	AT1G17665	AT1G17665
1.17991	6.83568e-26	AT5G11330	AT5G11330
1.14817	0.000152119	AT4G15670	AT4G15670
1.14501	0.000241405	AT3G28660	AT3G28660
1.13602	2.52032e-17	AT3G28950	AT3G28950
1.12734	4.31712e-08	AT3G55500	EXPA16
1.109	2.88562e-20	AT2G21130	AT2G21130
1.09933	1.87585e-11	AT3G62550	AT3G62550
1.09206	3.09044e-13	AT4G16146	AT4G16146
1.09157	1.96628e-14	AT1G27090	AT1G27090
1.0882	0.000752727	AT4G23200	CRK12
1.0861	1.56794e-09	AT5G62360	AT5G62360
1.06308	1.66211e-05	AT3G29330	AT3G29330
1.05661	0.000916702	AT2G32180	PTAC18
1.05613	0.00110775	AT2G47300	POP1
1.04056	0.00110887	AT5G38930	AT5G38930
1.03495	0.000488611	AT4G01600	AT4G01600
1.03157	8.93598e-11	AT5G20630	GER3
1.02365	0.00131788	AT4G32430	AT4G32430
1.02304	0.00157396	AT2G14095	AT2G14095
1.02276	2.28909e-05	AT3G51400	AT3G51400
1.02118	0.000328506	AT1G22250	AT1G22250
1.01996	4.26225e-11	AT1G27520	AT1G27520
1.01877	4.01902e-05	AT5G01870	AT5G01870
1.01725	8.038e-06	AT3G62820	AT3G62820
1.00731	0.0011466	AT2G05655	AT2G05655
1.00582	0.00185775	AT2G13600	SLO2
1.00519	1.24715e-08	AT2G40080	ELF4
1.00051	0.00135004	AT3G50760	GATL2
0.996099	1.02037e-07	AT4G01897	AT4G01897
0.98404	9.60882e-08	AT5G50450	AT5G50450
0.973599	0.00256923	AT1G62400	HT1
0.959199	4.60339e-05	AT5G35940	AT5G35940
0.94898	0.00310984	AT5G38005	AT5G38005
0.943309	0.00104679	AT3G29140	AT3G29140
0.941821	0.000571374	AT4G28410	AT4G28410
0.93068	3.7481e-05	AT2G38465	AT2G38465
0.929473	0.00014587	AT2G05914	AT2G05914
0.922251	3.76764e-05	AT1G50060	AT1G50060
0.909447	7.44382e-05	AT1G30280	AT1G30280
0.909406	1.87122e-08	AT5G61380	TOC1
0.908245	0.00140767	AT1G23870	TPS9
0.905931	0.00108045	AT1G73880	UGT89B1
0.905716	0.000273742	AT1G10600	AMSH2
0.898152	0.00106381	AT5G09065	AT5G09065
0.89727	0.001104	AT5G42630	ATS
0.892882	7.65946e-18	AT3G28900	AT3G28900
0.888045	0.000173187	AT5G48250	BBX8
0.887386	4.60131e-16	AT2G21660	GRP7
0.876236	0.00588968	AT1G66050	VIM2
0.868152	0.00019584	AT5G63040	AT5G63040
0.864649	7.26573e-06	AT3G29575	AFP3
0.864082	3.51209e-10	AT3G09390	MT2A
0.863475	0.00492491	AT4G13540	AT4G13540
0.86204	2.2082e-13	AT1G21670	AT1G21670
0.861294	0.00209425	AT5G14550	AT5G14550
0.860175	0.00174373	AT4G08240	AT4G08240
0.859524	0.00105499	AT4G16770	AT4G16770
0.85826	4.92466e-05	AT1G24240	AT1G24240
0.857536	0.00275341	AT5G52050	AT5G52050
0.856777	0.00803871	AT1G32120	AT1G32120
0.853358	0.00348506	AT1G15040	GAT1_2.1
0.853243	5.50062e-05	AT4G01700	AT4G01700
0.849964	0.000589845	AT1G76590	AT1G76590
0.848652	3.88766e-06	AT4G02060	PRL
0.847597	0.00257792	AT4G01360	BPS3
0.844502	0.00111214	AT4G24380	AT4G24380
0.838602	0.00043874	AT1G18485	AT1G18485
0.838112	0.000692369	AT3G21805	AT3G21805
0.838056	0.00852235	AT3G50110	PEN3
0.837334	0.00748174	AT1G19380	AT1G19380
0.836936	0.00602293	AT1G13470	AT1G13470
0.835946	2.25378e-05	AT1G12710	PP2-A12
0.831677	0.000333217	AT4G35480	RHA3B
0.831544	0.0074901	AT3G15720	AT3G15720
0.830843	7.04544e-11	AT3G46640	PCL1
0.827903	0.00534169	AT5G50300	AZG2
0.823129	0.000565269	AT1G04620	HCAR
0.821926	6.67254e-09	AT3G26740	CCL
0.821492	0.00325659	AT5G65180	AT5G65180
0.820003	0.00012894	AT4G06746	RAP2.9
0.815836	0.00269736	AT2G46380	AT2G46380
0.812376	0.00689334	AT1G29965	AT1G29965
0.810049	0.0106296	AT4G33495	RPD1
0.806952	1.11349e-18	AT4G32340	AT4G32340
0.805559	0.0128997	AT4G06945	AT4G06945
0.802157	6.9588e-09	AT2G33830	AT2G33830
0.800538	0.000689252	AT4G00520	AT4G00520
0.797891	0.00823537	AT2G31600	AT2G31600
0.797768	0.0116281	AT4G15660	AT4G15660
0.793329	7.07015e-07	AT1G23360	MENG
0.786496	0.00027392	AT1G28050	BBX13
0.785613	0.00434942	AT3G25210	AT3G25210
0.78368	0.0108942	AT5G06510	NF-YA10
0.78156	0.00559419	AT3G11000	AT3G11000
0.779963	0.00142113	AT3G03500	AT3G03500
0.779533	0.00968872	AT2G32030	AT2G32030
0.778075	0.00659185	AT4G18050	ABCB9
0.777188	0.00107198	AT4G25090	AT4G25090
0.774528	0.000404656	AT5G44005	AT5G44005
0.774074	0.012434	AT5G43403	AT5G43403
0.773673	0.00317824	AT3G27650	LBD25
0.772696	1.98641e-06	AT1G22230	AT1G22230
0.769384	0.0122114	AT3G21720	ICL
0.767095	0.014798	AT2G17140	AT2G17140
0.765556	0.012879	AT4G25350	SHB1
0.764235	0.00891375	AT1G61640	AT1G61640
0.764026	0.00476458	AT2G32610	CSLB01
0.763483	0.0115997	AT3G56710	SIB1
0.762817	4.47201e-06	AT1G22370	UGT85A5
0.753215	0.0167162	AT5G10600	CYP81K2
0.752984	0.0177654	AT5G52750	AT5G52750
0.752624	0.00768089	AT1G67970	HSFA8
0.752206	0.00618661	AT2G23910	AT2G23910
0.748562	0.00810158	AT2G22590	AT2G22590
0.748008	0.007329	AT2G19670	PRMT1A
0.747908	1.03913e-05	AT2G15890	MEE14
0.745787	2.7166e-07	AT2G19450	TAG1
0.743929	0.0133313	AT4G01533	AT4G01533
0.742612	0.0139371	AT1G69020	AT1G69020
0.74242	0.00107952	AT1G16270	AT1G16270
0.74077	0.00160193	AT3G05130	AT3G05130
0.739084	0.00134513	AT1G78270	UGT85A4
0.738914	0.0192628	AT3G23150	ETR2
0.737946	0.0031731	AT5G15760	PSRP3/2
0.737484	0.022264	AT4G23210	CRK13
0.735269	0.00683502	AT3G20810	JMJD5
0.734497	8.55405e-05	AT1G22970	AT1G22970
0.73337	0.0177664	AT3G24929	AT3G24929
0.732792	2.53829e-07	AT5G57630	CIPK21
0.731066	0.00121421	AT2G01870	AT2G01870
0.728844	3.69311e-12	AT3G44300	NIT2
0.72836	0.00144578	AT3G28140	AT3G28140
0.727273	0.0164256	AT1G75110	RRA2
0.725402	0.00645993	AT1G30960	AT1G30960
0.724798	5.94731e-05	AT4G16563	AT4G16563
0.724552	0.0233974	AT1G67105	AT1G67105
0.723003	0.0159194	AT3G50480	HR4
0.722483	0.00119992	AT4G24810	AT4G24810
0.721651	0.0116966	ATMG01380	ATMG01380
0.719663	5.42042e-05	AT1G11210	AT1G11210
0.718825	0.0225173	AT2G30766	AT2G30766
0.713202	0.02786	AT3G23330	AT3G23330
0.713106	0.0224646	AT2G17430	MLO7
0.71063	0.0218224	AT3G61118	AT3G61118
0.70941	0.0260369	AT5G40040	AT5G40040
0.708934	0.00432872	AT5G58000	AT5G58000
0.708926	0.00276231	AT5G54075	AT5G54075
0.707461	0.00932033	AT5G60760	AT5G60760
0.707447	0.0289947	AT5G24470	PRR5
0.705153	9.50346e-05	AT3G50080	VFB2
0.704538	0.00589501	AT1G32870	NAC13
0.704383	0.016469	AT4G26960	AT4G26960
0.702386	0.00899858	AT5G26731	AT5G26731
0.701012	0.0146842	AT2G04650	AT2G04650
0.699072	0.000132022	AT1G25560	TEM1
0.69894	4.96202e-05	AT1G24625	ZFP7
0.697854	0.0225012	AT4G02040	AT4G02040
0.695286	0.000109913	AT1G13270	MAP1C
0.695165	0.0311732	AT2G29370	AT2G29370
0.694527	0.00167117	AT1G07440	AT1G07440
0.691959	0.00304317	AT2G43060	IBH1
0.690506	0.0122886	AT2G33290	SUVH2
0.689891	0.00137765	AT1G23205	AT1G23205
0.68923	0.0314716	AT4G15700	AT4G15700
0.687836	0.0221379	AT1G19200	AT1G19200
0.68495	0.00146957	AT2G39920	AT2G39920
0.683156	0.0167478	AT1G14560	AT1G14560
0.682545	0.0354438	AT1G16150	WAKL4
0.681887	0.0310315	AT1G49200	AT1G49200
0.680569	0.02225	AT3G58270	AT3G58270
0.679721	0.0351373	AT1G22880	CEL5
0.679548	0.0291591	AT1G71060	AT1G71060
0.67917	0.0120585	AT2G33847	AT2G33847
0.678845	0.0044336	AT5G53450	ORG1
0.678033	1.36575e-18	AT1G56300	AT1G56300
0.676639	0.0327383	AT2G14520	AT2G14520
0.674801	0.0367312	AT3G45430	AT3G45430
0.674424	0.0123619	AT3G58020	AT3G58020
0.673737	0.0365708	AT3G10710	RHS12
0.67353	9.90665e-08	AT3G05800	AIF1
0.673273	0.0275247	AT4G25480	DREB1A
0.672572	0.0264089	AT4G29860	EMB2757
0.671904	0.0129622	AT3G10120	AT3G10120
0.670291	0.026915	AT2G04955	AT2G04955
0.666792	0.0398968	AT1G03106	AT1G03106
0.664125	0.00312414	AT1G63300	AT1G63300
0.664047	0.000437636	AT4G30650	AT4G30650
0.663225	0.0221635	AT1G11960	AT1G11960
0.661169	0.0418378	AT5G02520	AT5G02520
0.661155	0.000225367	AT5G39410	AT5G39410
0.660895	5.87425e-05	AT4G08755	AT4G08755
0.66019	0.0391674	AT1G30757	AT1G30757
0.658513	0.0364302	AT4G12290	AT4G12290
0.656987	0.0337437	AT3G22400	LOX5
0.656487	0.0164751	AT3G08800	SIEL
0.656159	0.04097	AT3G15550	AT3G15550
0.655091	0.00579741	AT1G28230	PUP1
0.6544	0.00701846	AT1G58470	RBP1
0.65426	0.00548348	AT1G04020	BARD1
0.653002	0.0445614	AT4G07820	AT4G07820
0.651774	0.00147265	AT1G14820	AT1G14820
0.651318	1.95155e-14	AT3G63160	OEP6
0.651272	0.00538353	AT2G13540	ABH1
0.648355	0.0221773	AT4G34420	AT4G34420
0.646492	0.0442051	AT4G27460	CBSX5
0.646464	0.0297274	AT2G31945	AT2G31945
0.645304	0.00980461	AT1G55510	BCDH BETA1
0.645263	0.000585686	AT1G53035	AT1G53035
0.644598	0.00490594	AT5G14930	SAG101
0.644245	0.00124709	AT1G52370	AT1G52370
0.643988	0.0328877	AT4G13310	CYP71A20
0.643845	0.033037	AT5G44582	AT5G44582
0.643325	0.0476378	AT3G08970	ATERDJ3A
0.642175	0.0255081	AT4G33160	AT4G33160
0.642051	0.0187028	AT5G37260	RVE2
0.641523	0.00757638	AT3G28480	AT3G28480
0.640953	2.70537e-06	AT5G63810	BGAL10
0.640606	0.0194505	AT2G28630	KCS12
0.640189	0.0370937	AT5G27750	AT5G27750
0.639679	0.00676209	AT4G06701	AT4G06701
0.639097	0.0146648	AT1G27120	AT1G27120
0.638031	0.0301649	AT2G34830	WRKY35
0.634372	0.0241217	AT2G47550	AT2G47550
0.63408	0.00122288	AT3G47800	AT3G47800
0.633519	0.0303853	AT4G23260	CRK18
0.633023	5.19739e-07	AT1G07135	AT1G07135
0.631455	0.010149	AT4G13110	AT4G13110
0.631259	0.0377493	AT5G60100	PRR3
0.631017	0.00388767	AT3G12685	AT3G12685
0.63051	0.0490775	AT5G17780	AT5G17780
0.629767	0.025179	AT5G53210	SPCH
0.629662	0.0114145	AT2G23050	NPY4
0.629637	7.68439e-08	AT5G57110	ACA8
0.629399	0.000477244	AT2G25930	ELF3
0.629337	0.0149091	AT4G15850	RH1
0.628352	0.0315386	AT5G59570	BOA
0.628159	0.0218757	AT4G17610	AT4G17610
0.626024	0.0464767	AT1G80110	PP2-B11
0.62424	0.0183608	AT1G23450	AT1G23450
0.622938	0.0265627	AT5G36950	DEG10
0.622631	0.0462251	AT3G49110	PRXCA
0.62201	0.0320256	AT5G24510	AT5G24510
0.621616	0.0462162	AT4G07625	AT4G07625
0.620974	0.0148957	AT4G38150	AT4G38150
0.620184	0.049938	ATCG00270	ATCG00270
0.619987	0.0389937	AT3G10450	SCPL7
0.619899	0.00818676	AT2G23370	AT2G23370
0.618056	8.6299e-08	AT1G22270	AT1G22270
0.617926	0.000632704	ATCG00630	ATCG00630
0.615309	1.19783e-05	AT1G27150	AT1G27150
0.614394	0.0119083	AT1G60740	AT1G60740
0.612752	0.0476888	AT1G15385	AT1G15385
0.610589	0.0201073	AT3G16380	PAB6
0.610177	0.0207105	AT2G26840	AT2G26840
0.609936	0.00148146	AT1G24350	AT1G24350
0.609838	0.00363104	AT5G49580	AT5G49580
0.609173	0.00383257	AT2G16060	HB1
0.609109	0.0131311	AT1G08353	AT1G08353
0.607941	0.00370613	AT5G07590	AT5G07590
0.606921	0.0433074	AT3G04160	AT3G04160
0.605342	0.00760874	AT1G52060	AT1G52060
0.605243	1.59861e-10	AT2G28900	OEP16-1
0.604602	0.0467071	AT1G05160	CYP88A3
0.604444	0.0248204	AT2G43240	AT2G43240
0.602228	0.0398416	AT4G38545	AT4G38545
0.602063	3.9729e-06	AT5G67480	BT4
0.601856	0.0320919	AT3G18960	AT3G18960
0.600273	0.0167429	AT5G58480	AT5G58480
0.600112	0.0405963	AT5G26230	MAKR1
0.599349	0.0172914	AT5G61850	LFY
0.599222	0.0356189	AT5G24990	AT5G24990
0.598001	0.00934942	AT4G39070	BZS1
0.597548	0.0337742	AT2G17260	GLR2
0.597456	0.0246158	AT5G07320	APC3
0.597048	8.57253e-05	AT1G67660	AT1G67660
0.596725	0.0046417	AT1G52347	AT1G52347
0.596678	0.000136651	AT3G10020	AT3G10020
0.593743	0.0329053	AT1G06645	AT1G06645
0.59279	0.00110348	AT2G29330	TRI
0.592726	0.0487149	AT2G33490	AT2G33490
0.592388	0.0294941	AT1G22870	AT1G22870
0.591465	0.00259787	AT4G16800	AT4G16800
0.588726	0.00661125	AT1G24480	AT1G24480
0.588155	0.0312746	AT1G49050	AT1G49050
0.586095	0.0376713	AT1G74200	RLP16
0.58537	0.000908713	AT2G16365	AT2G16365
0.584696	0.0316397	AT3G13380	BRL3
0.584327	0.0477625	AT4G24480	AT4G24480
0.582171	0.00922415	AT1G27680	APL2
0.581343	0.000180071	AT1G15000	scpl50
0.580833	0.00763046	AT3G29400	EXO70E1
0.579961	0.0340713	AT4G00970	CRK41
0.579885	0.0154511	AT4G10350	NAC070
0.579817	0.0200057	AT5G62420	AT5G62420
0.579395	0.000395356	AT4G01380	AT4G01380
0.579358	0.0488318	AT5G50175	AT5G50175
0.579227	0.0456356	AT5G39220	AT5G39220
0.579125	0.042115	AT3G48185	AT3G48185
0.578523	0.0286762	AT5G61455	AT5G61455
0.578077	0.00733851	AT5G45590	AT5G45590
0.577768	1.71313e-05	AT4G17100	AT4G17100
0.577073	0.0433146	AT2G01505	CLE16
0.574807	0.0203987	AT2G46580	AT2G46580
0.574786	0.0104575	AT4G39363	AT4G39363
0.574669	0.045664	AT3G03170	AT3G03170
0.574494	7.32483e-07	AT2G47890	AT2G47890
0.574245	0.000859156	AT1G20030	AT1G20030
0.574127	0.0403557	AT4G02390	PARP2
0.574064	0.0411366	AT2G40810	ATG18C
0.57243	5.63878e-05	AT4G30720	PDE327
0.571438	0.0146774	AT1G28100	AT1G28100
0.57132	0.0293514	AT5G49300	GATA16
0.570874	1.25591e-15	AT4G01610	AT4G01610
0.570709	0.00528972	AT5G22270	AT5G22270
0.569494	0.0080292	AT2G18570	AT2G18570
0.569483	0.0391003	AT1G62610	AT1G62610
0.569361	0.0171391	AT4G24175	AT4G24175
0.569052	0.024711	AT4G17490	ERF6
0.567895	0.00988003	AT1G33360	AT1G33360
0.567132	0.016065	AT1G06463	AT1G06463
0.565265	0.018283	AT3G05675	AT3G05675
0.564299	0.00789794	AT4G02330	ATPMEPCRB
0.560176	0.0449234	AT1G23790	AT1G23790
0.559503	0.00662452	AT4G00560	AT4G00560
0.558616	0.00322925	AT1G76060	EMB1793
0.558063	0.00380045	AT5G46710	AT5G46710
0.557191	9.61322e-14	AT4G01850	SAM-2
0.556873	0.0309022	AT1G45231	AT1G45231
0.556739	0.0489749	AT2G34910	AT2G34910
0.553389	0.00176488	AT3G44320	NIT3
0.55323	0.0420881	AT5G43950	AT5G43950
0.552515	0.0244727	AT4G04565	AT4G04565
0.552002	8.26962e-05	AT4G38580	FP6
0.550867	0.0339598	AT3G28650	AT3G28650
0.548984	7.33658e-07	AT5G39050	PMAT1
0.548751	0.0256293	AT3G21100	AT3G21100
0.548597	0.00563086	AT2G40590	AT2G40590
0.547954	1.89454e-06	AT1G09795	ATP-PRT2
0.547005	0.00463287	AT2G02070	IDD5
0.546259	0.0237156	AT5G38110	ASF1B
0.546112	0.007167	AT3G63250	HMT2
0.545177	0.00303803	AT4G02550	AT4G02550
0.544947	0.00334871	AT5G18540	AT5G18540
0.543881	0.000281707	AT4G30350	AT4G30350
0.542736	1.96065e-15	AT3G53460	CP29
0.541193	0.00539567	AT3G47640	PYE
0.541176	0.0113445	AT5G05250	AT5G05250
0.540157	0.0316494	AT5G41100	AT5G41100
0.539488	0.011743	AT4G39170	AT4G39170
0.538455	0.000313402	AT4G01450	UMAMIT30
0.538156	0.00265831	AT1G52070	AT1G52070
0.537359	0.0397997	AT1G49230	AT1G49230
0.53718	0.0387662	AT2G29065	AT2G29065
0.537096	0.00053987	AT5G35735	AT5G35735
0.536972	2.82236e-05	AT2G26355	AT2G26355
0.535822	0.00379212	AT1G28330	DYL1
0.535807	0.0124661	AT1G75230	AT1G75230
0.531516	0.0283879	AT3G13800	AT3G13800
0.531442	0.0126044	AT5G61600	ERF104
0.530263	0.0266923	AT5G04620	BIOF
0.529911	0.00804513	AT1G08460	HDA08
0.527698	0.0416585	AT2G45890	ROPGEF4
0.526732	0.0171168	AT1G70350	AT1G70350
0.526274	0.00733967	AT5G54170	AT5G54170
0.526075	0.00226558	AT1G69890	AT1G69890
0.525107	0.00662331	AT2G13555	AT2G13555
0.524734	0.040605	AT2G24830	AT2G24830
0.52319	0.00128107	AT4G18240	SS4
0.522825	0.0394874	AT5G02020	SIS
0.52242	0.00326486	AT4G19120	ERD3
0.520775	0.0264523	AT1G35240	ARF20
0.519756	0.0492806	AT1G78865	AT1G78865
0.519562	0.0280281	AT1G64563	AT1G64563
0.519444	0.00126541	AT4G00340	RLK4
0.519368	0.0381965	AT4G33130	AT4G33130
0.518239	0.023423	AT4G17650	AT4G17650
0.518236	0.0337698	AT1G12740	CYP87A2
0.518099	0.0180314	AT1G72900	AT1G72900
0.517977	5.64396e-06	AT5G11150	VAMP713
0.517601	0.00223594	AT3G47860	CHL
0.517246	3.81051e-06	AT5G14920	AT5G14920
0.517156	0.0279532	AT1G08030	TPST
0.516752	0.032024	AT1G64450	AT1G64450
0.515742	0.0370889	AT3G19830	NTMC2T5.2
0.515141	0.000161923	AT4G23800	3xHMG-box2
0.514131	8.96622e-07	AT3G14660	CYP72A13
0.51283	0.0253461	AT2G44180	MAP2A
0.512098	0.000433	AT4G21215	AT4G21215
0.511672	0.0490557	AT1G01930	AT1G01930
0.509794	0.0354295	AT4G01970	STS
0.508856	0.0118512	AT4G19390	AT4G19390
0.50764	0.0330999	AT3G19220	SCO2
0.507586	0.0231344	AT4G33140	AT4G33140
0.507155	0.00129507	AT1G22790	AT1G22790
0.506218	0.00184916	AT2G20940	AT2G20940
0.505588	0.0358262	AT5G27395	AT5G27395
0.505524	0.0260207	AT1G17310	AT1G17310
0.50507	0.00234817	AT5G26340	MSS1
0.50411	8.68394e-13	AT2G15090	KCS8
0.504103	0.0322126	AT1G12600	AT1G12600
0.50392	0.0168045	AT5G62900	AT5G62900
0.503547	0.000172126	AT1G26665	AT1G26665
0.502735	0.0124592	AT1G02850	BGLU11
0.502153	2.77949e-11	AT1G25275	AT1G25275
0.501838	0.000582285	AT5G13930	TT4
0.500957	0.000625027	AT5G05520	AT5G05520
0.500691	0.00201204	AT3G21510	AHP1
0.499586	0.0426169	AT5G54080	HGO
0.498552	0.0160779	AT5G61190	AT5G61190
0.498406	0.0174246	AT3G42670	CHR38
0.497441	0.000341392	AT3G23280	XBAT35
0.496202	0.0251214	ATCG00720	ATCG00720
0.496138	0.0441565	AT1G48120	AT1G48120
0.495978	0.0218756	AT4G11100	AT4G11100
0.495801	0.0205252	AT3G01510	LSF1
0.495411	0.0019094	AT1G27020	AT1G27020
0.494756	8.01768e-08	AT3G04550	AT3G04550
0.494373	5.28598e-07	AT1G21680	AT1G21680
0.493576	0.0162284	AT3G14900	EMB3120
0.493283	0.00070845	AT2G36390	SBE2.1
0.493204	0.00413758	AT3G52060	AT3G52060
0.493138	0.000410515	AT1G75190	AT1G75190
0.492564	0.00032057	AT4G26670	AT4G26670
0.492104	0.0216559	AT5G12100	AT5G12100
0.490634	0.0209354	AT4G15130	CCT2
0.490512	0.00819627	AT3G02240	RGF7
0.49042	1.67008e-05	AT3G58570	AT3G58570
0.490383	0.0451566	AT2G19190	FRK1
0.490196	0.0286535	AT3G13190	AT3G13190
0.489883	0.00335255	AT1G05340	AT1G05340
0.489697	0.00505778	AT3G59820	LETM1
0.4895	0.0194204	AT1G29160	AT1G29160
0.489449	0.000249387	AT5G43580	UPI
0.488974	0.0244653	AT2G45250	AT2G45250
0.488319	1.45785e-08	AT4G39090	RD19
0.488183	0.0233182	AT2G45450	ZPR1
0.487885	0.0358961	AT2G39705	RTFL8
0.487696	0.000883288	AT4G09020	ISA3
0.486966	0.0211673	AT1G06090	AT1G06090
0.485935	0.046949	AT3G03630	CS26
0.485884	0.0416961	AT1G78180	AT1G78180
0.484965	1.53821e-06	AT4G01870	AT4G01870
0.483736	0.0319173	AT3G12550	FDM3
0.483522	0.00104978	AT5G51570	AT5G51570
0.482805	0.0194519	AT5G63420	emb2746
0.482243	0.0100834	AT3G26760	AT3G26760
0.480643	0.00761896	AT2G31440	AT2G31440
0.480588	7.32466e-05	AT5G62720	AT5G62720
0.480276	0.000359534	AT3G30775	ERD5
0.479234	1.38487e-07	AT1G76930	EXT4
0.478349	0.0370055	AT5G55370	AT5G55370
0.476938	9.86185e-07	AT1G23130	AT1G23130
0.476614	0.0167212	AT4G14510	CFM3B
0.475311	0.000215762	AT4G37260	MYB73
0.474947	0.0158715	AT3G58970	MGT6
0.474683	0.0276883	AT5G62210	AT5G62210
0.474262	0.0340725	AT4G06245	AT4G06245
0.473773	0.0344484	AT1G09420	G6PD4
0.47327	0.0331895	AT4G01580	AT4G01580
0.471334	0.00583366	AT3G11230	AT3G11230
0.471165	0.00742569	AT5G65520	AT5G65520
0.470686	0.039113	AT2G34200	AT2G34200
0.468053	0.0125884	AT5G66490	AT5G66490
0.466804	0.00825034	AT5G16980	AT5G16980
0.465743	5.89428e-06	AT1G27695	AT1G27695
0.465596	0.0239284	AT5G65207	AT5G65207
0.465046	0.000368118	AT1G23390	AT1G23390
0.463514	0.0308074	AT5G20450	AT5G20450
0.463357	0.0429997	AT2G38185	APD1
0.462576	0.00236883	AT1G03730	AT1G03730
0.461205	0.020902	AT2G04360	AT2G04360
0.460993	3.90193e-06	AT1G55850	CSLE1
0.460919	0.00149586	AT1G05680	UGT74E2
0.460502	0.00837655	AT5G41920	AT5G41920
0.460442	0.0420655	AT3G13435	AT3G13435
0.460268	0.000690769	AT1G08980	AMI1
0.458398	0.00496882	AT2G16930	AT2G16930
0.45821	0.0127023	AT2G39140	SVR1
0.4574	0.000131322	AT1G68520	BBX14
0.456573	0.0409515	AT1G48570	AT1G48570
0.456096	0.0298205	AT5G12330	LRP1
0.454985	0.0449667	AT2G38370	AT2G38370
0.454552	0.0133903	AT2G01008	AT2G01008
0.454089	0.0252197	AT4G18280	AT4G18280
0.454055	0.00369311	AT4G03510	RMA1
0.454027	0.00106263	AT4G29190	OZF2
0.453707	5.20351e-06	AT5G49645	AT5G49645
0.452709	1.53677e-09	AT3G05880	RCI2A
0.452674	0.000920338	AT5G15970	KIN2
0.452215	0.029203	AT3G23060	AT3G23060
0.451005	0.0263452	AT3G02060	AT3G02060
0.450134	0.0223963	AT1G78450	AT1G78450
0.44905	0.023121	AT5G54100	AT5G54100
0.448254	0.0254053	AT4G01560	MEE49
0.447735	0.046891	AT3G52630	AT3G52630
0.447436	0.00302172	AT3G07220	FHA2
0.446624	0.00728165	AT1G55152	AT1G55152
0.446464	0.00783776	AT4G05400	AT4G05400
0.446104	0.0459374	AT1G23000	AT1G23000
0.446031	0.0121108	AT4G14965	MAPR4
0.444921	0.0470156	AT3G13175	AT3G13175
0.444649	0.0165074	AT3G04590	AT3G04590
0.444498	0.00901177	AT2G19080	AT2G19080
0.44314	0.0020544	AT1G51610	AT1G51610
0.442724	0.00215614	AT5G26570	PWD
0.442469	0.0350729	AT1G48210	AT1G48210
0.442145	0.0371574	AT2G24395	AT2G24395
0.441503	0.0466636	ATCG00240	ATCG00240
0.441491	0.00925237	AT1G70880	AT1G70880
0.440249	0.0382036	AT1G32150	bZIP68
0.440162	0.0239903	AT5G67330	NRAMP4
0.439351	0.00768076	AT4G04330	RbcX1
0.438044	0.0347988	AT1G16340	ATKDSA2
0.43769	0.0424472	AT4G22517	AT4G22517
0.437674	2.14357e-05	AT1G05560	UGT75B1
0.437183	0.0234044	AT1G71070	AT1G71070
0.436527	0.0323926	AT5G18750	AT5G18750
0.436361	0.0490334	AT2G03430	AT2G03430
0.432886	0.0138464	AT2G39795	AT2G39795
0.432662	0.0178918	AT2G22090	UBA1A
0.431977	0.0389924	AT5G19030	AT5G19030
0.43006	0.0139961	AT1G30330	ARF6
0.429288	0.0255118	AT4G32300	SD2-5
0.427659	9.25503e-15	AT1G27450	APT1
0.426732	4.25944e-05	AT5G21020	AT5G21020
0.426121	0.0224217	AT4G37250	AT4G37250
0.424991	0.0145321	AT5G14602	AT5G14602
0.423915	0.00218305	AT3G56720	AT3G56720
0.423411	0.0343593	AT3G25700	AT3G25700
0.423043	0.0411074	AT5G19300	AT5G19300
0.422897	0.0351905	AT2G18050	HIS1-3
0.422761	0.0176259	AT3G15630	AT3G15630
0.422559	0.00498831	AT1G03530	NAF1
0.422054	0.000202602	AT2G22450	RIBA2
0.42199	0.0139058	AT1G27460	NPGR1
0.421919	5.06563e-06	AT3G18080	BGLU44
0.421547	0.000253118	AT1G03230	AT1G03230
0.420753	0.00547905	AT4G24440	AT4G24440
0.420258	0.0169368	AT2G48120	PAC
0.420009	7.07876e-05	AT1G79440	ALDH5F1
0.41959	5.4113e-08	AT1G06460	ACD32.1
0.41942	0.00661225	AT4G28220	NDB1
0.419234	3.5041e-05	AT5G15230	GASA4
0.418938	0.00141766	AT3G04340	emb2458
0.418244	0.0241732	AT2G36230	APG10
0.418167	2.27398e-05	AT3G46940	DUT1
0.417134	7.00954e-08	AT2G37220	AT2G37220
0.417055	0.0141184	AT5G14220	HEMG2
0.416227	0.0136205	AT2G15960	AT2G15960
0.415161	0.00892954	AT2G05510	AT2G05510
0.41491	0.00153459	AT4G11360	RHA1B
0.41491	0.0273059	AT3G01160	AT3G01160
0.414008	0.0372064	AT2G42650	AT2G42650
0.413913	0.0485436	AT4G15570	MAA3
0.412489	0.00814029	AT2G43080	AT-P4H-1
0.412036	0.0185697	AT5G14730	AT5G14730
0.411614	0.0497954	AT3G57490	AT3G57490
0.410168	0.0284291	AT5G62610	AT5G62610
0.409802	0.00192597	AT2G06925	PLA2-ALPHA
0.409779	0.0125658	ATCG00420	ATCG00420
0.408523	0.046626	AT1G48540	AT1G48540
0.408181	0.01691	AT1G23410	AT1G23410
0.408051	0.0258907	AT1G77750	AT1G77750
0.407054	0.0283974	AT5G26880	AGL26
0.405751	0.0367145	AT5G26830	AT5G26830
0.405633	0.0475086	AT2G17520	IRE1A
0.405112	0.00680549	AT3G27100	AT3G27100
0.404756	0.00133496	AT5G54960	PDC2
0.404592	0.0303901	AT3G07640	AT3G07640
0.404352	0.0172717	AT3G59980	AT3G59980
0.403907	0.0472342	AT3G01170	AT3G01170
0.403598	2.23025e-05	AT3G59350	AT3G59350
0.403342	0.0296086	AT5G60820	AT5G60820
0.403028	0.00163409	AT5G63030	GRXC1
0.402374	0.0168061	AT2G47130	SDR3
0.401716	0.0222132	AT1G67560	LOX6
0.401674	0.0038407	AT1G58235	AT1G58235
0.401672	0.0121623	AT3G53880	AKR4C11
0.400834	0.00480771	AT5G48880	KAT5
0.400796	0.0118939	AT3G52180	SEX4
0.400184	0.0354039	AT5G07180	ERL2
0.400025	0.00442251	AT3G51660	AT3G51660
0.399672	0.000373282	AT4G34135	UGT73B2
0.399588	0.00428146	AT1G12860	SCRM2
0.39881	1.00419e-06	AT1G59870	PEN3
0.398609	7.83358e-06	AT4G15910	DI21
0.398442	0.0249944	AT1G27752	AT1G27752
0.398102	0.00996545	AT5G61660	AT5G61660
0.397991	0.032312	AT4G15490	UGT84A3
0.397535	0.0170501	AT5G05930	GC1
0.397511	3.00606e-11	AT1G54410	AT1G54410
0.39678	0.0484863	AT3G44820	AT3G44820
0.396562	0.0287703	AT2G23030	SNRK2.9
0.396413	0.00101299	AT5G10960	AT5G10960
0.396189	0.00796635	AT2G16640	TOC132
0.395902	0.0299856	AT5G24610	AT5G24610
0.395882	0.0202754	AT5G14285	AT5G14285
0.395471	5.1684e-05	AT4G34138	UGT73B1
0.394977	0.00681927	AT5G52190	AT5G52190
0.394818	0.00236205	AT4G28210	EMB1923
0.39411	0.000568333	AT5G23575	AT5G23575
0.393416	9.21267e-05	AT3G60210	AT3G60210
0.393013	0.0118455	AT4G37310	CYP81H1
0.392481	0.0259058	AT2G46140	AT2G46140
0.391694	0.0119846	AT4G25260	AT4G25260
0.391208	0.0496	AT3G51000	AT3G51000
0.390126	0.024806	AT4G29680	AT4G29680
0.390122	0.0200739	AT1G10060	BCAT-1
0.390054	0.026062	AT1G04000	AT1G04000
0.388733	0.0387744	AT4G28310	AT4G28310
0.387761	0.00248012	AT2G26300	GP ALPHA 1
0.387095	0.00633019	AT1G49650	AT1G49650
0.386762	0.0378633	AT4G03150	AT4G03150
0.386302	0.0248815	AT3G54230	SUA
0.386277	0.00570234	AT5G44200	CBP20
0.385504	0.0246459	AT4G27900	AT4G27900
0.385033	0.0218656	AT5G18940	AT5G18940
0.384668	0.023727	AT3G53800	Fes1B
0.384623	0.000330773	AT5G57655	AT5G57655
0.383616	0.047627	AT5G05460	ENGase85A
0.383558	0.00100111	AT5G07440	GDH2
0.38315	0.0197664	AT4G01750	RGXT2
0.382531	0.0440504	AT3G10740	ASD1
0.382408	0.0256775	AT1G14510	AL7
0.381754	0.0412937	AT1G51420	SPP1
0.380231	4.55058e-08	AT2G05520	GRP-3
0.380161	0.0120016	AT1G02900	RALF1
0.378657	0.0199684	AT5G16040	AT5G16040
0.37789	0.00140087	AT3G49560	AT3G49560
0.37749	0.00139785	AT5G06690	WCRKC1
0.376856	0.0434109	AT5G57440	GS1
0.376296	0.0237206	AT2G25810	TIP4;1
0.374124	0.0257568	AT3G48410	AT3G48410
0.373311	0.0310962	AT3G16230	AT3G16230
0.372509	0.023635	AT3G60370	AT3G60370
0.372398	0.0158578	AT5G53540	AT5G53540
0.37162	9.65895e-08	AT3G51600	LTP5
0.371105	0.0165506	AT4G08555	AT4G08555
0.370923	1.02039e-06	AT3G58680	MBF1B
0.369256	0.0155834	AT2G44640	AT2G44640
0.368592	0.00849084	AT5G11070	AT5G11070
0.368218	0.0058431	AT5G13370	AT5G13370
0.367989	9.46857e-05	AT1G22360	UGT85A2
0.367945	4.83427e-06	AT4G30660	AT4G30660
0.367696	0.00130746	AT1G43560	ty2
0.367521	0.0309004	AT1G01180	AT1G01180
0.366381	0.00497615	AT5G38530	TSBtype2
0.366259	0.0124723	AT1G32090	AT1G32090
0.366063	0.00735342	AT5G47680	TRM10
0.365795	0.0154536	AT3G55450	PBL1
0.365454	0.018246	AT3G52155	AT3G52155
0.365229	0.0407874	AT5G12940	AT5G12940
0.364612	0.0329688	AT1G11090	AT1G11090
0.363432	1.59992e-06	AT4G01940	NFU1
0.363305	0.00234333	AT3G25910	AT3G25910
0.363167	0.0411213	AT5G14570	NRT2.7
0.362593	0.00777493	AT4G39520	AT4G39520
0.361021	0.0261059	AT2G19810	OZF1
0.361002	0.0397356	AT5G24620	AT5G24620
0.360947	0.00125167	AT4G34131	UGT73B3
0.359682	0.00064835	AT3G48115	AT3G48115
0.359167	0.0212567	AT5G24260	AT5G24260
0.359061	0.0436827	ATCG00180	ATCG00180
0.358462	0.0194081	AT2G43820	UGT74F2
0.358411	0.0246771	AT4G32650	KAT3
0.358391	0.000603371	AT1G48300	DGAT3
0.358091	0.00171767	AT2G02040	PTR2
0.357435	0.000171199	AT3G16840	AT3G16840
0.357417	0.000190148	AT4G27130	AT4G27130
0.357038	0.00868493	AT1G69870	NRT1.7
0.356999	0.0266109	AT1G22620	ATSAC1
0.356865	0.0382429	AT4G18370	DEG5
0.356426	0.00984339	AT1G12020	AT1G12020
0.356381	0.0249277	AT1G12750	RBL6
0.355705	0.0150944	AT3G09570	AT3G09570
0.355361	3.42236e-06	AT4G11600	GPX6
0.35521	0.0456786	AT4G11120	AT4G11120
0.354766	0.00223341	AT4G20830	AT4G20830
0.354505	0.000499315	AT3G62410	CP12-2
0.354461	0.0360155	AT2G35510	SRO1
0.353889	0.0378928	AT1G15810	AT1G15810
0.353349	0.000420006	AT1G13930	AT1G13930
0.352731	0.0157848	AT5G41020	AT5G41020
0.352055	0.0144114	AT3G57050	CBL
0.351706	0.0345592	AT4G33480	AT4G33480
0.351692	0.0363404	AT1G69040	ACR4
0.351612	0.0248554	AT3G55120	TT5
0.351086	0.0491925	AT2G32850	AT2G32850
0.350563	0.000916726	AT3G27060	TSO2
0.350349	0.0440643	AT1G71880	SUC1
0.34958	0.0461303	AT5G48100	TT10
0.349437	0.0334352	AT3G59380	FTA
0.349166	0.0215695	AT2G05630	ATG8D
0.349134	0.00708189	AT5G39210	CRR7
0.348372	0.000476341	AT2G36145	AT2G36145
0.347362	0.0369449	AT5G08000	E13L3
0.347099	0.0489059	AT5G23660	SWEET12
0.346868	0.000473868	AT3G09860	AT3G09860
0.346406	0.0211073	AT5G62640	ELF5
0.346151	0.0115016	AT5G08100	ASPGA1
0.346081	0.0340718	AT3G07660	AT3G07660
0.346032	0.0101898	AT5G13730	SIG4
0.345966	0.0471158	AT4G05020	NDB2
0.345467	0.0281378	AT1G68310	AE7
0.345393	0.00325391	AT3G06050	PRXIIF
0.345123	0.0413399	AT1G76700	AT1G76700
0.344841	0.00225428	AT2G45740	PEX11D
0.343931	0.00341071	AT3G01310	AT3G01310
0.343895	0.0431665	AT1G65540	LETM2
0.343087	0.0150621	AT4G33430	BAK1
0.342943	0.00253459	AT1G28150	AT1G28150
0.34262	0.0173794	AT3G17350	AT3G17350
0.342428	0.000201666	AT2G36990	SIGF
0.341563	0.013619	AT1G13260	RAV1
0.340563	0.00460744	AT4G26370	AT4G26370
0.340306	0.0145968	AT1G24050	AT1G24050
0.339782	0.00430404	AT2G20690	AT2G20690
0.339738	0.0305662	AT4G13235	EDA21
0.339431	0.00766605	AT5G40850	UPM1
0.338949	0.000156371	AT1G26270	AT1G26270
0.338374	0.00548022	AT4G22530	AT4G22530
0.338134	0.0294952	AT5G42030	ABIL4
0.337866	0.0215504	AT5G22020	AT5G22020
0.336778	0.0401998	AT3G56360	AT3G56360
0.33673	0.0449646	AT4G00080	UNE11
0.336535	0.00146673	AT2G36320	AT2G36320
0.336425	0.000461333	AT1G73655	AT1G73655
0.336221	0.00550809	AT1G33811	AT1G33811
0.335193	0.00603497	AT3G47160	AT3G47160
0.334874	0.0469665	AT1G11260	STP1
0.334764	0.0080141	AT2G02760	UBC2
0.334722	0.00040156	AT2G17240	AT2G17240
0.334512	0.0150695	AT4G34640	SQS1
0.33407	0.00277549	AT3G57930	AT3G57930
0.332904	0.00277495	AT5G01920	STN8
0.332294	0.00196084	AT2G43610	AT2G43610
0.332233	0.0173636	AT3G19980	FYPP3
0.331918	0.00715222	AT4G14230	AT4G14230
0.33185	1.23469e-06	AT5G03240	UBQ3
0.331768	0.0351632	AT5G38200	AT5G38200
0.331571	0.0181338	AT4G24805	AT4G24805
0.331098	0.000185335	AT5G27660	DEG14
0.331027	0.000697452	AT1G80480	PTAC17
0.330973	0.0133623	AT5G42050	AT5G42050
0.330301	0.00122564	AT3G06680	AT3G06680
0.328244	0.0240831	AT5G15870	AT5G15870
0.328182	0.0199375	AT4G17230	SCL13
0.327476	0.0445096	AT1G12910	ATAN11
0.326248	6.04938e-05	AT2G28840	XBAT31
0.325573	0.021455	AT3G52870	AT3G52870
0.324248	0.00171628	AT3G60530	GATA4
0.322053	0.0260332	AT3G22142	AT3G22142
0.321454	0.0192222	AT4G30620	AT4G30620
0.321286	0.0104979	AT3G29075	AT3G29075
0.321169	0.000257424	AT2G31360	ADS2
0.320718	0.0369126	AT2G21250	AT2G21250
0.32034	0.0215157	AT2G47485	AT2G47485
0.319333	0.0151658	AT1G49720	ABF1
0.318969	0.00217693	AT5G10390	AT5G10390
0.318759	0.0235333	AT1G73760	AT1G73760
0.318354	0.00456501	AT4G34265	AT4G34265
0.317903	0.00772642	AT5G45130	RHA1
0.317622	0.0262536	AT1G21460	SWEET1
0.317564	0.000649694	AT4G27800	TAP38
0.31636	0.00904347	AT4G01000	AT4G01000
0.315961	0.0206368	AT1G22770	GI
0.315744	0.0498961	AT5G66820	AT5G66820
0.31555	0.00441671	AT5G41010	NRPB12
0.314766	0.0198191	AT1G77680	AT1G77680
0.314622	0.00717343	AT1G36050	AT1G36050
0.314561	0.0499047	AT5G46160	AT5G46160
0.314399	0.0119564	AT4G16210	ECHIA
0.314025	0.00394352	AT4G14270	AT4G14270
0.31361	0.0120854	AT2G34660	ABCC2
0.312785	0.0262746	AT5G05470	EIF2 ALPHA
0.312759	0.029642	AT2G25964	AT2G25964
0.312737	0.00796226	AT2G30695	AT2G30695
0.311065	0.0103834	AT5G66280	GMD1
0.309447	0.0179091	AT3G46620	RDUF1
0.309362	0.0148468	AT1G72640	AT1G72640
0.308707	0.00753365	AT1G64950	CYP89A5
0.308112	0.0317615	AT1G73650	AT1G73650
0.307637	2.05197e-06	AT4G16190	AT4G16190
0.307156	0.0136102	AT5G24490	AT5G24490
0.305811	0.00991562	AT1G06690	AT1G06690
0.305775	0.0108185	AT3G17465	RPL3P
0.305601	0.0350775	AT1G70570	AT1G70570
0.30552	0.0178074	AT3G02520	GRF7
0.304072	0.0194711	AT1G73260	KTI1
0.303251	5.75151e-05	AT4G00810	AT4G00810
0.30282	0.0394435	AT2G04900	AT2G04900
0.302603	0.0264641	AT1G77030	AT1G77030
0.300422	0.00868122	AT3G49120	PRXCB
0.299676	0.00115866	AT1G20696	HMGB3
0.299587	0.0013203	AT5G36230	AT5G36230
0.299122	0.000564354	AT1G11850	AT1G11850
0.299024	0.0188444	AT1G77330	AT1G77330
0.298972	0.0177896	AT3G15395	AT3G15395
0.298963	0.0118631	AT1G32920	AT1G32920
0.298827	6.58365e-06	AT1G07940	AT1G07940
0.298459	0.000209392	AT4G22670	HIP1
0.29718	0.0010986	AT1G02150	AT1G02150
0.296555	0.0383928	AT3G46970	PHS2
0.296301	0.0041915	AT1G78600	LZF1
0.296001	0.0106097	AT2G29630	THIC
0.29561	0.0353735	AT4G17085	AT4G17085
0.295566	0.00804581	AT4G25500	RS40
0.295461	0.0496287	AT5G05270	CHIL
0.29516	0.00059175	AT5G22640	emb1211
0.294619	0.00465213	AT2G16710	AT2G16710
0.293134	0.0161967	AT2G47910	CRR6
0.292551	0.0143959	AT1G30210	TCP24
0.292522	0.0477849	AT1G27630	CYCT1;3
0.292075	0.0485073	AT5G19320	RANGAP2
0.291521	0.000380424	AT3G50970	LTI30
0.290514	0.00545491	AT1G02305	AT1G02305
0.290243	0.027212	AT2G47840	Tic20-II
0.289311	0.00901144	ATCG00740	ATCG00740
0.289144	0.00541079	AT3G51420	SSL4
0.288148	0.0434989	AT1G78460	AT1G78460
0.287811	0.00316074	AT3G10410	SCPL49
0.287432	0.0128051	AT4G30450	AT4G30450
0.285571	0.0447819	AT3G07565	AT3G07565
0.285409	0.035455	AT4G38890	AT4G38890
0.284671	0.00035852	AT5G58290	RPT3
0.28393	0.000328682	AT1G33590	AT1G33590
0.28393	5.05855e-05	AT1G23490	ARF1
0.283607	2.04913e-06	AT1G09310	AT1G09310
0.282621	0.0470178	AT5G51880	AT5G51880
0.282503	0.0161734	AT5G24735	AT5G24735
0.281599	0.00110009	AT5G26742	emb1138
0.280383	0.0177012	AT1G53670	MSRB1
0.279797	0.0451921	AT5G10910	AT5G10910
0.278581	0.00126902	AT2G15970	COR413-PM1
0.278548	0.000154968	AT4G39260	CCR1
0.278509	7.48053e-05	AT2G23090	AT2G23090
0.278207	0.00402943	AT4G02080	SAR2
0.277983	0.00302777	AT4G37300	MEE59
0.277886	0.048257	AT2G05380	GRP3S
0.277663	0.0337013	AT5G61770	PPAN
0.277393	0.033025	AT2G34470	UREG
0.277247	0.00109084	AT5G62190	PRH75
0.275795	0.0408177	AT3G56880	AT3G56880
0.275452	0.0432988	AT4G30920	LAP2
0.275443	0.042128	AT2G14170	ALDH6B2
0.274176	0.00450284	AT4G02520	GSTF2
0.27413	0.026276	AT2G02570	AT2G02570
0.273597	6.57925e-05	AT3G09270	GSTU8
0.272599	0.0211932	AT4G35850	AT4G35850
0.272245	0.000962478	AT5G66530	AT5G66530
0.271561	2.58047e-06	AT1G22300	GRF10
0.271458	0.0164785	AT1G06890	AT1G06890
0.271383	0.000301996	AT5G67490	AT5G67490
0.271095	0.0240379	AT1G01080	AT1G01080
0.271065	0.0270787	AT5G09620	AT5G09620
0.270989	0.0169355	AT1G13390	AT1G13390
0.270982	0.00626705	AT2G20270	AT2G20270
0.270868	0.0128595	AT5G63510	GAMMA CAL1
0.270841	0.00438411	AT3G22120	CWLP
0.270707	0.0252244	AT1G77740	PIP5K2
0.270524	0.0152376	ATCG01020	ATCG01020
0.269002	0.0209863	AT2G03760	SOT12
0.268534	0.00285308	AT1G08550	NPQ1
0.267152	0.00153942	AT1G27400	AT1G27400
0.266994	0.00631657	AT5G23210	SCPL34
0.265383	0.0478314	AT3G06620	AT3G06620
0.263579	0.0429775	AT3G02260	BIG
0.263464	0.0202397	AT2G20920	AT2G20920
0.263135	0.0223478	AT3G58660	AT3G58660
0.262979	0.0299328	AT5G25100	AT5G25100
0.262586	0.017173	AT1G01470	LEA14
0.261826	0.0129613	AT3G19960	ATM1
0.260779	0.0420075	AT5G63780	SHA1
0.259312	0.0338213	ATCG00330	ATCG00330
0.258952	0.0143664	AT3G20230	AT3G20230
0.257616	0.036347	AT1G10470	ARR4
0.257152	0.00149644	AT2G19740	AT2G19740
0.257126	0.000227867	AT5G10400	AT5G10400
0.257114	0.0145731	AT1G51110	AT1G51110
0.2564	0.00167498	AT5G23420	HMGB6
0.255962	0.010551	AT5G51820	PGM
0.255793	0.0485033	AT3G02720	DJ1D
0.255421	0.00913837	AT3G12490	CYSB
0.254754	0.0120283	AT1G24510	AT1G24510
0.253922	0.0303209	AT3G17170	RFC3
0.25388	0.00546502	AT4G26130	AT4G26130
0.253518	0.000213362	AT1G68590	PSRP3/1
0.253008	0.0306977	AT2G25760	AT2G25760
0.252893	0.00463671	AT1G17180	GSTU25
0.252296	0.00924316	AT5G05690	CPD
0.252273	0.0379462	AT3G48530	KING1
0.252175	0.000863932	AT1G73230	AT1G73230
0.25193	0.0214224	AT1G80560	IMD2
0.25173	0.0193306	ATCG00380	ATCG00380
0.250421	8.22686e-07	AT2G16600	ROC3
0.25035	0.0445438	AT1G61730	AT1G61730
0.25007	0.00257057	AT5G63790	NAC102
0.249469	0.0131224	AT1G07250	UGT71C4
0.24845	0.000683993	AT2G28740	HIS4
0.248294	0.0269865	AT5G05200	AT5G05200
0.247984	0.0156841	AT1G54000	GLL22
0.246307	0.000509115	AT1G29070	AT1G29070
0.245986	0.0326901	AT5G40690	AT5G40690
0.245142	0.0438081	AT2G22400	AT2G22400
0.244613	0.00114459	AT1G50900	GDC1
0.244366	0.0465889	AT2G19310	AT2G19310
0.244342	0.00852446	AT2G41660	MIZ1
0.244125	0.00512854	AT4G29390	AT4G29390
0.242623	0.00119407	AT1G79850	RPS17
0.242184	0.00405361	AT4G02230	AT4G02230
0.241717	0.0277126	AT3G22210	AT3G22210
0.241638	0.000139155	AT1G20020	FNR2
0.241431	0.0243002	AT3G12930	AT3G12930
0.240453	0.0132974	AT4G31290	AT4G31290
0.240253	0.00612645	AT1G55340	AT1G55340
0.239754	0.0127512	AT1G29670	AT1G29670
0.238567	0.0190306	AT5G62880	RAC10
0.23771	0.00797185	AT5G42020	BIP2
0.237277	0.0457422	AT5G51750	SBT1.3
0.236699	0.00101882	AT5G19780	TUA5
0.234642	0.0366448	AT1G69510	AT1G69510
0.233472	0.000531419	AT1G47420	SDH5
0.233421	0.0215499	AT5G59540	AT5G59540
0.232644	0.02338	AT1G61620	AT1G61620
0.232082	0.0208631	AT5G66760	SDH1-1
0.232024	0.0466282	AT1G47970	AT1G47970
0.23189	0.0281752	AT1G80310	MOT2
0.231819	0.0488859	AT3G05730	AT3G05730
0.230846	0.00618742	AT1G74050	AT1G74050
0.230732	0.0104692	AT1G69830	AMY3
0.230407	0.024242	AT5G11880	AT5G11880
0.228265	0.0192429	AT1G66820	AT1G66820
0.227577	0.00297304	AT4G19410	AT4G19410
0.227476	0.0217228	AT4G38630	RPN10
0.227334	0.015116	AT5G27380	GSH2
0.226583	0.00249654	AT2G04700	AT2G04700
0.226272	0.00217359	AT2G37660	AT2G37660
0.224883	0.0189955	AT1G21750	PDIL1-1
0.224777	0.0441521	AT4G36500	AT4G36500
0.224533	0.000652227	AT2G44490	PEN2
0.223192	0.000808318	AT3G53990	AT3G53990
0.222901	0.0450275	AT1G11530	CXXS1
0.222698	0.00680168	AT1G04800	AT1G04800
0.222379	0.00471092	AT3G06700	AT3G06700
0.222328	0.0447636	AT3G20290	EHD1
0.222274	0.00666909	AT2G01110	APG2
0.221829	0.0106883	AT5G15320	AT5G15320
0.221601	0.0480031	AT3G10610	AT3G10610
0.221334	0.014078	AT1G70890	MLP43
0.221219	0.000206152	AT3G52150	PSRP2
0.220733	0.0358025	AT1G76690	OPR2
0.220612	0.0392992	AT5G48380	BIR1
0.219992	0.00408875	AT2G44650	CHL-CPN10
0.219761	0.0346793	AT1G09750	AT1G09750
0.219677	0.00767118	AT3G27360	AT3G27360
0.219368	0.00731378	AT4G33625	AT4G33625
0.218761	0.0491111	AT4G28240	AT4G28240
0.218002	0.00108277	AT1G05190	emb2394
0.217835	0.029071	AT3G25150	AT3G25150
0.217383	0.0071997	AT5G47930	AT5G47930
0.217167	0.044928	AT1G07210	AT1G07210
0.216821	0.0082019	AT4G14430	IBR10
0.216298	0.000120235	AT3G53730	AT3G53730
0.215891	0.0292079	AT1G48920	NUC-L1
0.215459	0.0159938	AT4G38800	MTN1
0.215355	0.00828702	AT5G20950	AT5G20950
0.215205	0.00599186	AT1G08880	H2AXA
0.214884	0.00955015	AT1G64090	RTNLB3
0.214443	0.0137585	AT5G35620	LSP1
0.21442	0.0238501	AT1G22590	AGL87
0.214218	0.0497351	AT3G54560	HTA11
0.214036	0.0177162	AT4G24920	AT4G24920
0.213554	0.0374236	AT5G06860	PGIP1
0.213448	0.0017832	AT5G28500	AT5G28500
0.213247	0.0133928	AT2G42600	PPC2
0.213164	0.0395932	AT5G27730	AT5G27730
0.212288	0.00347005	AT3G48690	CXE12
0.212133	0.0177471	AT3G28860	ABCB19
0.212054	0.0379759	AT4G36130	AT4G36130
0.211116	0.00575341	AT3G13460	ECT2
0.211015	0.00681256	AT1G14720	XTH28
0.210534	0.00849881	AT1G07310	AT1G07310
0.210354	0.0031658	AT5G54500	FQR1
0.209998	0.0219741	AT1G54100	ALDH7B4
0.209266	0.0216306	AT1G79930	HSP91
0.208854	0.0098919	AT3G07230	AT3G07230
0.208621	0.00112255	AT1G20010	TUB5
0.207946	0.0408536	AT5G52470	FIB1
0.207718	0.0298575	AT1G48440	AT1G48440
0.207393	0.0034022	AT5G14320	EMB3137
0.206799	0.0168223	AT2G02100	LCR69
0.206751	0.00661586	AT1G43670	FBP
0.206607	0.0117035	AT2G24765	ARF3
0.205757	0.000132392	AT1G75350	emb2184
0.205318	0.0103986	AT5G65630	GTE7
0.205074	0.0209961	AT3G22630	PBD1
0.205056	0.000185756	AT1G67700	AT1G67700
0.204562	0.0197477	AT4G05150	AT4G05150
0.203701	0.001537	AT2G43030	AT2G43030
0.203536	0.00451433	AT3G47650	AT3G47650
0.203112	5.48929e-05	AT1G66410	CAM4
0.203068	0.0180262	AT3G09500	AT3G09500
0.202401	0.0212112	AT1G80380	AT1G80380
0.20185	0.0119249	AT2G42210	OEP16-3
0.200828	0.0194944	AT5G23040	CDF1
0.200411	0.0280279	AT5G02240	AT5G02240
0.200223	0.0327549	AT1G21130	IGMT4
0.198232	0.00928741	AT1G41880	AT1G41880
0.197075	0.0156633	AT5G13850	NACA3
0.196207	0.0126095	AT5G10860	CBSX3
0.196102	0.0321125	AT3G03920	AT3G03920
0.195942	0.0203258	AT4G30170	AT4G30170
0.19525	0.0151625	AT2G24020	AT2G24020
0.194514	0.00241781	AT1G73885	AT1G73885
0.193866	0.000707655	AT3G56910	PSRP5
0.192593	0.00494383	AT4G24690	NBR1
0.192351	0.0252078	AT3G62650	AT3G62650
0.19214	0.00813893	AT4G09800	RPS18C
0.191222	0.0101125	AT5G10360	EMB3010
0.190014	0.0185276	AT5G16970	AER
0.189001	0.0179873	AT1G47260	GAMMA CA2
0.188861	0.0187998	AT1G22840	CYTC-1
0.187223	0.00735393	AT1G07320	RPL4
0.185643	0.0231564	AT5G11450	PPD5
0.185342	0.00293345	AT1G06760	AT1G06760
0.184332	0.00616379	AT3G15190	PRPS20
0.184153	0.0023139	AT4G24220	VEP1
0.18376	0.00211924	AT3G54210	AT3G54210
0.18268	0.00756919	AT5G54600	RPL24
0.182115	0.00344657	AT3G18035	HON4
0.181111	0.0131032	AT3G13120	AT3G13120
0.179882	0.0138943	AT4G24190	SHD
0.17871	0.00188311	AT2G33150	PKT3
0.178608	0.0105567	AT4G27600	NARA5
0.177507	0.0280273	AT2G47940	DEG2
0.177297	0.00916311	AT2G21060	GRP2B
0.177014	0.0255333	AT2G27385	AT2G27385
0.176408	0.0398647	AT1G09780	iPGAM1
0.175778	0.0237963	AT1G07770	RPS15A
0.174136	0.0212549	AT2G33800	EMB3113
0.17411	0.00985311	AT3G22380	TIC
0.172127	0.00571123	AT4G01690	PPOX
0.171422	0.0108832	AT3G09840	CDC48
0.171387	0.000966662	AT5G54770	THI1
0.171365	0.0350316	AT5G08410	FTRA2
0.170329	0.0110356	AT1G21310	EXT3
0.168978	0.0153759	AT1G28290	AGP31
0.167612	0.024988	AT2G29420	GSTU7
0.166142	0.026493	AT5G17190	AT5G17190
0.16592	0.0179886	AT5G14910	AT5G14910
0.164746	0.0253761	AT4G13660	PRR2
0.163523	0.0188236	AT3G56490	HIT3
0.161419	0.0491631	AT3G26710	CCB1
0.161013	0.0372648	AT1G49240	ACT8
0.159383	0.0374951	AT4G35020	RAC3
0.15914	0.0272966	AT5G19510	AT5G19510
0.159101	0.0197061	AT3G62030	ROC4
0.158691	0.0412098	AT4G25130	PMSR4
0.15831	0.0225174	AT5G43940	HOT5
0.157574	0.00307816	AT2G30570	PSBW
0.157518	0.00440455	AT5G37780	CAM1
0.157228	0.0451035	AT3G45030	AT3G45030
0.157039	0.0263475	AT2G47730	GSTF8
0.155744	0.0487801	AT2G14880	AT2G14880
0.155135	0.0472847	AT1G12410	CLP2
0.154971	0.0232251	AT2G01250	AT2G01250
0.154755	0.0124574	AT3G16640	TCTP
0.154269	0.0129788	AT4G13850	GR-RBP2
0.153368	0.0388436	AT4G37870	PCK1
0.152825	0.0164833	AT3G14990	DJ1A
0.152511	0.0478637	AT2G43090	AT2G43090
0.151796	0.0141577	AT3G46030	HTB11
0.151672	0.0422224	AT1G21600	PTAC6
0.146446	0.0441792	AT4G38740	ROC1
0.146012	0.0147203	AT3G45980	HTB9
0.145623	0.0445404	AT2G25210	AT2G25210
0.143385	0.0242821	AT1G51650	AT1G51650
0.143214	0.0357733	AT5G03460	AT5G03460
0.139826	0.0221335	AT4G34190	37135
0.139355	0.0458404	AT2G36530	LOS2
0.139193	0.0467927	AT5G63310	NDPK2
0.137461	0.0183207	AT4G17600	LIL3:1
0.137404	0.0381135	AT1G67430	AT1G67430
0.13369	0.0236765	AT3G55330	PPL1
0.131322	0.045108	AT3G14310	PME3
0.13058	0.0293164	AT3G52730	AT3G52730
0.13053	0.033069	AT3G26060	PRXQ
0.129186	0.026737	AT3G08580	AAC1
0.122668	0.033612	AT5G64130	AT5G64130
0.113653	0.0223151	AT4G27440	PORB
0.102962	0.0252922	AT2G47400	CP12-1
