# Supplementary material for: A CPF-like phosphatase module links transcription termination to chromatin silencing
Source: Mol Cell. Author manuscript; Available in PMC 2024 Jul 23. (PMC7616277; doi:10.1016/j.molcel.2024.05.016)
Supplement: Table S3 [file EMS197565-supplement-Table_S3.xlsx]

## Sheet: Table S3A
Supplemental Table S3A. List of upregulated genes in fld-4 compared to Col-0 obtained by Quant-seq. Differeces expressed in log2 fold change with a p value threshold of 0.05.
log2FoldChange	pvalue	AGI Code	Gene Name
-3.23657	1.51198e-112	AT5G10140	FLC
-2.89015	1.54842e-20	AT1G53480	MRD1
-2.12237	6.4694e-25	AT3G01500	CA1
-1.58947	6.04272e-07	AT3G20470	GRP5
-1.55218	1.7759e-08	AT3G52060	AT3G52060
-1.51673	2.81892e-06	AT3G14310	PME3
-1.48094	3.11302e-14	AT5G05960	AT5G05960
-1.42369	1.15557e-08	AT3G14210	ESM1
-1.37835	1.81223e-05	AT5G38420	RBCS2B
-1.35599	2.42137e-06	AT4G21960	PRXR1
-1.31173	2.97691e-05	AT1G23310	GGT1
-1.31089	5.91108e-05	AT3G24100	AT3G24100
-1.27976	1.56372e-09	AT1G68238	AT1G68238
-1.27255	9.92274e-05	AT2G30570	PSBW
-1.26904	2.44367e-08	AT1G21460	SWEET1
-1.21926	6.62333e-06	AT4G13850	GR-RBP2
-1.19208	3.56732e-10	AT2G05620	PGR5
-1.16304	0.000215128	AT4G27440	PORB
-1.15462	5.34053e-06	AT5G21090	AT5G21090
-1.13652	0.000207022	AT4G26630	AT4G26630
-1.11482	5.25726e-09	AT4G21280	PSBQA
-1.11453	2.67704e-06	AT1G61520	LHCA3
-1.10544	2.07533e-14	ATCG00470	ATPE
-1.09911	7.96847e-05	AT5G23060	CaS
-1.07119	0.000994949	AT4G15545	AT4G15545
-1.07012	0.000192299	AT4G32260	PDE334
-1.06954	0.000874895	AT5G27660	DEG14
-1.05872	0.00109802	AT5G42190	AT5G42190
-1.05851	0.00105595	AT4G28740	AT4G28740
-1.04545	0.00139156	AT5G38410	RBCS3B
-1.00018	0.00142144	AT3G23810	SAHH2
-0.998269	0.00195884	AT1G17100	HBP1
-0.962217	0.00259515	AT1G43670	FBP
-0.962126	0.00281343	AT2G05520	GRP-3
-0.950763	0.00319178	AT4G10340	LHCB5
-0.940572	0.000404388	AT5G21020	AT5G21020
-0.937107	0.0040238	AT1G53670	MSRB1
-0.93549	0.00296912	AT5G16250	AT5G16250
-0.909422	3.24291e-05	AT5G23420	HMGB6
-0.908787	0.00492666	AT2G22540	SVP
-0.899187	0.00182054	AT5G14740	CA2
-0.884497	0.0046138	AT3G14420	GOX1
-0.883303	0.000196765	AT3G29075	AT3G29075
-0.874449	9.06087e-05	AT2G31840	MRL7-L
-0.870235	1.13921e-09	AT3G48690	CXE12
-0.869389	0.00772442	AT4G28050	TET7
-0.866555	0.00688342	AT1G03680	THM1
-0.865623	0.00305161	AT1G34000	OHP2
-0.864293	0.000234339	AT2G46820	PSI-P
-0.862497	0.0055249	AT3G06610	AT3G06610
-0.85663	0.00883996	AT5G53880	AT5G53880
-0.854718	0.00900483	AT5G54370	AT5G54370
-0.85356	0.00205276	AT1G11840	GLX1
-0.851631	0.00926253	AT4G25890	AT4G25890
-0.847041	0.0091097	AT1G79650	RAD23B
-0.846086	0.00548429	AT2G41650	AT2G41650
-0.845865	0.0012184	AT3G02730	TRXF1
-0.841023	0.00733767	AT2G24200	LAP1
-0.839124	0.00261867	AT3G05760	AT3G05760
-0.837576	0.00367846	AT1G74070	AT1G74070
-0.832426	0.00435359	AT2G22170	PLAT2
-0.832344	7.15686e-06	AT1G56200	EMB1303
-0.827108	1.29909e-05	AT3G60320	AT3G60320
-0.826229	0.00538903	AT3G19760	EIF4A-III
-0.826045	0.0115159	AT4G16450	AT4G16450
-0.824496	0.0107103	AT1G78850	AT1G78850
-0.823986	0.0109519	AT5G43570	AT5G43570
-0.823849	0.00580273	AT1G74250	AT1G74250
-0.823674	0.0115362	AT4G34050	CCoAOMT1
-0.813654	0.0102879	AT3G22142	AT3G22142
-0.809502	0.013201	AT5G35970	AT5G35970
-0.806542	0.000731229	AT2G21290	AT2G21290
-0.799522	0.00520824	AT3G28345	ABCB15
-0.799488	0.0124958	AT4G33580	BCA5
-0.799364	0.0104169	AT5G40450	AT5G40450
-0.798848	0.00388183	AT1G53850	PAE1
-0.79372	0.000271081	AT2G17340	AT2G17340
-0.791559	0.0121151	AT2G24940	MAPR2
-0.789341	0.0088423	AT5G65220	AT5G65220
-0.788284	0.0151558	AT1G18630	GR-RBP6
-0.785991	0.000420111	AT5G49730	FRO6
-0.785286	7.84526e-09	AT1G08470	SSL3
-0.782371	0.00020303	AT1G05960	AT1G05960
-0.776753	0.0109252	AT5G49645	AT5G49645
-0.776302	0.0123678	AT2G32100	OFP16
-0.776102	7.11042e-11	AT5G48790	AT5G48790
-0.775319	0.00962996	AT1G42970	GAPB
-0.774462	0.012823	AT1G65930	cICDH
-0.774122	0.0146764	AT2G16485	NERD
-0.774016	0.00293061	AT3G16140	PSAH-1
-0.770001	0.0120596	AT5G06110	AT5G06110
-0.769535	0.00356735	AT5G11910	AT5G11910
-0.764917	0.00386375	AT2G40890	CYP98A3
-0.764759	0.0105459	AT2G19480	NAP1;2
-0.764217	0.00877123	AT3G05000	AT3G05000
-0.762455	0.0137137	AT1G71030	MYBL2
-0.761964	0.0150511	AT3G46320	AT3G46320
-0.761566	0.0134875	AT5G12950	AT5G12950
-0.759476	0.00509268	AT2G47170	ARF1A1C
-0.757499	0.0171703	AT4G35580	NTL9
-0.756815	0.00189304	AT3G62030	ROC4
-0.756207	0.0147953	AT1G19400	AT1G19400
-0.755589	0.0123794	AT2G39170	AT2G39170
-0.754662	0.00255452	AT2G03090	EXPA15
-0.753604	0.00699055	AT1G29070	AT1G29070
-0.752458	0.0041512	AT1G42960	AT1G42960
-0.752068	0.0142987	AT1G67360	AT1G67360
-0.750895	0.0128137	AT5G62390	BAG7
-0.750251	0.0170254	AT1G52670	AT1G52670
-0.748364	0.0219693	AT2G22660	AT2G22660
-0.74753	0.00522948	AT1G03630	POR C
-0.74528	0.013098	AT1G06950	TIC110
-0.744208	5.38802e-06	AT5G05060	AT5G05060
-0.741626	0.000979113	AT5G18660	PCB2
-0.73838	0.0230975	AT5G65670	IAA9
-0.737975	0.0155893	AT1G20450	ERD10
-0.737672	0.0055208	AT5G26000	TGG1
-0.736959	0.00716517	AT1G55920	SERAT2;1
-0.736914	0.000226253	AT2G20890	PSB29
-0.736905	0.0193574	AT2G05440	GRP9
-0.736285	0.0206208	AT1G17530	TIM23-1
-0.733135	0.00700998	AT1G35260	MLP165
-0.730179	0.0198541	AT2G37400	AT2G37400
-0.728708	0.0114188	AT4G34710	ADC2
-0.72776	1.88003e-05	AT5G15780	AT5G15780
-0.727334	0.00717214	SIRV2	#N/A
-0.726283	0.014892	ATMG00020	RRN26
-0.722767	0.0216033	AT1G74670	GASA6
-0.722654	0.000860551	AT5G16030	AT5G16030
-0.721746	0.0125405	AT4G21620	AT4G21620
-0.720871	0.0225685	AT5G47010	LBA1
-0.72052	0.0224235	AT3G22210	AT3G22210
-0.719379	0.0091064	AT5G54270	LHCB3
-0.719097	0.0227894	AT3G48560	CSR1
-0.718203	0.0209589	AT3G18080	BGLU44
-0.716161	0.0173679	AT5G41790	CIP1
-0.715023	8.37822e-05	AT4G37930	SHM1
-0.714465	0.00373721	AT3G09580	AT3G09580
-0.713112	0.00107842	AT5G55180	AT5G55180
-0.708081	0.030447	AT1G11860	AT1G11860
-0.70735	0.0305774	AT4G12980	AT4G12980
-0.706952	0.0243872	AT2G43910	HOL1
-0.706293	0.0291899	AT1G11910	APA1
-0.703809	0.0238462	AT3G23940	AT3G23940
-0.703184	0.00440303	AT3G09820	ADK1
-0.702381	0.025565	AT3G50685	AT3G50685
-0.701809	0.0312464	AT1G08770	PRA1.E
-0.698484	0.0160078	AT1G52050	AT1G52050
-0.696001	0.00644352	AT2G35260	AT2G35260
-0.695761	0.0249862	AT3G01780	TPLATE
-0.693543	0.0330465	AT3G17465	RPL3P
-0.692155	0.0340903	AT3G55340	PHIP1
-0.691489	0.00230522	AT4G34670	AT4G34670
-0.690744	0.0245131	AT5G03160	P58IPK
-0.689225	0.0290811	AT5G26280	AT5G26280
-0.688671	0.00658848	AT5G64040	PSAN
-0.686663	0.00366683	AT1G30120	PDH-E1 BETA
-0.686163	0.0315658	AT4G38130	HD1
-0.686143	0.0308176	AT4G39970	AT4G39970
-0.684814	0.000624235	AT1G49980	AT1G49980
-0.684193	1.22712e-06	AT5G60710	AT5G60710
-0.681788	0.0198318	AT5G42980	TRX3
-0.681645	0.0324572	AT4G33660	AT4G33660
-0.68096	0.0271158	AT1G70780	AT1G70780
-0.680851	0.0304292	AT5G08650	AT5G08650
-0.679471	0.0279746	AT5G16150	PGLCT
-0.678547	0.0365032	AT1G58380	XW6
-0.677233	0.017724	AT2G27710	AT2G27710
-0.677066	0.0346371	AT5G18960	FRS12
-0.676174	0.0323481	AT2G39700	EXPA4
-0.675852	0.0386761	AT3G45930	AT3G45930
-0.675444	0.0387275	AT4G39730	PLAT1
-0.67375	0.00234185	ATCG00630	PSAJ
-0.672718	0.0167075	AT2G47930	AGP26
-0.671203	0.000509154	AT5G10400	AT5G10400
-0.671146	0.0229863	AT3G53730	AT3G53730
-0.669004	0.0263004	AT5G59690	AT5G59690
-0.66756	0.0128768	AT1G49240	ACT8
-0.666507	0.00967834	AT3G12670	emb2742
-0.665937	7.79552e-05	AT5G53300	UBC10
-0.664201	0.0287951	AT5G67070	RALFL34
-0.664005	0.0276028	AT1G69252	AT1G69252
-0.663148	0.0348562	AT4G10750	AT4G10750
-0.662653	0.000244973	AT5G66040	STR16
-0.66174	0.00652496	AT1G19570	DHAR1
-0.660713	0.0435257	AT1G49300	RABG3E
-0.660562	0.0375596	AT3G16660	AT3G16660
-0.658231	0.0387552	AT3G56940	CRD1
-0.658057	0.0378284	AT3G56990	EDA7
-0.657762	0.0116152	AT4G24220	VEP1
-0.656777	0.00903604	AT4G38240	CGL1
-0.654991	0.0452649	AT5G63570	GSA1
-0.65483	0.0449627	AT5G46860	VAM3
-0.654077	0.0230698	AT4G02510	TOC159
-0.654036	0.0230823	AT1G50020	AT1G50020
-0.653391	0.0449122	AT2G25080	GPX1
-0.653144	0.0391956	AT2G27385	AT2G27385
-0.652779	0.0454509	AT3G05800	AIF1
-0.651452	0.00455426	AT3G53460	CP29
-0.650867	0.0287421	AT5G14030	AT5G14030
-0.650633	0.0426282	AT5G51110	AT5G51110
-0.650023	0.00070775	AT5G23530	CXE18
-0.648564	0.00774369	ATCG00740	#N/A
-0.647939	0.0133799	AT3G49260	iqd21
-0.647321	0.0478061	AT1G66240	ATX1
-0.646634	0.0162191	AT5G54680	ILR3
-0.646629	0.0168781	AT3G52380	CP33
-0.646417	0.047774	AT1G75950	SKP1
-0.646285	0.0474604	AT3G07430	YLMG1-1
-0.645107	0.0113275	AT2G05920	AT2G05920
-0.644319	0.0433115	AT1G09340	CRB
-0.643997	0.00930561	AT2G30520	RPT2
-0.643435	0.0371427	AT2G17972	AT2G17972
-0.643428	0.0385339	AT5G20920	EIF2 BETA
-0.643358	0.000223441	AT2G28740	HIS4
-0.643054	0.0457474	AT3G22960	PKP-ALPHA
-0.643035	0.021476	AT3G22120	CWLP
-0.642047	0.0295191	AT1G80600	WIN1
-0.641108	0.0213197	AT3G28940	AT3G28940
-0.640737	6.08869e-06	AT1G19150	Lhca6
-0.638686	0.0404809	AT4G29060	emb2726
-0.638187	0.0422757	AT1G76080	CDSP32
-0.638005	0.0054428	AT3G27090	AT3G27090
-0.637707	0.0203155	AT4G17390	AT4G17390
-0.637474	0.0448898	SIRV1	SIRV1
-0.637171	0.0342675	AT2G33730	AT2G33730
-0.637151	0.0247202	AT5G48485	DIR1
-0.636608	0.0494649	AT1G04820	TUA4
-0.636573	0.00735192	AT4G37660	AT4G37660
-0.636448	0.0120564	SIRV7	SIRV7
-0.635597	0.0491017	AT2G22990	SNG1
-0.635211	0.0372492	AT4G13430	IIL1
-0.634703	0.0197151	AT1G52230	PSAH2
-0.634236	0.0224625	AT4G33010	GLDP1
-0.634034	0.0240661	AT1G50900	GDC1
-0.63364	0.0427459	AT3G17170	RFC3
-0.63265	0.0449507	AT3G21770	AT3G21770
-0.631044	0.000518869	AT3G20670	HTA13
-0.630279	0.0493582	AT4G39880	AT4G39880
-0.629171	0.0291543	AT5G25610	RD22
-0.627923	0.0383601	AT1G56110	NOP56
-0.626539	0.0263664	AT2G47840	Tic20-II
-0.626356	0.0278621	AT5G35360	CAC2
-0.624834	0.000944699	AT3G18000	XPL1
-0.624076	0.00708196	AT4G38970	FBA2
-0.622109	0.0478052	AT3G54210	AT3G54210
-0.621986	0.048009	AT2G30870	GSTF10
-0.621557	0.0397851	AT4G38690	AT4G38690
-0.621482	0.0453607	AT1G06640	AT1G06640
-0.621466	0.000407526	AT1G06680	PSBP-1
-0.621157	0.00504334	AT1G10960	FD1
-0.620725	0.0142041	AT1G27000	AT1G27000
-0.620156	0.0377006	AT1G27450	APT1
-0.620077	0.0154285	AT1G32070	NSI
-0.619897	0.0011996	AT1G65260	PTAC4
-0.619853	0.0219912	AT3G05590	RPL18
-0.617409	0.0441073	AT3G06650	ACLB-1
-0.615975	0.0324888	AT3G49240	emb1796
-0.614742	0.0423396	AT5G01750	AT5G01750
-0.613366	0.00193678	AT5G05780	RPN8A
-0.613014	0.0420022	AT5G37780	CAM1
-0.612901	0.00475825	AT5G65630	GTE7
-0.611786	0.022631	AT2G45140	PVA12
-0.611481	0.0262704	AT2G32690	AT2G32690
-0.610353	0.01288	AT5G57655	AT5G57655
-0.608349	0.0349019	AT2G30860	GSTF9
-0.605691	0.0458299	AT2G04630	NRPB6B
-0.604173	0.0160802	AT5G51550	EXL3
-0.603791	0.0121245	AT5G17920	ATMS1
-0.602194	0.0426907	ERCC-00074	ERCC-00074
-0.602109	0.00716951	AT4G34490	CAP1
-0.601308	0.0458683	AT1G07140	SIRANBP
-0.601103	0.0222175	AT1G52190	AT1G52190
-0.599808	0.00811194	AT3G07910	AT3G07910
-0.59936	0.0285972	AT3G61430	PIP1A
-0.598694	0.0215622	AT1G04040	AT1G04040
-0.598142	2.88196e-07	AT2G33040	ATP3
-0.596922	0.0362372	AT1G29920	CAB2
-0.596809	0.0357235	AT5G16620	TIC40
-0.595587	0.000206323	AT5G59290	UXS3
-0.595154	0.00150339	AT1G77740	PIP5K2
-0.59442	0.0297549	AT5G50960	NBP35
-0.591138	0.0334069	AT3G51370	AT3G51370
-0.589839	0.000126543	AT2G42520	AT2G42520
-0.589778	0.00806903	AT3G56010	AT3G56010
-0.589382	0.0448904	AT4G13840	AT4G13840
-0.588961	0.0181242	AT1G75460	AT1G75460
-0.587359	0.0104044	AT2G29670	AT2G29670
-0.586816	0.0106317	AT1G36380	AT1G36380
-0.586331	0.0374233	AT4G33300	ADR1-L1
-0.585842	1.62476e-05	AT5G54160	OMT1
-0.585214	0.0365556	AT4G12520	AT4G12520
-0.58406	0.0108254	AT4G17170	RABB1C
-0.583695	0.0493384	AT2G35410	AT2G35410
-0.582088	0.0412292	AT3G61820	AT3G61820
-0.581041	0.0198953	AT2G44870	AT2G44870
-0.579608	0.000582412	AT1G22700	AT1G22700
-0.578457	0.0280061	AT1G07110	F2KP
-0.577858	7.75596e-05	AT4G14210	PDS3
-0.577817	0.0424457	AT4G35450	AKR2
-0.577676	0.0121141	AT5G35630	GS2
-0.575528	0.0124031	AT5G55210	AT5G55210
-0.575409	0.000309825	AT2G14910	AT2G14910
-0.573908	0.0369852	AT5G20740	AT5G20740
-0.573626	0.0126487	AT2G02570	AT2G02570
-0.573437	0.0139469	AT2G34640	PTAC12
-0.572036	0.0370063	AT4G28240	AT4G28240
-0.571259	0.0126684	AT3G49601	AT3G49601
-0.570723	0.00998414	AT5G48300	ADG1
-0.570112	0.0313011	AT2G15970	COR413-PM1
-0.569699	0.00342981	AT4G25570	ACYB-2
-0.568871	3.62315e-05	AT1G75840	ARAC5
-0.567851	0.00668083	AT5G54760	AT5G54760
-0.567386	0.00668104	AT5G63530	FP3
-0.566552	0.00227541	AT5G14260	AT5G14260
-0.565614	0.0273021	AT3G11780	AT3G11780
-0.564341	0.0145007	AT4G13830	J20
-0.562565	0.0100467	AT1G16240	SYP51
-0.562363	0.0196096	AT1G72320	PUM23
-0.561475	0.00364061	AT5G48380	BIR1
-0.560686	0.0273234	AT5G66530	AT5G66530
-0.559137	0.0323925	AT5G51750	SBT1.3
-0.558688	0.0233331	AT1G69760	AT1G69760
-0.555599	0.000136457	AT2G33790	AGP30
-0.555165	0.0132937	AT5G51970	AT5G51970
-0.554921	0.0345732	AT1G78680	GGH2
-0.55405	0.0163292	AT3G62790	AT3G62790
-0.553215	0.0300036	AT5G44130	FLA13
-0.552992	0.0130195	AT4G28250	EXPB3
-0.551459	0.00134551	AT2G38540	LP1
-0.550433	3.14022e-09	AT3G18250	AT3G18250
-0.550222	5.99515e-05	AT3G01540	DRH1
-0.550201	0.0374104	AT1G51060	HTA10
-0.549814	0.0381337	AT2G27600	SKD1
-0.548941	0.0140004	AT1G55210	AT1G55210
-0.547405	0.0341887	AT3G63190	RRF
-0.547328	0.0447362	AT3G27520	AT3G27520
-0.546674	0.000423791	AT1G12900	GAPA-2
-0.546452	0.0301739	AT2G29290	AT2G29290
-0.545581	0.00247502	AT2G04700	AT2G04700
-0.545188	0.0154978	AT1G07820	AT1G07820
-0.545069	0.04459	AT5G59910	HTB4
-0.544793	0.0485097	AT3G63520	CCD1
-0.544791	0.0466746	AT5G16470	AT5G16470
-0.54356	6.38312e-06	AT1G71950	AT1G71950
-0.541713	0.0292294	AT5G04140	GLU1
-0.540494	0.0279602	AT5G18570	EMB269
-0.54017	0.0181487	AT5G45930	CHLI2
-0.539008	0.0235935	AT5G53550	YSL3
-0.535997	0.00726309	AT4G00026	SD3
-0.531525	0.000108074	AT5G10180	SULTR2;1
-0.531165	0.0110413	AT3G10860	AT3G10860
-0.531071	0.0331392	AT2G43535	AT2G43535
-0.530998	0.00304472	AT4G08310	AT4G08310
-0.530306	0.00416215	AT5G01530	LHCB4.1
-0.529895	0.0259326	AT2G45960	PIP1B
-0.529805	5.34128e-13	AT5G20630	GER3
-0.529256	0.0104477	AT1G29260	PEX7
-0.527482	0.0313912	AT3G03150	AT3G03150
-0.525411	0.0487927	AT3G57330	ACA11
-0.525257	0.0344768	AT4G39080	VHA-A3
-0.525146	0.0384188	AT4G28750	PSAE-1
-0.524619	0.000345337	AT4G01950	GPAT3
-0.524189	0.00970641	AT5G57460	AT5G57460
-0.523165	0.00615885	AT3G19820	DWF1
-0.520564	0.027942	AT3G61060	PP2-A13
-0.519337	0.025577	AT1G23290	RPL27AB
-0.518055	0.0204817	AT1G22140	AT1G22140
-0.517348	0.0326298	AT3G52760	AT3G52760
-0.516493	0.00245909	AT1G04400	CRY2
-0.516281	0.0170106	AT5G06290	2-Cys Prx B
-0.51446	0.0438181	AT1G01090	PDH-E1 ALPHA
-0.511927	0.00015531	AT5G42790	PAF1
-0.511123	0.0250106	AT1G12860	SCRM2
-0.510887	0.0231721	AT2G45590	AT2G45590
-0.509885	0.028613	AT3G54920	PMR6
-0.509739	0.00389305	AT5G23940	PEL3
-0.507811	0.0233759	AT2G43560	AT2G43560
-0.505385	0.0125162	AT2G38860	YLS5
-0.505127	0.039121	AT2G27470	NF-YB11
-0.504686	0.0255187	AT3G62810	AT3G62810
-0.503959	0.0455154	AT2G23690	AT2G23690
-0.502953	0.0393155	AT1G68530	KCS6
-0.502051	0.0472155	AT1G67870	AT1G67870
-0.502031	0.015138	AT1G80240	DGR1
-0.501237	0.0113377	AT3G55440	TPI
-0.500455	0.00280886	AT2G25620	DBP1
-0.499894	0.00603969	AT5G11680	AT5G11680
-0.498423	0.0119715	AT5G05250	AT5G05250
-0.497896	0.0368183	AT4G05420	DDB1A
-0.497636	0.0216713	SIRV6	SIRV6
-0.495404	0.0202071	AT1G32550	FdC2
-0.49517	0.0041754	AT2G25430	AT2G25430
-0.49483	7.93525e-05	AT2G45850	AT2G45850
-0.492159	4.49647e-05	AT1G01790	KEA1
-0.491279	0.0110384	AT4G35570	HMGB5
-0.491158	0.00589691	AT5G67600	WIH1
-0.491124	0.0328906	AT1G29930	CAB1
-0.490443	0.00572039	AT3G44330	AT3G44330
-0.4904	0.0368686	AT5G09460	AT5G09460
-0.489422	0.0487454	AT5G59420	ORP3C
-0.488769	0.000196743	AT3G11630	AT3G11630
-0.488666	0.0102856	AT5G46110	APE2
-0.488547	0.0331023	AT5G01410	RSR4
-0.488342	0.000112108	AT2G21045	AT2G21045
-0.488127	0.026962	AT2G26140	ftsh4
-0.488096	0.00434514	AT4G16830	AT4G16830
-0.487137	0.000552308	AT4G09340	AT4G09340
-0.486713	0.0350568	AT3G05730	AT3G05730
-0.486622	0.00168039	AT1G15950	CCR1
-0.485826	0.0492403	AT4G34950	AT4G34950
-0.485125	0.0253761	AT1G31420	FEI1
-0.484615	0.000427668	AT3G50970	LTI30
-0.483987	0.00045644	AT4G11650	OSM34
-0.481139	0.0177442	AT2G40840	DPE2
-0.481012	0.0175485	AT4G26690	SHV3
-0.480952	0.0458536	AT3G63260	ATMRK1
-0.480888	0.0384517	AT1G19740	AT1G19740
-0.480836	0.0167051	AT2G47400	CP12-1
-0.478605	0.00220076	AT3G57010	AT3G57010
-0.478222	0.0343308	AT5G35980	YAK1
-0.478094	0.0143027	AT5G52780	AT5G52780
-0.477871	1.81473e-09	AT4G39350	CESA2
-0.476237	0.0287633	AT5G59880	ADF3
-0.475131	0.0495913	AT3G12930	AT3G12930
-0.474716	0.00904426	AT5G39950	TRX2
-0.474524	0.0114828	AT4G36500	AT4G36500
-0.474075	0.0157896	AT4G30440	GAE1
-0.471373	0.000205191	AT5G65430	GRF8
-0.471323	0.0422898	AT1G08930	ERD6
-0.471116	3.25409e-06	AT5G08450	AT5G08450
-0.470845	0.0232567	AT1G31180	IMD3
-0.470334	0.0398161	AT2G42210	OEP16-3
-0.469283	0.00896363	AT5G64740	CESA6
-0.468654	0.0492911	AT5G08040	TOM5
-0.468497	0.0428946	AT2G27020	PAG1
-0.468018	0.0101764	AT2G32500	AT2G32500
-0.468013	0.00636367	AT1G20010	TUB5
-0.467561	0.00924753	AT3G53670	AT3G53670
-0.466192	0.0142787	AT3G61640	AGP20
-0.465866	0.0155319	AT4G13010	AT4G13010
-0.465838	0.00151055	AT3G46040	RPS15AD
-0.464981	0.00075047	AT5G17190	AT5G17190
-0.464792	0.0102564	AT3G22110	PAC1
-0.464372	0.0032182	AT3G58500	PP2A-4
-0.464236	0.0238647	AT5G66400	RAB18
-0.464193	1.05659e-06	AT4G02080	SAR2
-0.463623	0.0226422	AT5G23120	HCF136
-0.463595	0.0124303	AT2G46520	AT2G46520
-0.463147	0.0413506	AT3G54290	AT3G54290
-0.461286	0.014015	AT2G44610	RAB6A
-0.461025	0.0117299	AT4G37240	AT4G37240
-0.460474	0.029887	AT5G60680	AT5G60680
-0.45991	0.00435865	AT1G21580	AT1G21580
-0.459392	0.0229757	AT4G15760	MO1
-0.459336	0.0114484	AT3G07810	AT3G07810
-0.459107	0.00890156	AT3G11490	AT3G11490
-0.458398	0.00193201	AT3G20230	AT3G20230
-0.457698	0.0435764	AT1G34430	EMB3003
-0.457207	0.0478509	AT3G48030	AT3G48030
-0.45702	0.00300711	AT1G21065	AT1G21065
-0.456096	0.00211269	AT1G22280	PAPP2C
-0.456034	0.0148164	AT1G09660	AT1G09660
-0.456025	0.000666717	AT3G16570	RALF23
-0.455556	0.0422551	AT4G34460	AGB1
-0.45526	0.000116016	AT2G28910	CXIP4
-0.455219	0.0328382	AT5G67480	BT4
-0.455062	0.00385225	AT2G34420	LHB1B2
-0.453759	0.0196898	AT5G37720	ALY4
-0.453639	0.0478612	AT3G58730	AT3G58730
-0.45361	4.15133e-05	AT4G02450	AT4G02450
-0.453563	0.0132355	AT3G54090	FLN1
-0.45318	0.01198	AT1G52060	AT1G52060
-0.453083	0.00272586	AT5G03040	iqd2
-0.452675	0.0461609	AT5G27820	AT5G27820
-0.451419	0.0279206	AT3G55010	PUR5
-0.45025	0.0194594	AT2G20860	LIP1
-0.450174	0.0047829	AT4G26530	FBA5
-0.448966	0.00246271	AT2G24570	WRKY17
-0.448601	7.63771e-07	AT1G19520	NFD5
-0.447333	1.72251e-05	AT5G62280	AT5G62280
-0.446726	0.0156638	AT3G21055	PSBTN
-0.445919	0.0404355	AT4G32850	nPAP
-0.445725	0.018003	AT5G51040	SDHAF2
-0.445332	0.0405663	AT4G31560	HCF153
-0.444294	0.0452357	AT2G22400	AT2G22400
-0.441986	0.000824449	AT5G58590	RANBP1
-0.441201	0.000237227	AT5G43560	AT5G43560
-0.440555	0.0479965	AT2G21180	AT2G21180
-0.438798	5.07995e-05	AT1G11670	AT1G11670
-0.438317	0.0224059	AT4G30825	AT4G30825
-0.436959	3.66662e-06	AT4G24060	AT4G24060
-0.436001	0.0201862	AT3G55470	AT3G55470
-0.434425	0.00819253	AT5G48180	NSP5
-0.433855	0.0330914	AT1G60420	AT1G60420
-0.433837	0.0225228	AT2G36060	MMZ3
-0.433002	0.010926	AT5G50020	AT5G50020
-0.432549	0.00644437	AT5G60570	AT5G60570
-0.432212	0.0104633	AT1G21720	PBC1
-0.432056	0.0309944	AT4G11150	TUF
-0.431787	0.0429307	AT3G46290	HERK1
-0.431629	0.00053609	AT3G52840	BGAL2
-0.430351	0.0128976	AT1G68830	STN7
-0.429847	0.0197042	AT1G47420	SDH5
-0.428636	0.0145109	AT5G52310	LTI78
-0.42818	0.0111938	AT1G80930	AT1G80930
-0.427931	0.000348426	AT2G25910	AT2G25910
-0.427618	0.0122945	AT3G52240	AT3G52240
-0.427047	0.00631674	AT2G21330	FBA1
-0.426807	8.26003e-06	AT1G60800	NIK3
-0.425741	0.043392	AT4G14760	NET1B
-0.425164	0.000207458	AT5G11720	AT5G11720
-0.424759	0.000483956	AT4G09730	RH39
-0.424142	0.0473691	AT4G33625	AT4G33625
-0.424108	0.0294203	AT5G60750	AT5G60750
-0.423359	0.00129741	AT4G09010	TL29
-0.423168	0.0242653	AT4G26190	AT4G26190
-0.423108	0.00788005	AT1G78670	GGH3
-0.423107	0.0212555	AT4G27720	AT4G27720
-0.422725	0.0472635	ERCC-00002	ERCC-00002
-0.422591	0.0203359	AT5G08640	FLS1
-0.422554	0.0106427	AT5G19980	GONST4
-0.422183	0.0398912	AT1G30630	AT1G30630
-0.420577	0.00981998	AT1G08315	AT1G08315
-0.418306	0.000228838	AT3G22620	AT3G22620
-0.418125	1.08213e-05	AT1G18800	NRP2
-0.41702	0.0215812	AT3G09500	AT3G09500
-0.416529	0.0309785	AT1G06570	PDS1
-0.414297	1.41942e-07	AT5G16970	AER
-0.413901	0.00182858	AT3G48170	ALDH10A9
-0.413093	0.0426168	AT5G23540	AT5G23540
-0.412998	1.03042e-05	AT3G14415	GOX2
-0.412506	0.00249904	AT1G70770	AT1G70770
-0.41142	0.0132069	AT4G32410	CESA1
-0.411325	0.00258734	AT1G51400	AT1G51400
-0.410603	0.00117502	AT1G50320	THX
-0.410571	0.00426271	AT3G22530	AT3G22530
-0.41002	0.0290634	AT1G24100	UGT74B1
-0.409907	0.0181306	AT4G35250	HCF244
-0.409639	0.0105409	AT4G15920	SWEET17
-0.409357	0.0462464	AT5G27120	AT5G27120
-0.408435	0.0499061	AT3G48740	SWEET11
-0.408291	0.0164031	AT5G05370	AT5G05370
-0.407878	0.041014	AT2G45400	BEN1
-0.407776	0.00739996	AT2G47590	PHR2
-0.407618	0.0231828	AT4G34720	AVA-P1
-0.407435	1.84662e-05	AT2G31810	AT2G31810
-0.406625	0.000235329	AT1G74720	QKY
-0.406291	0.0334673	AT3G02110	scpl25
-0.405741	0.0276667	AT4G04640	ATPC1
-0.404464	0.0480471	ERCC-00096	ERCC-00096
-0.401234	0.000675748	AT1G63100	AT1G63100
-0.40061	0.0155917	AT5G08080	SYP132
-0.400168	0.0192189	AT1G07590	AT1G07590
-0.399375	0.0499807	AT1G66670	CLPP3
-0.399072	0.0371211	AT2G16600	ROC3
-0.398811	0.005372	AT2G43680	IQD14
-0.397784	0.00539279	AT4G37800	XTH7
-0.397682	0.017681	AT4G18930	AT4G18930
-0.396748	0.00329245	AT3G20000	TOM40
-0.396691	0.00102523	AT4G24930	AT4G24930
-0.396504	0.0199581	AT1G47830	AT1G47830
-0.396382	0.0133676	AT5G15960	KIN1
-0.395707	0.0372467	AT2G05100	LHCB2.1
-0.394106	0.00813997	AT3G09630	AT3G09630
-0.393207	0.0274641	AT5G18460	AT5G18460
-0.392607	0.0155734	AT3G05165	AT3G05165
-0.392145	0.000517058	AT1G05010	EFE
-0.391604	0.0131994	AT3G03980	AT3G03980
-0.39155	0.0123594	AT1G64140	AT1G64140
-0.391227	0.0195549	AT1G06000	AT1G06000
-0.390717	0.00667386	AT3G51720	AT3G51720
-0.390481	0.0124579	AT1G43890	RAB18
-0.39029	0.039092	AT5G20960	AO1
-0.389564	0.0214076	AT5G11560	AT5G11560
-0.389512	0.000616328	AT3G09860	AT3G09860
-0.388938	1.98309e-05	AT5G39080	AT5G39080
-0.388866	0.0421584	AT2G41110	CAM2
-0.388648	0.0106439	AT1G66820	AT1G66820
-0.388323	0.00121289	AT2G39960	AT2G39960
-0.388023	0.0173184	AT5G13810	AT5G13810
-0.387944	0.00134113	AT5G15180	AT5G15180
-0.387808	0.0117606	AT1G55020	LOX1
-0.387795	0.0264912	AT2G03760	SOT12
-0.386802	0.0328131	AT5G57350	HA3
-0.385773	3.38853e-08	AT2G36380	ABCG34
-0.385427	0.00162466	AT3G02180	SP1L3
-0.383729	0.0236634	AT2G44065	AT2G44065
-0.38345	0.000651507	AT2G40205	AT2G40205
-0.38262	0.00140278	AT3G27080	TOM20-3
-0.38258	0.0187204	AT5G58040	FIP1[V]
-0.38203	0.0220777	AT3G08770	LTP6
-0.381871	0.0283949	AT4G27800	TAP38
-0.379041	0.030394	AT5G16650	AT5G16650
-0.378575	0.0030365	AT1G33811	AT1G33811
-0.378139	0.00271098	AT1G13320	PP2AA3
-0.377537	0.0351385	AT5G19290	AT5G19290
-0.377236	0.0487322	AT1G15380	GLYI4
-0.377173	0.0249985	AT1G47395	AT1G47395
-0.376402	0.00746507	AT3G54960	PDIL1-3
-0.375857	0.0422904	AT5G24490	AT5G24490
-0.37546	0.0116136	AT4G21150	HAP6
-0.375297	0.0296215	AT3G10500	NAC053
-0.374993	1.45761e-05	AT4G39400	BRI1
-0.374564	0.0490967	AT5G67300	MYBR1
-0.373679	0.0170045	AT2G31890	RAP
-0.372602	0.000387427	AT1G16700	AT1G16700
-0.371172	0.000305341	AT5G20250	DIN10
-0.370478	0.00912441	AT4G14540	NF-YB3
-0.370332	0.0117177	AT2G02760	UBC2
-0.370202	0.0267622	AT1G11740	AT1G11740
-0.369493	7.70587e-06	AT5G20990	B73
-0.369321	1.97336e-06	AT1G20070	AT1G20070
-0.368656	0.000429235	AT1G49340	ATPI4K ALPHA
-0.366836	0.028235	AT1G35720	ANNAT1
-0.366581	0.000702921	AT1G20580	AT1G20580
-0.365407	0.0256343	AT1G79075	AT1G79075
-0.365264	9.16847e-05	AT3G07390	AIR12
-0.365204	1.80296e-05	AT4G24330	AT4G24330
-0.364021	0.00740842	AT4G34830	MRL1
-0.36353	0.00574499	AT5G64180	AT5G64180
-0.362675	0.049677	AT5G19990	RPT6A
-0.362156	0.0277964	AT1G12020	AT1G12020
-0.362114	0.0294778	AT4G35850	AT4G35850
-0.360931	0.0186121	AT5G42420	AT5G42420
-0.360719	0.0252947	AT3G13340	AT3G13340
-0.360691	0.004373	AT3G27570	AT3G27570
-0.360449	0.000181033	AT3G08930	AT3G08930
-0.360346	0.000177194	AT2G06520	PSBX
-0.359806	0.000303756	AT4G23630	BTI1
-0.35955	0.0173037	AT5G67030	ABA1
-0.35914	0.0272083	AT2G36930	AT2G36930
-0.358574	0.0026334	AT3G14990	DJ1A
-0.357877	0.0432265	AT5G60120	TOE2
-0.357831	0.0369289	AT5G16000	NIK1
-0.356866	0.00208531	AT1G71080	AT1G71080
-0.355098	0.029292	AT3G23830	GRP4
-0.35484	0.00848306	AT3G25140	QUA1
-0.354773	0.0196895	AT4G37200	HCF164
-0.354458	0.00403452	AT5G08420	AT5G08420
-0.352644	0.0424784	AT2G44680	CKB4
-0.352553	0.0425013	AT4G21810	DER2.1
-0.351614	0.0056619	AT3G56580	AT3G56580
-0.351569	0.00385515	AT2G17720	P4H5
-0.351234	0.0182789	AT1G14570	AT1G14570
-0.350464	0.0202335	AT3G05890	RCI2B
-0.350297	0.00858659	AT3G21560	UGT84A2
-0.350206	0.0113318	AT3G51850	CPK13
-0.349864	0.00769037	AT4G32285	AT4G32285
-0.348111	2.91672e-05	AT1G29418	AT1G29418
-0.347414	0.0226187	AT2G44370	AT2G44370
-0.34691	0.00105662	AT5G36170	HCF109
-0.346605	0.0193376	AT3G04470	AT3G04470
-0.346439	0.0124884	AT1G17840	ABCG11
-0.346334	0.0184087	AT2G34590	AT2G34590
-0.345976	0.0361295	AT1G20440	COR47
-0.345914	0.00114979	AT3G45310	AT3G45310
-0.345404	0.0284951	AT1G80790	FDM5
-0.344785	0.000417439	AT3G20290	EHD1
-0.343359	0.00808795	AT3G47650	AT3G47650
-0.342633	0.00186826	AT5G60030	AT5G60030
-0.34263	0.0093337	AT5G66055	AKRP
-0.342407	1.45285e-05	AT1G27400	AT1G27400
-0.341778	0.015131	AT1G08570	ACHT4
-0.341424	0.00968463	AT5G67490	AT5G67490
-0.340694	0.0180066	AT4G31840	ENODL15
-0.340479	0.0128999	AT3G07360	PUB9
-0.34023	0.011959	AT3G10250	AT3G10250
-0.339206	0.00991164	AT4G30330	AT4G30330
-0.339194	0.0326375	AT2G20280	AT2G20280
-0.33919	0.000145363	AT2G25210	AT2G25210
-0.339114	0.000167571	AT5G64350	FKBP12
-0.337681	0.00438152	SIRV5	SIRV5
-0.337474	0.0257606	AT5G65840	AT5G65840
-0.337042	0.0366275	AT2G06025	AT2G06025
-0.336863	0.0460304	AT2G23350	PAB4
-0.336397	0.0013566	AT2G35940	BLH1
-0.336162	0.0158115	AT5G20610	AT5G20610
-0.335946	0.0180315	AT1G08890	AT1G08890
-0.335807	0.00422104	AT1G69850	NRT1:2
-0.335389	0.000101421	AT1G01470	LEA14
-0.335143	0.00508262	AT1G54500	AT1G54500
-0.335013	0.0474796	AT3G01060	AT3G01060
-0.334649	0.0147458	AT2G20260	PSAE-2
-0.33456	0.0037774	AT5G59520	ZIP2
-0.334145	0.00746499	AT1G48330	AT1G48330
-0.3329	0.0491385	AT1G16920	RABA1b
-0.332672	0.000868106	AT1G07940	AT1G07940
-0.332366	0.000969357	AT5G44580	AT5G44580
-0.33164	0.00799285	AT3G54620	BZIP25
-0.331521	6.20735e-05	ATCG00180	ATCG00180
-0.3299	0.028004	AT3G14290	PAE2
-0.329882	0.0446108	AT5G44720	AT5G44720
-0.329578	0.0117892	AT1G30360	ERD4
-0.329313	0.0125271	AT5G11710	AT5G11710
-0.329054	0.0396566	AT5G65110	ACX2
-0.328417	0.00956738	AT3G54640	TSA1
-0.328124	0.018193	AT4G02715	AT4G02715
-0.327834	0.00882558	AT1G11240	AT1G11240
-0.327821	0.0298759	AT3G54600	DJ1F
-0.327737	0.0491145	AT1G05460	SDE3
-0.327493	0.00908218	AT5G38990	AT5G38990
-0.327483	0.0332769	ATCG00440	ATCG00440
-0.327458	0.0230301	AT3G27925	DEG1
-0.327404	0.0289164	AT1G75750	GASA1
-0.325791	4.81866e-05	AT5G35100	AT5G35100
-0.325523	0.0368604	AT4G00780	AT4G00780
-0.324716	0.01247	AT5G11170	UAP56a
-0.324538	0.00114013	AT1G48520	GATB
-0.323924	0.0264681	AT5G36120	CCB3
-0.322505	0.048887	AT2G28790	AT2G28790
-0.322504	0.0201943	AT1G72510	AT1G72510
-0.322333	0.000656414	AT1G63690	SPPL2
-0.321758	0.0370315	AT3G54130	AT3G54130
-0.32141	7.7659e-05	AT1G64640	ENODL8
-0.321338	0.0295605	AT3G07800	TK1a
-0.32125	0.00731601	AT3G12490	CYSB
-0.320832	0.00648356	AT1G05890	ARI5
-0.31935	0.0377566	AT5G39210	CRR7
-0.318916	0.0153051	AT4G30650	AT4G30650
-0.318431	0.00216792	AT4G24760	AT4G24760
-0.318061	0.0280767	AT5G65360	AT5G65360
-0.317915	0.0123949	AT5G17380	AT5G17380
-0.317815	0.000218204	AT5G02610	AT5G02610
-0.317725	0.000135688	AT5G48900	AT5G48900
-0.317516	0.00403674	AT2G03680	SPR1
-0.317477	1.23348e-07	AT5G61130	PDCB1
-0.317469	0.0285017	AT4G25370	AT4G25370
-0.317445	0.0414298	AT2G30200	EMB3147
-0.317385	0.0010274	AT1G70760	NdhL
-0.316705	0.00044997	AT5G61480	PXY
-0.316579	0.0282683	AT1G09620	AT1G09620
-0.316568	0.00107268	AT3G01520	AT3G01520
-0.316383	0.0437728	AT3G25800	PP2AA2
-0.316188	0.0469639	AT5G48810	CB5-D
-0.315783	0.00425034	AT5G57120	AT5G57120
-0.315755	0.00221942	AT1G01430	TBL25
-0.315744	0.030015	AT3G06580	GALK
-0.31505	0.00277037	AT1G22360	UGT85A2
-0.314426	0.0195025	AT5G43780	APS4
-0.314312	0.0102708	AT1G06700	AT1G06700
-0.314049	0.0232601	AT5G61500	ATG3
-0.313149	0.0456641	AT2G29900	PS2
-0.312434	0.00131539	AT5G35200	AT5G35200
-0.311938	0.0452725	AT3G51420	SSL4
-0.311279	0.0310991	AT2G21530	AT2G21530
-0.310576	0.0333962	AT5G66200	ARO2
-0.310304	0.00643762	AT2G35635	UBQ7
-0.309289	0.0195696	AT5G23140	NCLPP7
-0.309286	0.0355032	AT1G68590	PSRP3/1
-0.309222	0.0256597	AT4G29410	AT4G29410
-0.30874	0.0330717	AT3G16850	AT3G16850
-0.308651	2.32615e-05	AT5G40580	PBB2
-0.30827	0.0224067	AT2G38550	AT2G38550
-0.307831	0.0316136	AT3G06720	IMPA-1
-0.306901	0.00216876	AT2G33845	AT2G33845
-0.306563	0.0320706	AT3G01690	AT3G01690
-0.306489	0.0158327	AT5G02790	GSTL3
-0.306114	2.53936e-05	AT5G04040	SDP1
-0.305756	0.00247453	AT3G59765	AT3G59765
-0.305339	0.000694693	AT1G29690	CAD1
-0.304684	0.00236274	AT1G25550	AT1G25550
-0.304436	0.0106211	AT4G27750	ISI1
-0.304414	4.08858e-08	AT5G54750	AT5G54750
-0.303749	0.0181605	AT1G56070	LOS1
-0.303748	0.00208736	AT4G04800	MSRB3
-0.30339	0.00582067	AT3G10220	EMB2804
-0.303271	0.0206854	AT2G22980	SCPL13
-0.303118	0.0303221	AT3G11450	AT3G11450
-0.303024	0.000552058	AT3G25230	ROF1
-0.302998	0.000400449	AT4G09720	RABG3A
-0.302772	0.0429496	AT4G26910	AT4G26910
-0.302566	0.0375508	AT1G20970	AT1G20970
-0.301871	0.00617866	AT2G20670	AT2G20670
-0.30156	0.0133999	AT3G20820	AT3G20820
-0.301474	0.0155566	AT4G39330	CAD9
-0.30033	0.0149496	AT2G46560	AT2G46560
-0.300213	0.00571973	AT3G15360	TRX-M4
-0.300015	0.00721554	AT3G03920	AT3G03920
-0.299988	0.0056015	AT4G22517	AT4G22517
-0.299636	0.0475502	AT5G57345	AT5G57345
-0.298691	0.0260903	AT4G25340	FKBP53
-0.298402	0.024842	AT1G01120	KCS1
-0.298318	0.0446373	AT1G11530	CXXS1
-0.297807	1.79834e-05	AT4G29080	PAP2
-0.297121	0.00642459	AT2G15580	AT2G15580
-0.296737	0.00042748	AT3G53900	UPP
-0.295825	0.0024059	AT1G23280	AT1G23280
-0.2956	0.0373823	AT2G39950	AT2G39950
-0.29528	0.00878306	AT3G19480	AT3G19480
-0.295138	0.00473694	AT3G44380	AT3G44380
-0.294763	0.00182671	AT1G61900	AT1G61900
-0.294301	0.0300923	AT2G36000	EMB3114
-0.294116	0.0199021	AT4G40040	AT4G40040
-0.292848	0.026261	AT1G14400	UBC1
-0.292832	0.00242704	AT2G23820	AT2G23820
-0.292583	0.030207	AT4G15802	HSBP
-0.292329	0.0359655	AT5G57785	AT5G57785
-0.291469	0.0133457	AT1G21500	AT1G21500
-0.291414	0.0467703	AT2G43160	AT2G43160
-0.291218	2.07375e-05	AT2G35010	TO1
-0.29027	0.0369273	AT3G59060	PIL6
-0.290133	0.0236064	AT4G22310	AT4G22310
-0.289559	0.00438468	AT3G45230	AT3G45230
-0.28928	0.013656	AT5G47120	BI1
-0.288897	0.0448948	AT5G16880	AT5G16880
-0.288559	0.000158227	AT1G67080	ABA4
-0.287153	0.00194231	AT3G04780	AT3G04780
-0.287042	0.0474473	AT5G13120	Pnsl5
-0.286414	0.0365491	AT1G04770	AT1G04770
-0.28574	0.0171558	AT1G01730	AT1G01730
-0.285728	0.000600316	AT1G32790	CID11
-0.285604	0.0252676	AT3G16430	JAL31
-0.285365	0.0476628	AT4G33530	KUP5
-0.285331	0.00248259	AT4G37450	AGP18
-0.28458	0.0405077	AT4G00370	ANTR2
-0.283905	0.00446239	AT2G47320	AT2G47320
-0.283827	0.0143594	AT4G30450	AT4G30450
-0.28356	0.0488945	AT1G69870	NRT1.7
-0.2834	0.037878	AT4G18100	AT4G18100
-0.283124	0.0420882	AT5G60400	AT5G60400
-0.282921	0.000233548	AT3G62650	AT3G62650
-0.282585	0.00772341	AT5G45510	AT5G45510
-0.282356	0.0026017	AT5G56980	AT5G56980
-0.28215	0.0261495	AT2G01850	EXGT-A3
-0.282148	0.0254393	AT3G07020	SGT
-0.281952	0.0196169	AT2G04280	AT2G04280
-0.280657	0.030235	AT4G29020	AT4G29020
-0.280576	0.000627338	AT2G04410	AT2G04410
-0.280564	0.00694842	AT2G47380	AT2G47380
-0.280453	0.0276169	AT4G00440	TRM15
-0.280414	0.0287827	AT5G43960	AT5G43960
-0.280259	0.00187061	AT2G25520	AT2G25520
-0.280088	0.000156929	AT3G01310	AT3G01310
-0.279211	0.0371512	AT5G13650	SVR3
-0.279039	0.0226393	AT5G18310	AT5G18310
-0.277922	0.037033	AT3G25530	GLYR1
-0.277822	0.0203025	AT3G27380	SDH2-1
-0.277809	0.0120915	AT4G10320	AT4G10320
-0.27751	0.0184556	AT5G17410	AT5G17410
-0.276664	0.00114484	AT5G11580	AT5G11580
-0.276264	0.035876	AT1G02910	LPA1
-0.275702	0.0348628	AT4G16630	AT4G16630
-0.275075	0.00552585	AT3G52230	AT3G52230
-0.274573	0.00729188	AT2G26730	AT2G26730
-0.274259	0.0265885	AT2G02130	LCR68
-0.274152	0.0207178	AT2G27400	AT2G27400
-0.274068	0.0129284	AT3G07270	AT3G07270
-0.273697	9.03633e-05	AT3G58600	AT3G58600
-0.273244	0.0163594	AT2G33450	PRPL28
-0.273098	0.000556685	AT3G57800	AT3G57800
-0.272782	0.0214894	AT3G15095	HCF243
-0.272553	0.0188044	AT5G45820	CIPK20
-0.272282	0.00135473	AT5G61820	AT5G61820
-0.271458	0.002945	AT3G18165	MOS4
-0.270776	0.0135847	ATCG00380	ATCG00380
-0.270419	0.0233154	AT5G60360	ALP
-0.270215	0.0010391	AT3G19720	ARC5
-0.269577	0.000423792	AT2G30980	SKdZeta
-0.269481	0.000586358	AT3G53890	AT3G53890
-0.269378	0.00209018	AT2G19730	AT2G19730
-0.269156	0.00187812	AT1G12800	AT1G12800
-0.268161	0.0143684	AT3G05020	ACP1
-0.26775	0.00358466	AT4G26500	CPSUFE
-0.267555	0.0424939	AT2G43780	AT2G43780
-0.267473	0.00701259	AT3G62980	TIR1
-0.26742	0.0357165	AT4G15800	RALFL33
-0.267316	0.00657758	AT4G22000	AT4G22000
-0.267149	0.011173	AT5G11520	AT5G11520
-0.266813	0.0031419	AT5G63190	AT5G63190
-0.266516	0.00968221	AT5G45040	CYTC6A
-0.266263	0.0233834	AT5G03660	AT5G03660
-0.266259	0.0436455	AT1G76920	AT1G76920
-0.266042	0.0364042	AT1G11360	AT1G11360
-0.265962	0.000535168	AT2G39870	AT2G39870
-0.265932	0.0115194	AT5G55640	AT5G55640
-0.265884	0.0332737	AT1G02560	CLPP5
-0.265766	0.00136029	AT5G58090	AT5G58090
-0.265651	0.000916	AT5G43010	RPT4A
-0.265495	0.0214819	AT1G15710	AT1G15710
-0.264227	0.000992784	AT3G09035	AT3G09035
-0.264181	0.0131801	AT2G35040	AT2G35040
-0.262327	0.0143328	AT2G20920	AT2G20920
-0.261938	0.0300294	AT2G41410	AT2G41410
-0.261479	0.0355192	AT1G45976	SBP1
-0.261341	0.0411654	AT1G19800	ABCI14
-0.26113	0.0195463	AT3G22990	LFR
-0.261067	0.00824324	AT5G23920	AT5G23920
-0.260658	0.00569073	AT2G21370	XK-1
-0.260397	0.049201	AT5G25265	AT5G25265
-0.260324	0.00296511	AT5G58330	AT5G58330
-0.259767	0.0344826	AT1G68370	ARG1
-0.25966	0.0200031	AT3G10910	AT3G10910
-0.259421	0.0155063	AT3G43520	AT3G43520
-0.25889	0.025608	AT3G12760	AT3G12760
-0.258399	0.00343975	AT3G47470	LHCA4
-0.25754	0.00626389	AT4G16563	AT4G16563
-0.257401	0.00123383	AT4G30690	AT4G30690
-0.257377	0.0115109	AT5G51940	NRPB6A
-0.257358	0.0374017	AT5G62340	AT5G62340
-0.257316	0.0320141	AT3G46010	ADF1
-0.256939	0.00187102	AT3G24030	AT3G24030
-0.256396	0.0237759	AT2G31040	AT2G31040
-0.256237	0.000761727	AT2G26460	SMU2
-0.256046	0.0268615	AT4G18590	AT4G18590
-0.255869	0.0154623	AT2G36300	AT2G36300
-0.255559	0.0424574	AT1G72550	AT1G72550
-0.255321	0.0277506	AT4G00740	QUA3
-0.254469	0.00821802	AT5G42520	BPC6
-0.253951	0.0346247	AT3G07160	GSL10
-0.253883	0.0372628	AT1G76670	AT1G76670
-0.253435	0.0257047	AT2G39720	RHC2A
-0.252678	0.000156751	AT3G49670	BAM2
-0.252299	0.0146872	AT3G17160	AT3G17160
-0.252116	0.0208268	AT5G02260	EXPA9
-0.25184	0.0157941	AT4G19210	ABCE2
-0.251733	0.0242468	AT3G13670	AT3G13670
-0.251473	0.0233574	AT4G35310	CPK5
-0.251176	0.00849382	AT2G41540	GPDHC1
-0.251096	0.00204647	AT2G41100	TCH3
-0.25088	0.000490204	AT4G23400	PIP1;5
-0.250403	0.0140514	AT5G67320	HOS15
-0.250324	0.0442777	AT3G01280	VDAC1
-0.250085	0.00087439	AT4G13250	NYC1
-0.250048	0.0415274	AT4G19860	AT4G19860
-0.249515	0.0155611	AT3G10520	HB2
-0.248304	0.0138483	AT2G42310	AT2G42310
-0.248179	0.0093203	AT3G23700	AT3G23700
-0.248169	0.00284285	AT3G27430	PBB1
-0.247883	0.0456885	AT3G14205	AT3G14205
-0.247774	0.0259488	AT5G19120	AT5G19120
-0.247548	0.0422246	AT1G13360	AT1G13360
-0.24748	0.0440486	AT1G20220	AT1G20220
-0.247015	0.0341764	AT3G27020	YSL6
-0.24667	0.0061936	AT5G05000	TOC34
-0.24638	0.0375407	AT1G30720	AT1G30720
-0.245493	0.00835842	AT5G14050	AT5G14050
-0.244569	0.00264878	AT5G11070	AT5G11070
-0.244552	0.000398946	AT1G43690	AT1G43690
-0.244191	0.00225394	AT2G37170	PIP2B
-0.243797	0.0192416	AT3G22200	POP2
-0.243385	0.0450272	AT5G52240	MSBP1
-0.24301	0.0176721	AT5G24400	EMB2024
-0.242829	0.0103202	AT5G35460	AT5G35460
-0.241753	0.00793512	AT4G21210	RP1
-0.241601	0.0268272	AT4G12650	AT4G12650
-0.241058	0.00632436	AT1G29785	AT1G29785
-0.241026	0.0286729	AT1G63610	AT1G63610
-0.240855	0.0163378	AT2G29550	TUB7
-0.240395	0.0231026	AT5G62700	TUB3
-0.240008	0.0197568	AT5G62810	PEX14
-0.239685	0.0161404	AT1G04800	AT1G04800
-0.238995	0.0189536	AT4G30920	LAP2
-0.237762	0.0010986	AT1G07250	UGT71C4
-0.237551	0.0382881	AT1G79270	ECT8
-0.237237	0.0374341	AT5G55230	MAP65-1
-0.237095	0.013004	AT1G75990	AT1G75990
-0.236903	0.00484401	AT3G53110	LOS4
-0.23643	0.0240084	AT1G77440	PBC2
-0.23601	0.0106238	AT1G78040	AT1G78040
-0.23575	0.00407452	AT2G28470	BGAL8
-0.235662	0.0331621	AT3G55330	PPL1
-0.235633	0.012329	AT3G26570	PHT2;1
-0.234621	0.0447365	AT5G39570	AT5G39570
-0.234614	0.0131452	AT5G03240	UBQ3
-0.234596	0.0185558	AT4G13530	AT4G13530
-0.233933	0.0298521	AT2G38270	CXIP2
-0.233904	0.00982924	AT3G16370	AT3G16370
-0.233681	0.0388879	AT4G08350	GTA2
-0.232471	0.000377483	AT1G65040	Hrd1B
-0.232264	0.0120475	AT2G14120	DRP3B
-0.232048	0.0194029	AT2G41420	WIH2
-0.231686	0.0465159	AT3G47833	SDH7
-0.231578	0.00575415	AT2G01910	ATMAP65-6
-0.231528	0.0282825	AT4G00300	AT4G00300
-0.231454	0.00923962	AT1G79990	AT1G79990
-0.230946	0.0227712	AT4G21990	APR3
-0.230773	0.000677783	AT5G20060	AT5G20060
-0.230606	0.044231	AT5G56100	AT5G56100
-0.230417	0.00111095	AT2G31360	ADS2
-0.230253	0.0344572	AT5G43750	PnsB5
-0.230074	0.00452727	AT3G51260	PAD1
-0.229323	0.000757654	AT5G60860	RABA1f
-0.228961	0.0335065	AT2G17450	RHA3A
-0.22856	0.000760915	AT2G34690	ACD11
-0.228544	0.0203751	AT3G07680	p24beta2
-0.228433	0.0010748	AT3G63080	GPX5
-0.228105	0.0196722	AT4G30720	PDE327
-0.22778	0.00200712	AT5G59160	TOPP2
-0.227678	0.0296568	AT5G12410	AT5G12410
-0.227676	0.0492772	AT3G51730	AT3G51730
-0.226912	0.0256546	AT1G78660	GGH1
-0.226619	0.0326575	AT3G18060	AT3G18060
-0.226287	0.00764529	AT1G08110	AT1G08110
-0.225386	0.0318373	AT4G13500	AT4G13500
-0.223092	0.00248326	AT1G08510	FATB
-0.222897	0.0144816	AT2G30490	C4H
-0.222607	0.00173041	AT4G10480	AT4G10480
-0.222308	0.000676766	AT5G32440	AT5G32440
-0.221823	0.0471814	AT1G15350	AT1G15350
-0.221756	0.0214782	AT2G04390	AT2G04390
-0.221674	0.0370764	AT3G28740	CYP81D11
-0.221662	0.0409261	AT1G68840	RAV2
-0.221651	0.0391932	AT3G48360	BT2
-0.220586	0.00314902	AT5G43870	AT5G43870
-0.220268	0.0265319	AT5G50000	AT5G50000
-0.219753	0.00328322	AT5G05610	AL1
-0.219583	0.000154842	AT3G11540	SPY
-0.219561	0.000417678	AT4G10300	AT4G10300
-0.21891	0.0217036	AT1G32210	ATDAD1
-0.217797	0.0369052	AT5G02800	CDL1
-0.217476	0.0430727	AT2G37750	AT2G37750
-0.217427	0.0158551	AT2G47610	AT2G47610
-0.21701	0.0131661	AT3G51840	ACX4
-0.216944	0.000595345	AT1G55675	AT1G55675
-0.216672	0.0435201	AT4G29030	AT4G29030
-0.216403	0.0397541	AT5G38530	TSBtype2
-0.216122	0.0103705	AT1G26110	DCP5
-0.215997	0.00373972	AT2G24060	AT2G24060
-0.215419	0.0181362	AT5G44290	AT5G44290
-0.214531	0.0160825	AT5G27950	AT5G27950
-0.214203	0.0014069	AT1G78460	AT1G78460
-0.213396	0.0216395	AT5G02740	AT5G02740
-0.213255	0.0353102	AT5G46030	AT5G46030
-0.212946	0.00674365	AT3G12150	AT3G12150
-0.212368	0.03751	AT2G36320	AT2G36320
-0.211045	0.0226331	AT3G02080	AT3G02080
-0.210717	0.00216138	AT4G02260	RSH1
-0.210696	0.0479481	AT5G21274	CAM6
-0.210525	0.0024398	AT4G12230	AT4G12230
-0.20882	0.028009	AT1G17220	FUG1
-0.208175	0.0242568	AT5G64270	AT5G64270
-0.208099	0.0371646	AT2G47910	CRR6
-0.207182	0.00875097	AT4G01100	ADNT1
-0.205161	0.0255519	AT3G15810	AT3G15810
-0.204993	0.00115721	AT5G58260	NdhN
-0.204717	0.0423869	AT3G30775	ERD5
-0.204579	0.0460283	AT1G53320	TLP7
-0.203756	0.0204661	AT2G02390	GSTZ1
-0.203425	0.0258017	AT3G27160	GHS1
-0.202697	0.0251499	AT1G36730	AT1G36730
-0.202018	0.0100153	AT4G30670	AT4G30670
-0.201751	0.0111108	AT1G30490	PHV
-0.201707	0.00680325	AT1G09640	AT1G09640
-0.201335	0.0327659	AT2G31140	AT2G31140
-0.201289	0.0380004	AT5G23340	AT5G23340
-0.201255	0.00820954	AT1G32700	AT1G32700
-0.200141	0.0343403	AT4G25670	AT4G25670
-0.198562	0.0368809	AT2G36170	AT2G36170
-0.197684	0.018705	AT1G09570	PHYA
-0.196275	0.0301284	AT4G31120	SKB1
-0.196105	0.0368891	AT2G22510	AT2G22510
-0.196063	0.00999531	AT3G55430	AT3G55430
-0.195905	0.0210282	AT2G17240	AT2G17240
-0.195301	0.0284089	AT3G61080	AT3G61080
-0.194717	0.0419693	AT4G02500	XT2
-0.194124	0.00194336	AT2G44380	AT2G44380
-0.193595	0.0376894	AT1G61140	EDA16
-0.193116	0.0224247	AT3G20760	AT3G20760
-0.193096	0.00120341	AT3G57520	SIP2
-0.191855	0.00895661	AT3G10525	LGO
-0.191749	0.0285644	AT1G32500	ABCI7
-0.191695	0.00975464	AT4G35830	ACO1
-0.19143	0.00189093	AT3G16630	KINESIN-13A
-0.190612	0.0404492	AT4G34920	AT4G34920
-0.190269	0.0263202	AT3G03860	APRL5
-0.189707	0.023707	AT3G06040	AT3G06040
-0.189197	0.00948574	AT4G20960	PyrD
-0.187716	0.0242576	AT4G32530	AT4G32530
-0.186823	0.0231994	AT1G70620	AT1G70620
-0.186794	0.011226	AT2G31790	AT2G31790
-0.186655	0.0361223	AT4G31430	AT4G31430
-0.186497	0.00846082	AT4G00360	CYP86A2
-0.186216	0.0453526	AT1G09430	ACLA-3
-0.185539	0.0227681	AT4G08770	Prx37
-0.185472	0.0269068	AT4G27600	NARA5
-0.185333	0.0171726	AT2G40300	FER4
-0.184936	0.0355643	AT3G51010	AT3G51010
-0.184433	0.047665	AT1G50030	TOR
-0.183674	0.00649381	AT1G68400	AT1G68400
-0.183638	0.00772888	AT5G62865	AT5G62865
-0.183167	0.0305588	AT3G07100	ERMO2
-0.182982	0.0287287	AT5G48760	AT5G48760
-0.182153	0.0332307	AT2G20740	AT2G20740
-0.18069	0.0405499	AT1G58100	TCP8
-0.18051	0.0496276	AT4G04890	PDF2
-0.179702	0.03841	AT2G33210	HSP60-2
-0.179345	0.0380517	AT1G72160	AT1G72160
-0.178093	0.0260807	AT5G66550	AT5G66550
-0.176599	0.0163044	AT3G28950	AT3G28950
-0.176171	0.00820022	AT5G27740	EMB2775
-0.175911	0.0055237	AT2G23070	AT2G23070
-0.17489	0.0312708	AT4G24510	CER2
-0.174698	0.0311053	AT5G12470	AT5G12470
-0.174302	0.030233	AT1G04850	AT1G04850
-0.171328	0.0227685	AT5G20840	AT5G20840
-0.170916	0.0108589	AT1G45130	BGAL5
-0.170232	0.026739	AT4G13590	AT4G13590
-0.169928	0.0044792	AT2G07180	AT2G07180
-0.169456	0.0489619	AT1G67785	AT1G67785
-0.169353	0.00963628	AT3G19930	STP4
-0.16934	0.018371	AT3G26720	AT3G26720
-0.169274	0.0498184	AT4G19030	NLM1
-0.168552	0.049763	AT4G12590	AT4G12590
-0.167261	0.0113883	AT1G71810	AT1G71810
-0.165379	0.0131333	AT2G42030	AT2G42030
-0.162612	0.0347619	AT1G19770	PUP14
-0.162024	0.0430669	AT4G30960	SIP3
-0.160485	0.030186	AT3G24300	AMT1;3
-0.160279	0.0402695	AT4G22200	KT2/3
-0.159719	0.0113168	AT1G73060	LPA3
-0.158939	0.0122943	AT4G25550	AT4G25550
-0.158221	0.015017	AT3G50590	AT3G50590
-0.155837	0.0469653	AT1G18150	ATMPK8
-0.155193	0.0404701	AT2G20960	pEARLI4
-0.154058	0.0284717	AT2G16280	KCS9
-0.152036	0.0128573	AT3G07568	AT3G07568
-0.151897	0.00793411	AT3G43800	GSTU27
-0.151641	0.00749827	AT1G47710	SERPIN1
-0.151308	0.0342515	AT3G61980	AT3G61980
-0.148029	0.0394972	AT3G51950	AT3G51950
-0.146364	0.0485035	AT1G01520	ASG4
-0.143287	0.044765	AT1G02790	AT1G02790
-0.142992	0.00786916	AT1G02860	NLA
-0.140566	0.0283057	AT1G03687	AT1G03687
-0.138806	0.0451292	AT1G04093	AT1G04093
-0.135017	0.0276674	AT1G04500	AT1G04500
-0.133085	0.0387043	AT1G04697	AT1G04697
-0.128655	0.0480747	AT1G05173	AT1G05173
-0.120512	0.0191216	AT1G06067	AT1G06067
-0.118787	0.0408691	AT1G06310	ACX6

## Sheet: Table S3B
Supplemental Table S3B. List of downgulated genes in fld-4 compared to Col-0 obtained by Quant-seq. Differeces expressed in log2 fold change with a p value threshold of 0.05.
log2FoldChange	pvalue	AGI Code	Gene Name
3.24861	9.21431e-26	AT1G53480	MRD1
2.44914	2.15504e-17	AT3G10390	FLD
1.98291	7.24184e-15	AT2G45660	AGL20
1.81998	1.20266e-12	AT4G04223	AT4G04223
1.45316	5.47744e-11	AT5G05960	AT5G05960
1.365	4.11381e-07	AT5G35940	AT5G35940
1.09413	6.85837e-06	AT5G44005	AT5G44005
1.07506	0.000432503	AT1G03935	AT1G03935
1.06116	0.00104867	AT4G17030	EXLB1
1.02799	0.00166811	AT1G15960	NRAMP6
1.02569	0.00170095	AT2G19970	AT2G19970
1.00641	0.00194644	AT4G21820	AT4G21820
0.976524	0.000867273	AT2G35710	PGSIP7
0.974407	0.00117592	AT1G14790	RDR1
0.967785	0.00225658	AT5G02640	AT5G02640
0.958014	0.00327372	AT2G06995	AT2G06995
0.951138	0.00324963	AT1G65910	NAC028
0.950317	0.00359944	AT2G32795	AT2G32795
0.949346	1.02907e-08	AT1G21460	SWEET1
0.949079	0.0011809	AT3G50560	AT3G50560
0.94508	0.000473406	AT3G09465	AT3G09465
0.92241	0.000360022	AT2G35110	GRL
0.91576	0.00167061	AT1G23935	AT1G23935
0.912441	0.00522272	AT3G18770	AT3G18770
0.911152	0.00505582	AT5G19200	TSC10B
0.909443	0.00139967	AT2G36960	TKI1
0.904999	0.00266632	AT2G43900	5PTase12
0.888384	0.00390811	AT1G05530	UGT75B2
0.883879	0.000484151	AT4G36430	AT4G36430
0.883504	0.00690387	AT4G19045	AT4G19045
0.882223	0.00672463	AT5G49290	RLP56
0.876934	0.000127112	AT3G60350	ARABIDILLO-2
0.874996	0.00601772	AT5G46295	AT5G46295
0.862454	0.00824107	AT1G03106	AT1G03106
0.860772	0.00351785	AT5G27030	TPR3
0.859584	0.000822234	AT2G29300	AT2G29300
0.858618	0.00124088	AT5G18550	AT5G18550
0.853803	0.00719364	AT2G16980	AT2G16980
0.84134	0.00835944	AT4G15950	NRPD4
0.836758	0.0103969	AT3G20360	AT3G20360
0.836581	0.00222372	AT5G51180	AT5G51180
0.83609	0.00709878	AT2G25590	AT2G25590
0.833896	0.00243675	AT1G77460	AT1G77460
0.826436	0.00332621	AT3G50480	HR4
0.825187	0.000710634	AT1G23970	AT1G23970
0.82387	0.000809366	AT5G57590	BIO1
0.823695	0.0114853	AT3G19440	AT3G19440
0.819063	0.00903278	AT4G25470	CBF2
0.814293	0.000484301	AT2G27130	AT2G27130
0.810883	0.00929414	AT5G14070	ROXY2
0.809387	0.0128195	AT4G11530	CRK34
0.807124	0.00662804	AT2G41010	CAMBP25
0.805926	0.00766084	AT1G36940	AT1G36940
0.797522	0.0105117	AT5G45840	AT5G45840
0.797373	0.0118846	AT2G44980	ASG3
0.797292	0.00821096	AT3G26445	AT3G26445
0.796974	0.00531243	AT1G54180	BRX-LIKE3
0.796302	0.00338623	AT3G54363	AT3G54363
0.793727	0.01065	AT1G28710	AT1G28710
0.791783	0.00770026	AT5G52300	LTI65
0.790791	0.0131768	AT3G52115	GR1
0.790194	0.0151115	AT5G66631	AT5G66631
0.789238	0.00055851	AT3G47990	SIS3
0.7853	0.0149313	AT3G05870	APC11
0.784804	0.013455	AT3G54430	SRS6
0.78074	0.0164459	AT5G57340	AT5G57340
0.77885	0.0092411	AT5G65200	PUB38
0.77879	0.000573233	AT1G70290	TPS8
0.775603	0.0147775	AT1G80960	AT1G80960
0.775025	0.0163219	AT5G01520	AIRP2
0.77453	0.00740939	AT3G27000	ARP2
0.773667	0.0027699	AT4G04370	AT4G04370
0.769238	0.0180131	AT5G08565	AT5G08565
0.769122	0.0173876	AT4G34770	AT4G34770
0.767976	0.00180933	AT5G06410	AT5G06410
0.766885	0.00574403	AT4G34020	DJ1C
0.766712	0.00135673	AT5G59800	MBD7
0.766016	0.00330127	AT3G17609	HYH
0.763792	0.0151895	AT3G62930	AT3G62930
0.7587	0.0201147	AT2G35980	YLS9
0.756178	0.00542152	AT1G62280	SLAH1
0.754092	0.0036135	AT1G46554	AT1G46554
0.752363	0.000902161	AT3G55240	AT3G55240
0.751844	0.0119456	AT1G01690	PRD3
0.751372	0.00692511	AT5G02020	SIS
0.750208	8.58932e-05	AT5G20140	HBP5
0.74925	0.0166764	AT3G26782	AT3G26782
0.749105	0.0187489	AT1G33930	AT1G33930
0.746931	0.00871036	AT1G78865	AT1G78865
0.746742	0.0204122	AT5G64572	AT5G64572
0.745927	0.00830481	AT4G37630	CYCD5;1
0.744973	0.000851262	AT1G22910	AT1G22910
0.743549	0.0230041	AT5G20410	MGD2
0.742158	0.00747376	AT1G63855	AT1G63855
0.74194	0.00247833	AT5G24530	DMR6
0.740629	0.0196775	AT3G59850	AT3G59850
0.739385	0.0118321	AT1G19790	SRS7
0.737574	0.0236317	AT5G54530	AT5G54530
0.736745	0.0239974	AT4G19820	AT4G19820
0.736506	0.00571903	AT2G17880	AT2G17880
0.736012	0.0242141	AT5G02540	AT5G02540
0.733936	0.0243673	AT1G05540	AT1G05540
0.732909	0.00173327	AT5G45060	AT5G45060
0.729519	0.00329339	AT2G40030	NRPD1B
0.728348	0.0170573	AT3G54930	AT3G54930
0.727606	0.00695514	AT5G60650	AT5G60650
0.726003	0.00773852	AT3G58620	TTL4
0.725994	0.0211221	AT1G09155	PP2-B15
0.722935	0.0187129	AT5G28030	DES1
0.722551	0.0250483	AT1G27440	GUT2
0.722063	0.00580789	AT1G68190	BBX27
0.72073	0.00228714	AT2G24395	AT2G24395
0.718159	0.0281256	AT5G08070	TCP17
0.717071	0.00903154	AT3G59080	AT3G59080
0.715184	0.00307492	AT3G12685	AT3G12685
0.714001	0.00601274	AT1G24190	SNL3
0.712429	0.0258978	AT5G26270	AT5G26270
0.711798	0.000248427	AT1G07180	NDA1
0.7109	0.0290163	AT3G06655	AT3G06655
0.709921	0.0129106	AT2G14255	AT2G14255
0.709752	0.0300479	AT5G18010	SAUR19
0.706487	0.00329476	AT1G75166	AT1G75166
0.705645	0.0239173	AT5G24150	SQP1
0.7045	0.0269423	AT2G20362	AT2G20362
0.702462	0.0217894	AT4G26960	AT4G26960
0.702224	0.00478958	AT1G62810	CuAO1
0.701119	0.0277652	AT1G68330	AT1G68330
0.700548	0.0292742	AT1G08347	AT1G08347
0.700461	0.013269	AT4G20140	GSO1
0.699155	0.0323797	AT2G19660	AT2G19660
0.69831	0.0247456	AT5G66400	RAB18
0.698016	0.00182629	AT1G62200	PTR6
0.697959	0.0198112	AT2G22860	PSK2
0.697599	0.0127146	AT5G44260	AT5G44260
0.697229	0.0279634	AT3G56100	MRLK
0.696035	0.0190673	AT4G11460	CRK30
0.69555	5.04298e-06	AT1G22430	AT1G22430
0.694024	6.73849e-05	AT5G24030	SLAH3
0.693378	0.0336596	AT1G08507	AT1G08507
0.692975	0.0150989	AT3G57830	AT3G57830
0.690753	0.00886184	AT3G17880	TDX
0.689738	0.0349464	AT5G10900	AT5G10900
0.68832	0.00869001	AT1G18690	XXT4
0.687851	9.54909e-05	AT4G25260	AT4G25260
0.68741	0.0304002	AT4G15670	AT4G15670
0.687378	0.000555873	ATCG00630	ATCG00630
0.685546	0.025901	AT3G11440	MYB65
0.683215	0.036704	AT3G22760	SOL1
0.682003	0.0370705	AT4G19370	AT4G19370
0.681657	0.0363072	AT1G19540	AT1G19540
0.681487	0.0262248	AT3G57740	AT3G57740
0.680511	0.0179737	AT4G01660	ABC1
0.679608	0.0280877	AT4G30640	AT4G30640
0.679044	0.0363478	AT1G35250	AT1G35250
0.678066	0.0269496	AT1G63490	AT1G63490
0.677911	0.0372556	AT1G67105	AT1G67105
0.676668	0.0147981	AT2G31300	ARPC1B
0.676033	0.00965393	AT3G46880	AT3G46880
0.675173	0.0141371	AT3G48260	WNK3
0.674732	0.00486128	AT3G15670	AT3G15670
0.672395	0.0236428	AT5G09350	PI-4KBETA2
0.672329	0.0395008	AT5G02650	AT5G02650
0.671396	0.0401125	AT1G53490	HEI10
0.670839	0.00130004	AT3G10810	AT3G10810
0.670563	0.029844	AT2G42950	AT2G42950
0.666956	0.0043257	AT3G01510	LSF1
0.666855	0.0354027	AT1G03790	SOM
0.666069	0.0410945	AT5G54470	BBX29
0.664535	0.0398294	AT4G14380	AT4G14380
0.662971	0.0317045	AT3G58530	AT3G58530
0.662928	0.0425606	AT3G02990	HSFA1E
0.662599	0.0266966	AT3G15080	AT3G15080
0.661947	0.0425506	AT2G42450	AT2G42450
0.660888	0.0433945	AT2G44480	BGLU17
0.659598	0.01204	AT4G38830	CRK26
0.659231	0.0433961	AT5G39970	AT5G39970
0.65749	0.0303767	AT2G18600	AT2G18600
0.656872	0.0236199	AT2G02060	AT2G02060
0.656604	0.0132845	AT4G09920	AT4G09920
0.655772	0.0229852	AT4G11860	AT4G11860
0.655768	0.0042591	AT4G19960	KUP9
0.654746	3.84145e-05	AT3G22142	AT3G22142
0.654397	0.0416819	AT2G07605	AT2G07605
0.653712	0.0383937	AT5G24310	ABIL3
0.653097	0.0143528	AT4G24275	AT4G24275
0.651947	0.015176	AT5G63960	AT5G63960
0.651132	0.00431027	AT4G09750	AT4G09750
0.650842	0.0366154	AT1G20490	AT1G20490
0.650721	0.0250801	AT5G42140	AT5G42140
0.650244	0.0239273	AT2G47770	TSPO
0.650219	0.00189094	AT4G21870	AT4G21870
0.649669	0.0413621	AT5G58120	AT5G58120
0.64907	0.00747259	AT3G48790	AT3G48790
0.647441	0.0477655	AT1G11270	AT1G11270
0.647105	0.0219382	AT3G14040	AT3G14040
0.64637	0.0409602	AT3G01570	AT3G01570
0.646035	0.0470318	AT2G44798	AT2G44798
0.644868	0.0417816	AT4G37740	GRF2
0.643716	0.00716751	AT5G62570	AT5G62570
0.643446	0.0331639	ATCG00510	ATCG00510
0.643145	0.000898456	AT1G70180	AT1G70180
0.641891	0.0187645	AT5G07280	EMS1
0.64038	0.0140674	AT2G35660	CTF2A
0.640075	0.0457297	AT1G76720	AT1G76720
0.635582	0.0385527	AT3G44710	AT3G44710
0.634307	0.0125206	AT5G08415	AT5G08415
0.634052	0.0176748	AT1G11350	SD1-13
0.633822	0.0183017	AT4G29890	AT4G29890
0.630925	0.0352527	AT5G41070	DRB5
0.62936	0.00448095	AT1G50740	AT1G50740
0.629031	0.00368841	AT4G37460	SRFR1
0.628969	0.00117006	AT5G48485	DIR1
0.62894	0.0464794	AT3G60150	AT3G60150
0.628801	0.0478696	AT1G62130	AT1G62130
0.6286	0.00688184	AT5G51150	AT5G51150
0.628382	0.0418323	AT4G30130	AT4G30130
0.628368	0.0333258	AT1G26560	BGLU40
0.627838	0.0306569	AT3G05580	TOPP9
0.625679	0.000131838	AT2G43945	AT2G43945
0.625161	0.0427135	AT1G04555	AT1G04555
0.624973	0.0206992	AT1G52690	LEA7
0.623958	0.0301113	AT1G59650	CW14
0.620953	0.00217713	AT1G72930	TIR
0.619667	0.00516795	AT2G38460	IREG1
0.619441	0.0287975	AT4G16770	AT4G16770
0.619395	0.0135204	AT1G73250	GER1
0.618699	0.0144311	AT1G70700	AT1G70700
0.618697	3.61303e-25	AT3G01500	CA1
0.61778	0.0320255	AT3G59480	AT3G59480
0.617677	0.0310462	AT1G69430	AT1G69430
0.615678	2.13754e-05	AT3G60320	AT3G60320
0.614358	8.54438e-07	AT4G28740	AT4G28740
0.614221	0.0196994	AT3G21805	AT3G21805
0.614212	0.0392202	AT2G26710	BAS1
0.612799	0.0349982	AT3G11760	AT3G11760
0.611483	0.0449283	AT1G13770	RUS3
0.610434	0.0370339	AT4G24450	PWD
0.610421	0.031788	AT5G63920	TOP3A
0.608619	0.0436553	AT5G27360	SFP2
0.607572	0.0421635	AT3G18380	SHH2
0.60722	9.62878e-05	AT1G71030	MYBL2
0.607012	0.0396765	AT5G09790	ATXR5
0.606372	0.030863	AT4G00840	AT4G00840
0.605189	3.02786e-06	AT1G53670	MSRB1
0.603374	0.0011456	AT4G19830	AT4G19830
0.600956	9.53018e-05	AT4G03190	GRH1
0.600154	0.0313799	AT4G13970	AT4G13970
0.600022	0.0161413	AT5G38940	AT5G38940
0.598824	0.0234496	AT4G03110	RBP-DR1
0.597376	0.0469985	AT1G78690	At1g78690p
0.597309	0.0374991	AT4G17070	AT4G17070
0.596028	5.12318e-05	AT5G49730	FRO6
0.596007	0.0304742	AT5G62410	SMC2
0.595761	0.0437599	AT1G23380	KNAT6
0.594945	0.00459135	AT5G53280	PDV1
0.594513	0.000659939	AT3G16660	AT3G16660
0.593994	0.0137298	AT4G32920	AT4G32920
0.590303	0.0387578	AT2G48010	RKF3
0.589882	0.0335502	AT1G31830	PUT2
0.588271	0.0221353	AT5G02190	PCS1
0.587943	0.0230891	AT5G36920	AT5G36920
0.586898	0.0136745	AT2G46735	AT2G46735
0.586211	0.0375398	AT1G14520	MIOX1
0.583924	0.00591025	AT1G70100	AT1G70100
0.58368	0.0469082	AT4G27780	ACBP2
0.582032	0.0013681	AT5G12370	SEC10
0.581975	0.00250303	AT5G67385	AT5G67385
0.581881	0.000205594	AT5G15780	AT5G15780
0.581811	0.0477625	AT2G24755	AT2G24755
0.581081	0.0212876	AT5G44280	RING1A
0.580913	0.0152736	AT5G16300	AT5G16300
0.58082	4.21816e-06	AT2G22540	SVP
0.58018	0.036495	AT1G06930	AT1G06930
0.579954	0.0259882	AT1G10600	AMSH2
0.579558	0.0306195	AT3G28970	AAR3
0.578211	0.021063	AT5G59830	AT5G59830
0.576778	0.0044031	AT1G73480	AT1G73480
0.575177	0.000393727	AT4G31720	TAFII15
0.574753	0.0286362	AT5G49950	AT5G49950
0.573509	0.0114402	AT1G18330	EPR1
0.572797	0.0175448	AT2G14080	AT2G14080
0.572778	0.0226057	AT3G13435	AT3G13435
0.572246	0.0100666	AT3G61060	PP2-A13
0.572179	0.0118281	AT4G31130	AT4G31130
0.571158	0.0353821	AT2G23450	AT2G23450
0.571049	0.0239926	AT3G05650	RLP32
0.570651	0.00215102	AT3G21270	DOF2
0.570452	3.26727e-07	AT5G23060	CaS
0.57019	0.0141689	AT1G22500	ATL15
0.56935	0.00457503	AT4G19040	EDR2
0.569112	0.0160289	AT1G74850	PTAC2
0.568385	0.00214184	AT1G29390	COR314-TM2
0.567611	0.0378084	AT2G01735	RIE1
0.56386	0.0226961	AT2G40800	AT2G40800
0.563087	0.0165819	AT5G58350	WNK4
0.562119	0.0287604	AT1G29600	AT1G29600
0.56151	0.0341013	AT5G57320	VLN5
0.561069	0.0490321	AT5G63280	AT5G63280
0.56055	0.0399435	AT5G28830	AT5G28830
0.560461	0.00896702	AT1G11060	AT1G11060
0.559275	0.0297119	AT1G18485	AT1G18485
0.559048	0.0276332	AT3G14120	AT3G14120
0.557777	0.0218043	AT3G46280	AT3G46280
0.557404	0.00297127	AT2G29670	AT2G29670
0.556873	0.0158705	AT5G15580	LNG1
0.55647	0.00553737	AT1G79050	RECA1
0.555298	0.0010719	AT5G63620	AT5G63620
0.554914	0.0100918	AT5G12050	AT5G12050
0.554833	0.0315072	AT2G41480	AT2G41480
0.554649	0.0110638	AT3G01220	HB20
0.554644	0.0482018	AT3G13620	PUT4
0.552197	0.0196	AT2G26560	PLA2A
0.549799	0.00147547	AT4G16420	ADA2B
0.549029	0.0200526	AT4G03200	AT4G03200
0.544521	0.000493957	AT4G33660	AT4G33660
0.544065	2.79575e-06	AT5G21020	AT5G21020
0.543873	0.0393205	AT3G27473	AT3G27473
0.542739	0.0463336	AT2G40711	AT2G40711
0.542496	0.0367516	AT3G09410	AT3G09410
0.542195	0.0374886	AT1G78180	AT1G78180
0.540901	4.88572e-05	AT1G53850	PAE1
0.540804	0.0054345	AT4G33500	AT4G33500
0.538724	0.00917822	AT3G08040	FRD3
0.538532	0.0170527	AT5G61850	LFY
0.538458	0.0100594	AT2G03730	ACR5
0.537804	0.0168549	ATCG00040	ATCG00040
0.537749	0.0447916	AT3G01610	CDC48C
0.536234	0.00434193	AT3G42950	AT3G42950
0.536051	0.0140195	AT5G24710	AT5G24710
0.53598	0.0448617	AT5G58000	AT5G58000
0.535887	0.000369308	AT4G12980	AT4G12980
0.535471	0.033439	AT1G56560	A/N-InvA
0.534868	4.06718e-05	AT3G28345	ABCB15
0.534412	0.00472856	AT3G47550	AT3G47550
0.534255	0.0336815	AT1G16190	RAD23A
0.533851	0.0383294	AT2G45010	AT2G45010
0.533632	0.0213925	AT5G54095	AT5G54095
0.533221	0.0489039	AT2G03270	AT2G03270
0.53217	0.0312154	AT3G62330	AT3G62330
0.531798	0.030999	AT3G52640	AT3G52640
0.531384	0.0236519	AT2G32440	KAO2
0.531334	0.0404157	AT1G14280	PKS2
0.531054	0.0285325	AT4G28600	NPGR2
0.530878	0.0379263	AT1G27980	DPL1
0.530783	0.0487102	AT2G02630	AT2G02630
0.530544	0.0141148	AT5G07300	BON2
0.527989	0.0113262	AT2G04795	AT2G04795
0.526712	0.0158564	AT5G53970	TAT7
0.526694	0.019335	AT2G40970	MYBC1
0.526677	0.00864896	AT4G19530	AT4G19530
0.526096	0.0232573	AT1G13080	CYP71B2
0.523488	6.52755e-05	AT2G32100	OFP16
0.522988	0.0252093	AT5G45590	AT5G45590
0.521115	0.0396301	AT3G57230	AGL16
0.521066	0.0118876	AT1G21660	AT1G21660
0.519306	0.0166051	AT4G28540	CKL6
0.51879	0.0118271	AT3G58850	PAR2
0.518718	0.0200786	AT1G09380	UMAMIT25
0.517662	0.000144993	AT1G52670	AT1G52670
0.517579	0.0304004	AT4G31450	AT4G31450
0.515784	0.00614107	AT5G66730	IDD1
0.515247	0.0378113	AT4G24040	TRE1
0.514762	4.87262e-05	AT2G17340	AT2G17340
0.514748	0.00761839	AT1G25560	TEM1
0.513224	0.0454044	AT4G01960	AT4G01960
0.512938	0.0264241	AT1G13190	AT1G13190
0.512312	3.90364e-08	AT2G05620	PGR5
0.512032	0.0437717	AT1G42540	GLR3.3
0.511442	0.0191703	AT2G32910	AT2G32910
0.511159	0.0135786	AT3G08730	PK1
0.511015	0.00747819	AT5G40500	AT5G40500
0.510848	0.0157251	AT2G42230	AT2G42230
0.509904	0.0446452	AT3G07610	IBM1
0.508434	0.00810037	AT1G35340	AT1G35340
0.508238	0.0261105	AT4G18740	AT4G18740
0.507491	0.0312283	AT2G44090	AT2G44090
0.506674	0.0175756	AT5G09330	NAC082
0.506164	0.0267168	AT3G55005	TON1B
0.505553	0.00436019	AT5G58800	AT5G58800
0.505527	0.0464709	AT4G16880	AT4G16880
0.50533	0.0111709	AT1G47580	DYW1
0.504496	0.0107942	AT5G54440	CLUB
0.504411	0.0298043	AT4G38500	AT4G38500
0.504114	0.0287556	AT3G51250	AT3G51250
0.503848	0.0366639	AT4G29380	VPS15
0.503786	2.3172e-09	AT1G23310	GGT1
0.503218	0.0235753	AT1G31500	AT1G31500
0.502608	0.0197993	AT3G56680	AT3G56680
0.502189	0.0045727	AT4G13830	J20
0.500005	0.0112714	AT5G44480	DUR
0.498629	0.0103252	AT5G66880	SNRK2.3
0.497214	0.0395696	AT3G23175	AT3G23175
0.49691	0.0327683	AT2G24592	AT2G24592
0.496454	4.86432e-07	AT5G27660	DEG14
0.49608	0.0124235	AT4G03260	AT4G03260
0.496069	0.0196067	AT1G54570	PES1
0.495454	0.0377511	AT5G27410	AT5G27410
0.494058	0.0493834	AT3G20890	AT3G20890
0.493548	0.0424694	AT3G57190	PrfB3
0.492869	0.0182376	AT5G02100	UNE18
0.492498	0.0320539	ATCG01050	ATCG01050
0.492478	0.00237977	AT1G51500	ABCG12
0.491496	0.00230645	AT1G52190	AT1G52190
0.491367	0.0127284	AT5G20170	AT5G20170
0.491281	0.026717	AT3G10840	AT3G10840
0.490911	3.79969e-05	AT5G35970	AT5G35970
0.490328	0.0177461	AT1G15370	AT1G15370
0.48926	0.0219302	AT2G01630	AT2G01630
0.488662	0.0058237	AT3G58560	AT3G58560
0.485304	0.0467344	AT5G60580	AT5G60580
0.485028	0.0405562	AT5G52310	LTI78
0.483908	0.04522	AT3G63380	AT3G63380
0.483713	0.0167147	AT4G03430	EMB2770
0.483198	0.0105239	AT5G57660	COL5
0.482784	0.0404212	AT5G05600	AT5G05600
0.481843	0.0223393	AT2G21080	AT2G21080
0.481543	0.033778	AT4G39364	AT4G39364
0.481523	0.0311461	AT2G31800	AT2G31800
0.480697	0.0183246	AT5G53050	AT5G53050
0.480534	0.0335139	AT1G26180	AT1G26180
0.480208	0.0184036	AT3G23010	RLP36
0.477086	0.0254741	AT5G18690	AGP25
0.476998	0.00192072	AT1G14000	VIK
0.476403	0.00392298	AT5G54145	AT5G54145
0.476378	0.018922	AT3G22590	PHP
0.475826	0.0395177	AT5G22480	AT5G22480
0.475103	0.000639356	AT1G69252	AT1G69252
0.474954	0.0311209	AT4G33770	AT4G33770
0.473547	0.027261	AT2G39280	AT2G39280
0.473021	0.0367934	AT3G10690	GYRA
0.471828	0.00621926	AT2G45990	AT2G45990
0.471517	0.0495143	AT3G60850	AT3G60850
0.471038	0.0129119	AT3G14720	MPK19
0.470912	0.0129553	AT2G23840	AT2G23840
0.470664	0.027571	AT1G28250	AT1G28250
0.470351	0.0313222	AT4G24470	ZIM
0.470342	0.0140009	AT3G44735	PSK3
0.46961	6.62488e-05	AT5G48790	AT5G48790
0.469524	0.0352821	AT4G15840	AT4G15840
0.468879	0.017453	AT5G04490	VTE5
0.468442	0.0181906	AT4G28610	PHR1
0.468115	0.044742	AT4G04745	AT4G04745
0.467811	0.00917503	AT2G42570	TBL39
0.466083	0.0177294	AT2G42440	ASL15
0.465794	0.00517348	AT5G55120	VTC5
0.464855	0.0172424	AT5G56870	BGAL4
0.464059	0.0417489	AT3G47060	ftsh7
0.462502	0.0252334	AT4G03150	AT4G03150
0.462441	0.0225204	AT5G48770	AT5G48770
0.459413	0.0286178	AT5G56180	ARP8
0.458953	0.00505058	AT3G53130	LUT1
0.458613	0.0372691	AT2G45200	GOS12
0.458611	0.0209008	AT3G12010	AT3G12010
0.457955	0.0118751	AT1G63780	IMP4
0.457924	0.0210866	AT2G38560	TFIIS
0.456732	0.0269993	ATCG01040	ATCG01040
0.456533	0.00107133	AT3G28550	AT3G28550
0.456366	0.0226509	AT5G37020	ARF8
0.456162	0.0122931	AT4G10120	ATSPS4F
0.455322	0.0179484	AT4G05160	AT4G05160
0.455088	0.0482196	AT4G23940	FtsHi1
0.454514	0.0123037	AT5G21930	PAA2
0.454362	0.029963	AT4G25840	GPP1
0.453706	0.012168	AT5G05100	AT5G05100
0.451735	0.025023	AT2G27490	ATCOAE
0.451009	0.0225659	AT1G48160	AT1G48160
0.450196	0.0352693	AT5G25470	AT5G25470
0.450036	0.0168294	AT4G12080	AHL1
0.449653	0.0056041	AT3G54065	AT3G54065
0.448867	0.000133679	AT1G42960	AT1G42960
0.448562	0.0164997	AT1G21640	NADK2
0.447885	0.0344291	AT5G25760	PEX4
0.447291	0.0246826	AT1G53510	MPK18
0.446609	0.0160644	AT2G25980	AT2G25980
0.446288	0.0305822	AT3G15760	AT3G15760
0.446076	0.010799	AT3G11660	NHL1
0.445467	0.0166642	AT5G06970	AT5G06970
0.444332	0.0387356	AT3G58970	MGT6
0.443025	0.0208685	AT5G36250	PP2C74
0.442629	6.40855e-05	AT5G49645	AT5G49645
0.44158	0.000680964	AT4G38240	CGL1
0.441508	0.0247666	AT5G24670	EMB2820
0.441122	0.00605357	AT3G52340	SPP2
0.439389	0.00199312	AT2G45140	PVA12
0.438247	0.00607038	AT5G51970	AT5G51970
0.437532	0.0275056	AT2G32850	AT2G32850
0.436357	0.0347676	AT4G23570	SGT1A
0.436056	0.046665	AT5G04360	LDA
0.435754	0.0416099	AT1G52827	CDT1
0.435387	0.0181439	AT2G13660	AT2G13660
0.43504	0.0317308	AT5G52270	AT5G52270
0.434973	0.0336622	AT5G08720	AT5G08720
0.434581	0.00305427	AT4G33300	ADR1-L1
0.433914	0.0390621	AT2G01620	MEE11
0.43385	0.0274638	AT4G10730	AT4G10730
0.433532	0.0015307	AT1G54520	AT1G54520
0.432711	0.0403396	AT5G52070	AT5G52070
0.432224	0.0241657	AT5G19190	AT5G19190
0.432181	4.28338e-07	AT4G15545	AT4G15545
0.432098	0.0104209	AT5G58560	FOLK
0.431432	0.0264397	AT1G28520	VOZ1
0.430271	0.000450338	AT4G39970	AT4G39970
0.430057	0.0491463	AT2G40590	AT2G40590
0.430036	0.00590586	AT3G19680	AT3G19680
0.429445	0.042346	AT3G33520	ARP6
0.426631	0.0394274	AT2G45210	SAUR36
0.42645	0.00298438	AT1G10760	SEX1
0.425216	0.0240004	AT1G70880	AT1G70880
0.425138	0.0164202	AT4G33000	CBL10
0.423567	0.000576376	AT2G47930	AGP26
0.423183	0.012508	AT5G19855	RbcX2
0.422487	0.0164717	AT5G27970	AT5G27970
0.422458	0.0430676	AT4G08280	AT4G08280
0.421064	0.0145645	AT4G35780	STY17
0.419345	0.0286287	AT1G75240	HB33
0.419206	0.0140054	AT1G12850	AT1G12850
0.419019	0.0467472	AT5G62650	AT5G62650
0.418981	0.0244095	AT3G05410	AT3G05410
0.417535	0.000911364	AT5G54680	ILR3
0.417196	0.00499246	AT2G44100	GDI1
0.41705	0.0355844	AT3G44630	AT3G44630
0.415899	0.0223444	AT1G07640	AT1G07640
0.415899	0.0322839	AT5G62280	AT5G62280
0.413383	0.0208755	AT5G44380	AT5G44380
0.412966	0.047177	AT4G27760	FEY
0.412946	0.0130184	AT1G67840	CSK
0.412595	0.00263506	AT3G57030	AT3G57030
0.411604	0.000823678	ATCG00740	ATCG00740
0.411203	0.0130321	AT3G55040	GSTL2
0.41107	0.0473998	AT5G46240	KAT1
0.410993	0.00620953	AT1G78680	GGH2
0.410627	0.000712305	AT1G50020	AT1G50020
0.410054	0.0436203	AT5G13720	AT5G13720
0.408907	0.0333935	AT4G16060	AT4G16060
0.406291	0.031997	AT2G38080	IRX12
0.406111	7.32336e-11	AT5G38420	RBCS2B
0.40554	0.0296868	AT3G19800	AT3G19800
0.405314	0.000497636	AT1G70780	AT1G70780
0.405248	0.0242289	AT5G09310	AT5G09310
0.40467	0.0231854	AT2G36710	AT2G36710
0.404597	0.0022462	AT5G66240	AT5G66240
0.40457	0.0165129	AT5G04470	SIM
0.404099	0.0334636	AT2G20410	AT2G20410
0.40345	0.0459942	AT3G52070	AT3G52070
0.403246	0.00716506	AT2G27600	SKD1
0.402413	0.0320627	AT4G09160	AT4G09160
0.402347	0.0010099	AT2G30520	RPT2
0.401534	0.0426711	AT2G31440	AT2G31440
0.400464	0.0167597	AT5G47840	AMK2
0.400191	0.00456837	AT5G58870	ftsh9
0.399625	2.02034e-06	AT1G43670	FBP
0.39935	0.0140962	AT2G46500	PI4K GAMMA 4
0.398301	0.0241339	AT5G45140	NRPC2
0.398015	0.00978985	AT4G38580	FP6
0.397561	0.00617391	AT1G17280	UBC34
0.397186	0.0348034	AT1G47570	AT1G47570
0.396836	0.0204905	AT4G27820	BGLU9
0.396593	0.0152548	AT2G27830	AT2G27830
0.396546	0.0340585	AT5G58640	AT5G58640
0.396414	0.0421583	AT1G77930	AT1G77930
0.396295	0.0180242	AT3G13300	VCS
0.39519	0.00192938	AT3G06650	ACLB-1
0.395033	0.0114893	AT1G12860	SCRM2
0.394662	4.15277e-05	AT4G33580	BCA5
0.394554	0.00922661	AT2G45170	ATG8E
0.394225	8.37495e-05	AT2G40890	CYP98A3
0.394021	0.00394881	AT2G02570	AT2G02570
0.393567	0.0083567	ATCG00220	ATCG00220
0.393443	0.0451153	AT3G20930	AT3G20930
0.393075	0.00207514	AT5G13180	NAC083
0.392997	0.0398824	AT1G03150	AT1G03150
0.390732	0.0103565	AT5G61240	AT5G61240
0.390542	5.4752e-06	AT5G14740	CA2
0.389071	0.00351427	AT4G14210	PDS3
0.388247	0.00454684	AT4G27960	UBC9
0.3872	0.0266993	AT1G33240	GTL1
0.386976	0.00904937	AT5G43580	UPI
0.38654	0.0254883	AT1G06390	GSK1
0.386451	0.000104202	AT2G47170	ARF1A1C
0.386399	0.0433017	AT3G19540	AT3G19540
0.3856	0.0137403	AT1G47550	SEC3A
0.384736	0.0129046	AT4G34640	SQS1
0.384368	0.041079	AT3G09090	DEX1
0.384061	0.0373251	AT3G11100	AT3G11100
0.382036	0.00824233	AT1G16720	HCF173
0.380605	0.00375838	AT5G40190	AT5G40190
0.380568	0.0459427	AT4G28706	AT4G28706
0.380566	0.00270036	AT3G51370	AT3G51370
0.380127	0.0374866	AT3G61220	SDR1
0.380055	0.00179442	AT4G38690	AT4G38690
0.379167	0.0210159	AT1G31160	HINT 2
0.378947	0.0498721	AT4G26700	FIM1
0.378737	0.023183	AT3G53670	AT3G53670
0.377984	0.040262	AT4G08755	AT4G08755
0.37767	0.0298969	AT4G22780	ACR7
0.377557	0.0282108	AT5G09920	NRPB4
0.376845	0.0274442	AT5G18400	AT5G18400
0.375788	1.04234e-05	AT1G34000	OHP2
0.375696	0.00292797	AT5G64840	ABCF5
0.37548	0.0153484	AT3G53470	AT3G53470
0.373696	0.0318826	AT5G24260	AT5G24260
0.373435	0.0129563	AT5G11490	AT5G11490
0.373309	0.0265566	AT4G28220	NDB1
0.37273	0.0130732	AT2G14170	ALDH6B2
0.372464	0.0346274	AT4G37270	HMA1
0.372154	0.0258173	AT5G60680	AT5G60680
0.371421	0.000101952	AT5G12950	AT5G12950
0.370947	0.0151653	AT1G45201	TLL1
0.370681	0.000229385	AT1G74670	GASA6
0.370015	0.00716041	AT3G47295	AT3G47295
0.369295	0.00321753	AT2G35410	AT2G35410
0.369126	0.0403871	AT5G59730	EXO70H7
0.368879	0.0360706	AT3G01180	SS2
0.367897	0.0433196	AT4G33480	AT4G33480
0.367632	0.0133087	AT5G64200	SC35
0.366358	0.0149958	AT2G45850	AT2G45850
0.364394	0.00204821	AT5G57655	AT5G57655
0.363893	0.00995057	AT2G45980	ATI1
0.363384	0.0161838	AT5G59420	ORP3C
0.362889	0.00331692	AT2G44870	AT2G44870
0.362358	0.0424823	AT3G12350	AT3G12350
0.362208	0.0303162	AT2G21380	AT2G21380
0.362191	0.0444412	AT1G53730	SRF6
0.361912	0.00550122	AT5G51750	SBT1.3
0.361418	0.00811841	AT5G15490	UGD3
0.361329	0.0223215	AT2G21270	UFD1
0.361104	0.0378213	AT3G12480	NF-YC11
0.360395	0.00620011	AT2G18280	TLP2
0.360117	0.0315113	AT2G03890	PI4K GAMMA 7
0.359463	0.0115376	AT5G42620	AT5G42620
0.359248	9.0535e-07	AT5G38410	RBCS3B
0.359074	0.00331913	AT3G56860	UBA2A
0.358782	0.0356268	AT1G06290	ACX3
0.358454	0.0149302	AT2G25430	AT2G25430
0.357983	0.0294362	AT2G32300	UCC1
0.35773	0.00349268	AT1G07110	F2KP
0.355976	0.0225875	AT2G42130	AT2G42130
0.355551	0.0490337	AT1G09560	GLP5
0.35551	0.00413127	AT4G28240	AT4G28240
0.354207	0.00909285	AT2G23310	ATRER1C1
0.353147	0.016051	AT1G68670	AT1G68670
0.353123	0.0198053	AT2G40380	PRA1.B2
0.349464	0.0188169	AT2G40840	DPE2
0.348694	0.0477641	AT4G20070	AAH
0.346704	0.0265784	AT2G36390	SBE2.1
0.346253	0.0208373	AT5G15970	KIN2
0.345921	0.0143144	AT3G02720	DJ1D
0.345306	0.0303514	AT3G24070	AT3G24070
0.345027	0.02056	AT1G05620	URH2
0.34474	0.047603	AT1G19450	AT1G19450
0.34419	0.0104996	AT3G48530	KING1
0.343293	7.64254e-09	AT2G30570	PSBW
0.342979	0.000651778	AT5G66040	STR16
0.342652	0.0148226	AT1G59900	E1 ALPHA
0.340763	0.00453598	AT3G11780	AT3G11780
0.340695	0.0218784	AT1G24180	IAR4
0.339456	0.0353589	AT2G21180	AT2G21180
0.338996	0.0373863	AT3G23640	HGL1
0.338597	0.00427324	AT4G36800	RCE1
0.338011	0.0398228	AT3G22520	AT3G22520
0.337258	0.00372706	AT1G51110	AT1G51110
0.336815	0.0450366	AT4G01395	AT4G01395
0.336524	0.000437197	AT1G30120	PDH-E1 BETA
0.335679	0.000725361	AT2G25080	GPX1
0.33471	0.0188084	AT4G26690	SHV3
0.334506	0.027414	AT1G09660	AT1G09660
0.334471	0.0142857	AT4G05420	DDB1A
0.33447	0.0465083	AT5G06700	AT5G06700
0.334282	0.0349474	AT3G01490	AT3G01490
0.333432	0.0299813	AT3G02350	GAUT9
0.333269	0.00930771	AT3G26030	ATB' DELTA
0.333039	0.0373782	AT1G73650	AT1G73650
0.332756	0.00916279	AT3G03150	AT3G03150
0.332545	0.0343876	AT5G13750	ZIFL1
0.332188	0.000510658	AT5G16150	PGLCT
0.331487	0.0121067	AT4G26860	AT4G26860
0.331208	0.0473463	AT1G74910	AT1G74910
0.330391	0.0292642	AT1G76900	TLP1
0.329769	0.0169079	AT3G28040	AT3G28040
0.329439	0.000505176	AT5G08650	AT5G08650
0.328863	0.0423637	AT5G04440	AT5G04440
0.328254	0.0337439	AT1G09760	U2A'
0.327981	0.0474714	AT3G11560	AT3G11560
0.327648	0.021637	AT2G26300	GP ALPHA 1
0.32732	0.0421629	AT5G08130	BIM1
0.325355	0.0406206	AT2G25964	AT2G25964
0.325149	0.00395161	AT1G53310	PPC1
0.324755	0.0212817	AT3G01150	PTB1
0.324377	0.0202795	AT5G57360	ZTL
0.323355	0.0352415	AT2G37710	RLK
0.321903	0.00151011	AT5G35360	CAC2
0.32143	0.0487761	AT1G06570	PDS1
0.321305	0.00357893	AT3G23490	CYN
0.321009	0.0472115	AT2G14720	VSR4
0.319267	1.94506e-07	AT4G21280	PSBQA
0.318221	1.05631e-05	AT2G46820	PSI-P
0.314228	0.00309543	AT5G54160	OMT1
0.313824	0.013179	AT1G66180	AT1G66180
0.313578	0.0452986	AT3G60390	HAT3
0.313331	1.71734e-05	AT3G02730	TRXF1
0.312614	0.00193922	AT1G10960	FD1
0.31217	0.0255282	AT1G72640	AT1G72640
0.311606	0.00435746	AT5G54760	AT5G54760
0.311544	1.05848e-05	AT1G03680	THM1
0.311164	0.0185156	AT2G29650	PHT4;1
0.310974	0.0173909	AT3G05730	AT3G05730
0.310704	0.019939	AT5G42100	BG_PPAP
0.310689	0.0028297	AT3G56010	AT3G56010
0.310576	7.91816e-05	AT3G16140	PSAH-1
0.307858	0.0455992	AT3G01920	AT3G01920
0.307839	0.0201711	AT4G23820	AT4G23820
0.306803	0.00832027	AT4G02620	AT4G02620
0.304796	0.0398606	AT1G16320	AT1G16320
0.304501	0.00854507	AT2G04039	AT2G04039
0.303489	0.0480054	AT4G26520	FBA7
0.303418	2.28818e-06	AT4G10340	LHCB5
0.302641	0.00815012	AT5G45930	CHLI2
0.302127	0.000167803	AT5G26000	TGG1
0.30108	0.000128508	AT1G29070	AT1G29070
0.30101	0.0452192	AT4G09830	AT4G09830
0.297374	0.00793115	AT2G38230	PDX1.1
0.29737	0.0148763	AT1G32550	FdC2
0.297362	0.00696274	AT2G26080	GLDP2
0.29655	0.000746456	AT2G27385	AT2G27385
0.29651	2.1232e-07	AT1G61520	LHCA3
0.29641	0.0325565	AT5G40810	AT5G40810
0.29634	0.00794614	AT3G63520	CCD1
0.295556	0.00313201	AT4G12520	AT4G12520
0.295448	0.0402886	AT1G68830	STN7
0.295445	0.0184671	AT4G29670	ACHT2
0.295264	0.00570371	AT2G06850	XTH4
0.294909	0.000612865	AT1G49240	ACT8
0.293614	0.000110832	AT3G62030	ROC4
0.293316	0.00957107	AT2G47070	SPL1
0.293054	0.0178773	AT1G44000	AT1G44000
0.292746	0.00287655	AT1G75460	AT1G75460
0.291565	3.6408e-05	AT4G34050	CCoAOMT1
0.291338	0.0205243	AT4G30440	GAE1
0.290688	0.0130291	AT4G37470	KAI2
0.290522	0.0448277	AT1G30630	AT1G30630
0.290281	4.48075e-07	AT4G32260	PDE334
0.289167	0.0438415	AT3G04870	ZDS
0.288523	0.0204624	AT4G36500	AT4G36500
0.286637	0.0018432	AT1G32070	NSI
0.286585	0.0337394	AT2G22400	AT2G22400
0.285852	0.00193538	AT1G65260	PTAC4
0.285344	0.00458297	AT1G15980	PnsB1
0.285234	0.0320358	AT2G28605	AT2G28605
0.282978	0.0411642	AT5G47040	LON2
0.282745	0.00104376	AT3G22960	PKP-ALPHA
0.281107	0.0391676	AT3G46290	HERK1
0.280682	0.00373898	AT4G30950	FAD6
0.280138	6.0637e-06	AT3G14420	GOX1
0.278462	0.000325728	AT4G37930	SHM1
0.277887	0.035484	AT1G32450	NRT1.5
0.277405	0.0443218	AT4G27720	AT4G27720
0.27706	0.0150913	AT5G27730	AT5G27730
0.276434	0.012021	AT1G16880	ACR11
0.275805	0.0269995	AT4G36040	J11
0.27555	0.00238286	AT3G61430	PIP1A
0.275012	0.0266939	AT1G34430	EMB3003
0.274756	0.00762812	AT5G41700	UBC8
0.274027	0.0179757	AT1G31420	FEI1
0.273712	0.0178985	AT3G62830	AUD1
0.273621	0.0120588	AT3G51510	AT3G51510
0.272799	0.0043013	AT2G15970	COR413-PM1
0.272592	0.00167047	AT2G30950	VAR2
0.272459	0.00129347	AT1G50900	GDC1
0.272063	0.0338177	AT5G05360	AT5G05360
0.271839	0.0496714	AT1G19350	BES1
0.27142	0.0106433	AT2G07050	CAS1
0.270779	0.00427324	AT5G48300	ADG1
0.270118	0.029562	AT5G14920	AT5G14920
0.269263	0.00761883	AT2G29290	AT2G29290
0.268954	0.0312564	AT5G45950	AT5G45950
0.267009	0.000177049	AT2G20890	PSB29
0.266809	0.0259988	AT4G15760	MO1
0.266024	0.00186404	AT5G01750	AT5G01750
0.265827	4.88243e-05	AT5G65220	AT5G65220
0.26521	0.0220939	AT3G06750	AT3G06750
0.264997	0.0155579	AT1G01790	KEA1
0.264049	0.0285126	AT3G25690	CHUP1
0.262804	0.0109263	AT1G04400	CRY2
0.262495	0.0496755	AT1G54870	AT1G54870
0.261822	0.0263281	AT3G20230	AT3G20230
0.26129	0.0331124	AT4G31560	HCF153
0.260703	0.0174942	AT3G12610	DRT100
0.259565	0.0152435	AT3G55250	PDE329
0.259096	0.000373836	AT2G43910	HOL1
0.257207	0.00448826	AT5G14260	AT5G14260
0.255869	0.0479227	AT5G07370	IPK2a
0.255594	0.0437851	AT5G47110	LIL3:2
0.254993	0.0175153	AT1G15950	CCR1
0.254464	0.0392755	AT5G05200	AT5G05200
0.254318	0.000413835	AT5G64040	PSAN
0.253546	0.0160035	AT1G75540	BBX21
0.253256	0.0460577	AT5G01810	CIPK15
0.253217	0.0453726	AT3G61130	GAUT1
0.252934	0.0191693	AT4G00430	PIP1;4
0.252434	0.0470924	AT3G22620	AT3G22620
0.252076	0.015652	AT4G27130	AT4G27130
0.251587	0.00519412	AT5G66530	AT5G66530
0.248929	0.0242749	AT3G49720	AT3G49720
0.248759	0.0366063	AT3G47836	AT3G47836
0.247431	0.0393835	AT1G54130	RSH3
0.247071	0.00471284	AT2G04842	EMB2761
0.245493	0.0464329	AT5G49460	ACLB-2
0.244477	0.000614071	AT5G53300	UBC10
0.244083	0.036034	AT1G02305	AT1G02305
0.243843	0.00820709	AT3G60820	PBF1
0.243796	0.0251944	AT2G36145	AT2G36145
0.243622	0.000966227	AT1G75950	SKP1
0.24341	0.0251706	AT5G23120	HCF136
0.243125	0.025021	AT4G02080	SAR2
0.243032	0.0269815	AT1G21065	AT1G21065
0.242732	0.0024129	AT2G33040	ATP3
0.240347	0.0196722	AT5G35980	YAK1
0.239535	0.0430169	AT3G03160	AT3G03160
0.239435	0.0175972	AT1G76930	EXT4
0.238562	0.0270379	AT1G03900	ABCI18
0.236687	0.0100863	AT1G32470	AT1G32470
0.236369	0.0361918	AT4G24060	AT4G24060
0.236238	0.0151318	AT2G21390	AT2G21390
0.236065	0.0038383	AT2G14910	AT2G14910
0.235654	0.0275246	AT3G16570	RALF23
0.235477	0.000677975	AT3G56940	CRD1
0.235256	0.0438275	AT5G18680	TLP11
0.23498	0.0208924	AT5G38660	APE1
0.234751	7.44597e-05	AT1G42970	GAPB
0.234258	0.0203083	AT2G43150	AT2G43150
0.234006	0.0258301	AT2G31400	GUN1
0.233855	0.0349732	AT2G23110	AT2G23110
0.232338	0.043922	AT1G54000	GLL22
0.232235	0.00517065	AT1G45474	Lhca5
0.23166	0.0475991	AT1G21080	AT1G21080
0.229634	0.0419458	AT1G79750	NADP-ME4
0.229358	0.0304836	AT4G26530	FBA5
0.229155	0.00859736	AT1G64510	AT1G64510
0.228797	0.0379669	AT2G20270	AT2G20270
0.228783	0.0335612	AT3G01120	MTO1
0.227612	0.0171425	AT4G16830	AT4G16830
0.226752	0.00889941	AT2G45960	PIP1B
0.225801	0.0112078	AT1G01090	PDH-E1 ALPHA
0.224794	0.0126271	AT1G14345	AT1G14345
0.224577	0.0356989	AT4G02555	AT4G02555
0.224417	0.00123751	AT2G22990	SNG1
0.22346	0.0306125	AT5G36230	AT5G36230
0.223053	0.0164589	AT3G11630	AT3G11630
0.221932	0.00029045	AT3G48560	CSR1
0.221527	0.00825919	AT4G33865	AT4G33865
0.221505	0.0156534	AT1G29930	CAB1
0.220933	0.0345333	AT4G14030	SBP1
0.218219	0.00768021	AT2G04700	AT2G04700
0.218028	0.0268083	AT1G64230	UBC28
0.216978	0.0244186	AT3G58500	PP2A-4
0.216706	0.00364481	AT4G35090	CAT2
0.215697	0.0363541	AT3G53420	PIP2A
0.215654	0.0213932	AT5G65430	GRF8
0.215491	0.0326987	AT3G23050	IAA7
0.215445	0.0302824	AT4G17530	RAB1C
0.215396	0.0241904	AT2G42600	PPC2
0.214779	0.00908652	AT3G20370	AT3G20370
0.213641	0.0243135	AT3G22110	PAC1
0.212365	0.030444	AT2G20860	LIP1
0.211911	0.0393835	AT3G52840	BGAL2
0.210341	0.0424164	AT2G29700	PH1
0.210221	0.00100603	AT1G09340	CRB
0.209736	0.0198858	AT3G59540	AT3G59540
0.209677	0.00127574	AT4G33010	GLDP1
0.209219	0.00170461	AT3G54210	AT3G54210
0.208461	0.0333966	AT2G40060	CLC2
0.208145	0.000370249	AT1G11860	AT1G11860
0.207332	0.0321269	AT4G28025	AT4G28025
0.206976	0.0405955	AT5G02240	AT5G02240
0.206647	0.00968684	AT5G61410	RPE
0.205901	0.0218816	AT2G42210	OEP16-3
0.204906	0.00026454	AT5G54270	LHCB3
0.204222	0.011021	AT5G06290	2-Cys Prx B
0.203332	0.0129482	AT5G58950	AT5G58950
0.203318	0.00127802	AT1G52230	PSAH2
0.202127	0.012054	AT2G43560	AT2G43560
0.201735	0.00416313	AT2G42220	AT2G42220
0.198895	0.0354973	AT5G65390	AGP7
0.198811	0.0148504	AT5G30510	RPS1
0.198309	0.0207463	AT4G22890	PGR5-LIKE A
0.198075	0.0478934	AT2G29450	GSTU5
0.197291	0.00429894	AT4G25570	ACYB-2
0.196563	0.00114745	AT1G76080	CDSP32
0.19469	0.0304067	AT1G10840	TIF3H1
0.19261	0.00587853	AT3G63540	AT3G63540
0.191289	0.00739904	AT3G63190	RRF
0.191199	0.0184617	AT4G16980	AT4G16980
0.190894	0.0481367	AT3G09500	AT3G09500
0.189862	0.00814346	AT5G04140	GLU1
0.189433	0.0293463	AT5G03040	iqd2
0.187294	0.00448637	AT1G68010	HPR
0.184888	0.0114067	AT1G54580	ACP2
0.184485	0.0207466	AT1G48350	EMB3105
0.184216	0.0239667	AT5G03880	AT5G03880
0.183235	0.00351328	AT5G35630	GS2
0.182358	0.0372991	AT2G39730	RCA
0.180965	0.0435047	AT4G33625	AT4G33625
0.18085	0.0104244	AT1G20020	FNR2
0.180035	0.0190007	AT1G19740	AT1G19740
0.179286	0.046314	AT2G40510	AT2G40510
0.178731	0.00726666	AT5G38480	GRF3
0.177513	0.0109239	AT1G31812	ACBP6
0.17745	0.0281202	AT2G34420	LHB1B2
0.177303	0.0444703	AT3G06700	AT3G06700
0.175023	0.00191007	AT1G06680	PSBP-1
0.172224	0.0477	AT3G17210	HS1
0.170033	0.0364889	AT3G13120	AT3G13120
0.169052	0.0232042	AT3G13920	EIF4A1
0.16847	0.0439402	AT4G09010	TL29
0.167271	0.0460288	AT2G10940	AT2G10940
0.167039	0.0407323	AT4G38740	ROC1
0.165508	0.017673	AT2G36830	GAMMA-TIP
0.164961	0.00349669	AT4G35450	AKR2
0.163489	0.0228078	AT1G20010	TUB5
0.161161	0.0401801	AT4G38770	PRP4
0.160317	0.00952818	AT4G28750	PSAE-1
0.157278	0.0198688	AT5G59880	ADF3
0.156963	0.0433467	AT2G45070	SEC61 BETA
0.156453	0.0103668	AT1G67700	AT1G67700
0.155393	0.0414519	AT5G54600	RPL24
0.154646	0.0347094	AT1G44575	NPQ4
0.154595	0.0166723	AT5G01410	RSR4
0.154542	0.0165687	AT5G46110	APE2
0.151054	0.0421236	AT2G21330	FBA1
0.150352	0.0191031	AT4G05180	PSBQ-2
0.149913	0.00839283	AT5G13630	GUN5
0.147055	0.00166255	AT4G38970	FBA2
0.14595	0.00219184	AT5G17920	ATMS1
0.145939	0.0085362	AT3G27850	RPL12-C
0.142101	0.0325491	AT3G21055	PSBTN
0.141636	0.0283681	AT1G55670	PSAG
0.141296	0.0076297	AT1G12900	GAPA-2
0.139816	0.0306766	AT3G12780	PGK1
0.134629	0.00879871	AT5G01530	LHCB4.1
0.133605	0.0448391	AT3G45980	HTB9
0.130866	0.0345811	AT1G54780	TLP18.3
0.117927	0.0465245	AT4G03280	PETC
